# Supplementary material for: Fitness Inference from Short-Read Data: Within-Host Evolution of a Reassortant H5N1 Influenza Virus
Source: Mol Biol Evol. 2015 Aug 4;32(11):3012–26. doi: 10.1093/molbev/msv171 (PMC4651230; doi:10.1093/molbev/msv171)
Supplement: Supplementary Data [file supp_msv171_InferencesEx1_cdf.txt]

(* Content-type: application/vnd.wolfram.cdf.text *)

(*** Wolfram CDF File ***)
(* http://www.wolfram.com/cdf *)

(* CreatedBy='Mathematica 10.0' *)

(*************************************************************************)
(*                                                                       *)
(*  The Mathematica License under which this file was created prohibits  *)
(*  restricting third parties in receipt of this file from republishing  *)
(*  or redistributing it by any means, including but not limited to      *)
(*  rights management or terms of use, without the express consent of    *)
(*  Wolfram Research, Inc. For additional information concerning CDF     *)
(*  licensing and redistribution see:                                    *)
(*                                                                       *)
(*        www.wolfram.com/cdf/adopting-cdf/licensing-options.html        *)
(*                                                                       *)
(*************************************************************************)

(*CacheID: 234*)
(* Internal cache information:
NotebookFileLineBreakTest
NotebookFileLineBreakTest
NotebookDataPosition[      1064,         20]
NotebookDataLength[    304190,       6338]
NotebookOptionsPosition[    304658,       6330]
NotebookOutlinePosition[    305110,       6350]
CellTagsIndexPosition[    305067,       6347]
WindowFrame->Normal*)

(* Beginning of Notebook Content *)
Notebook[{

Cell[CellGroupData[{
Cell[BoxData[{
 RowBox[{
  RowBox[{
   RowBox[{"MakeFLhap", "[", 
    RowBox[{"hp_", ",", "cov_", ",", "len_"}], "]"}], ":=", 
   RowBox[{"Module", "[", 
    RowBox[{
     RowBox[{"{", 
      RowBox[{"b", ",", "i", ",", "j"}], "}"}], ",", "\[IndentingNewLine]", 
     RowBox[{
      RowBox[{"b", "=", 
       RowBox[{"ConstantArray", "[", 
        RowBox[{"\"\<-\>\"", ",", "len"}], "]"}]}], ";", 
      RowBox[{"For", "[", 
       RowBox[{
        RowBox[{"i", "=", "1"}], ",", 
        RowBox[{"i", "\[LessEqual]", 
         RowBox[{"Length", "[", "b", "]"}]}], ",", 
        RowBox[{"i", "++"}], ",", "\[IndentingNewLine]", 
        RowBox[{
         RowBox[{"For", "[", 
          RowBox[{
           RowBox[{"j", "=", "1"}], ",", 
           RowBox[{"j", "\[LessEqual]", 
            RowBox[{"Length", "[", "cov", "]"}]}], ",", 
           RowBox[{"j", "++"}], ",", "\[IndentingNewLine]", 
           RowBox[{
            RowBox[{"If", "[", 
             RowBox[{
              RowBox[{
               RowBox[{"cov", "[", 
                RowBox[{"[", "j", "]"}], "]"}], "\[Equal]", "i"}], ",", 
              RowBox[{
               RowBox[{
                RowBox[{"b", "[", 
                 RowBox[{"[", "i", "]"}], "]"}], "=", 
                RowBox[{"hp", "[", 
                 RowBox[{"[", "j", "]"}], "]"}]}], ";"}]}], 
             "\[IndentingNewLine]", "]"}], ";"}]}], "\[IndentingNewLine]", 
          "]"}], ";"}]}], "\[IndentingNewLine]", "]"}], ";", 
      "\[IndentingNewLine]", 
      RowBox[{"Return", "[", "b", "]"}], ";"}]}], "\[IndentingNewLine]", 
    "]"}]}], ";"}], "\[IndentingNewLine]", 
 RowBox[{
  RowBox[{
   RowBox[{
    RowBox[{"PlotFunc3", "[", 
     RowBox[{
     "infdat_", ",", "Cov_", ",", "c_", ",", "cdat2_", ",", "hdat2_", ",", 
      "k_", ",", "animal_"}], "]"}], ":=", 
    RowBox[{"Module", "[", 
     RowBox[{
      RowBox[{"{", 
       RowBox[{
       "aset", ",", "a", ",", "hlist", ",", "clist", ",", "times", ",", "d", 
        ",", "h0", ",", "haps", ",", "p1", ",", "n", ",", "nt", ",", "sbar", 
        ",", "cdat", ",", "hdat", ",", "inf", ",", "d2", ",", "p2", ",", "p3",
         ",", "i", ",", "t"}], "}"}], ",", "\[IndentingNewLine]", 
      RowBox[{
       RowBox[{"aset", "=", 
        RowBox[{"{", 
         RowBox[{"\"\<F991\>\"", ",", "\"\<F3501\>\"", ",", "\"\<F3499\>\""}],
          "}"}]}], ";", "\[IndentingNewLine]", 
       RowBox[{"a", "=", 
        RowBox[{"aset", "[", 
         RowBox[{"[", "animal", "]"}], "]"}]}], ";", "\[IndentingNewLine]", 
       RowBox[{"If", "[", 
        RowBox[{
         RowBox[{"a", "==", "\"\<F991\>\""}], ",", 
         RowBox[{
          RowBox[{"inf", "=", 
           RowBox[{"infdat", "[", 
            RowBox[{"[", 
             RowBox[{
              RowBox[{"-", "13"}], ";;", 
              RowBox[{"-", "10"}]}], "]"}], "]"}]}], ";", 
          "\[IndentingNewLine]", 
          RowBox[{"times", "=", 
           RowBox[{"{", 
            RowBox[{"0", ",", "1", ",", "3", ",", "5"}], "}"}]}], ";", 
          "\[IndentingNewLine]", 
          RowBox[{"hdat", "=", 
           RowBox[{"hdat2", "[", 
            RowBox[{"[", "1", "]"}], "]"}]}], ";", "\[IndentingNewLine]", 
          RowBox[{"cdat", "=", 
           RowBox[{"cdat2", "[", 
            RowBox[{"[", "1", "]"}], "]"}]}], ";"}]}], "\[IndentingNewLine]", 
        "]"}], ";", "\[IndentingNewLine]", 
       RowBox[{"If", "[", 
        RowBox[{
         RowBox[{"a", "==", "\"\<F3501\>\""}], ",", "\[IndentingNewLine]", 
         RowBox[{
          RowBox[{"inf", "=", 
           RowBox[{"infdat", "[", 
            RowBox[{"[", 
             RowBox[{
              RowBox[{"-", "8"}], ";;", 
              RowBox[{"-", "5"}]}], "]"}], "]"}]}], ";", 
          "\[IndentingNewLine]", 
          RowBox[{"times", "=", 
           RowBox[{"{", 
            RowBox[{"0", ",", "1", ",", "3", ",", "5"}], "}"}]}], ";", 
          "\[IndentingNewLine]", 
          RowBox[{"hdat", "=", 
           RowBox[{"hdat2", "[", 
            RowBox[{"[", "2", "]"}], "]"}]}], ";", "\[IndentingNewLine]", 
          RowBox[{"cdat", "=", 
           RowBox[{"cdat2", "[", 
            RowBox[{"[", "2", "]"}], "]"}]}], ";"}]}], "\[IndentingNewLine]", 
        "]"}], ";", "\[IndentingNewLine]", 
       RowBox[{"If", "[", 
        RowBox[{
         RowBox[{"a", "==", "\"\<F3499\>\""}], ",", "\[IndentingNewLine]", 
         RowBox[{
          RowBox[{"inf", "=", 
           RowBox[{"infdat", "[", 
            RowBox[{"[", 
             RowBox[{
              RowBox[{"-", "3"}], ";;", 
              RowBox[{"-", "2"}]}], "]"}], "]"}]}], ";", 
          "\[IndentingNewLine]", 
          RowBox[{"times", "=", 
           RowBox[{"{", 
            RowBox[{"5", ",", "7"}], "}"}]}], ";", "\[IndentingNewLine]", 
          RowBox[{"hdat", "=", 
           RowBox[{"hdat2", "[", 
            RowBox[{"[", "3", "]"}], "]"}]}], ";", "\[IndentingNewLine]", 
          RowBox[{"cdat", "=", 
           RowBox[{"cdat2", "[", 
            RowBox[{"[", "3", "]"}], "]"}]}], ";"}]}], "\[IndentingNewLine]", 
        "]"}], ";", "\[IndentingNewLine]", "\[IndentingNewLine]", 
       RowBox[{"d", "=", 
        RowBox[{"Transpose", "[", 
         RowBox[{"Table", "[", 
          RowBox[{
           RowBox[{"N", "[", 
            RowBox[{
             RowBox[{
              RowBox[{"Transpose", "[", 
               RowBox[{"hdat", "[", 
                RowBox[{"[", 
                 RowBox[{"k", ",", ";;", ",", 
                  RowBox[{"2", ";;"}]}], "]"}], "]"}], "]"}], "[", 
              RowBox[{"[", "i", "]"}], "]"}], "/", 
             RowBox[{"Total", "[", 
              RowBox[{
               RowBox[{"Transpose", "[", 
                RowBox[{"hdat", "[", 
                 RowBox[{"[", 
                  RowBox[{"k", ",", ";;", ",", 
                   RowBox[{"2", ";;"}]}], "]"}], "]"}], "]"}], "[", 
               RowBox[{"[", "i", "]"}], "]"}], "]"}]}], "]"}], ",", 
           RowBox[{"{", 
            RowBox[{"i", ",", "1", ",", 
             RowBox[{"Length", "[", "times", "]"}]}], "}"}]}], "]"}], "]"}]}],
        ";", "\[IndentingNewLine]", 
       RowBox[{"h0", "=", 
        RowBox[{"Table", "[", 
         RowBox[{
          RowBox[{"StringSplit", "[", 
           RowBox[{
            RowBox[{
             RowBox[{"hdat", "[", 
              RowBox[{"[", 
               RowBox[{"k", ",", ";;", ",", "1"}], "]"}], "]"}], "[", 
             RowBox[{"[", "i", "]"}], "]"}], ",", "\"\<\>\""}], "]"}], ",", 
          RowBox[{"{", 
           RowBox[{"i", ",", "1", ",", 
            RowBox[{"Length", "[", 
             RowBox[{"hdat", "[", 
              RowBox[{"[", "k", "]"}], "]"}], "]"}]}], "}"}]}], "]"}]}], ";", 
       "\[IndentingNewLine]", 
       RowBox[{"haps", "=", 
        RowBox[{"Table", "[", 
         RowBox[{
          RowBox[{"StringJoin", "[", 
           RowBox[{"MakeFLhap", "[", 
            RowBox[{
             RowBox[{"h0", "[", 
              RowBox[{"[", "j", "]"}], "]"}], ",", 
             RowBox[{"Cov", "[", 
              RowBox[{"[", "k", "]"}], "]"}], ",", "8"}], "]"}], "]"}], ",", 
          RowBox[{"{", 
           RowBox[{"j", ",", "1", ",", 
            RowBox[{
             RowBox[{"Length", "[", "h0", "]"}], "-", "1"}]}], "}"}]}], 
         "]"}]}], ";", "\[IndentingNewLine]", 
       RowBox[{"haps", "=", 
        RowBox[{"Join", "[", 
         RowBox[{"haps", ",", 
          RowBox[{"{", "\"\<Other\>\"", "}"}]}], "]"}]}], ";", 
       "\[IndentingNewLine]", 
       RowBox[{"nt", "=", 
        RowBox[{"Table", "[", 
         RowBox[{
          RowBox[{"Total", "[", 
           RowBox[{
            RowBox[{"hdat", "[", 
             RowBox[{"[", 
              RowBox[{"k", ",", ";;", ",", 
               RowBox[{"2", ";;"}]}], "]"}], "]"}], "[", 
            RowBox[{"[", 
             RowBox[{";;", ",", "t"}], "]"}], "]"}], "]"}], ",", 
          RowBox[{"{", 
           RowBox[{"t", ",", "1", ",", 
            RowBox[{"Length", "[", "times", "]"}]}], "}"}]}], "]"}]}], ";", 
       "\[IndentingNewLine]", 
       RowBox[{"sbar", "=", 
        RowBox[{"Table", "[", 
         RowBox[{
          RowBox[{"ListLinePlot", "[", 
           RowBox[{
            RowBox[{"Table", "[", 
             RowBox[{
              RowBox[{"Partition", "[", 
               RowBox[{
                RowBox[{"Riffle", "[", 
                 RowBox[{
                  RowBox[{"ConstantArray", "[", 
                   RowBox[{
                    RowBox[{"times", "[", 
                    RowBox[{"[", "t", "]"}], "]"}], ",", "2"}], "]"}], ",", 
                  RowBox[{"{", 
                   RowBox[{
                    RowBox[{"If", "[", 
                    RowBox[{
                    RowBox[{
                    RowBox[{
                    RowBox[{"d", "[", 
                    RowBox[{"[", 
                    RowBox[{"p", ",", "t"}], "]"}], "]"}], "\[Equal]", "0"}], 
                    "||", 
                    RowBox[{
                    RowBox[{"d", "[", 
                    RowBox[{"[", 
                    RowBox[{"p", ",", "t"}], "]"}], "]"}], "\[Equal]", 
                    "1"}]}], ",", 
                    RowBox[{"d", "[", 
                    RowBox[{"[", 
                    RowBox[{"p", ",", "t"}], "]"}], "]"}], ",", 
                    RowBox[{"Max", "[", 
                    RowBox[{"0", ",", 
                    RowBox[{
                    RowBox[{"d", "[", 
                    RowBox[{"[", 
                    RowBox[{"p", ",", "t"}], "]"}], "]"}], "-", 
                    RowBox[{
                    RowBox[{"StandardDeviation", "[", 
                    RowBox[{"BetaBinomialDistribution", "[", 
                    RowBox[{
                    RowBox[{
                    RowBox[{"d", "[", 
                    RowBox[{"[", 
                    RowBox[{"p", ",", "t"}], "]"}], "]"}], "*", "c"}], ",", 
                    RowBox[{
                    RowBox[{"(", 
                    RowBox[{"1", "-", 
                    RowBox[{"d", "[", 
                    RowBox[{"[", 
                    RowBox[{"p", ",", "t"}], "]"}], "]"}]}], ")"}], "*", 
                    "c"}], ",", 
                    RowBox[{"nt", "[", 
                    RowBox[{"[", "t", "]"}], "]"}]}], "]"}], "]"}], "/", 
                    RowBox[{"nt", "[", 
                    RowBox[{"[", "t", "]"}], "]"}]}]}]}], "]"}]}], "]"}], ",", 
                    RowBox[{"If", "[", 
                    RowBox[{
                    RowBox[{
                    RowBox[{
                    RowBox[{"d", "[", 
                    RowBox[{"[", 
                    RowBox[{"p", ",", "t"}], "]"}], "]"}], "\[Equal]", "0"}], 
                    "||", 
                    RowBox[{
                    RowBox[{"d", "[", 
                    RowBox[{"[", 
                    RowBox[{"p", ",", "t"}], "]"}], "]"}], "\[Equal]", 
                    "1"}]}], ",", 
                    RowBox[{"d", "[", 
                    RowBox[{"[", 
                    RowBox[{"p", ",", "t"}], "]"}], "]"}], ",", 
                    RowBox[{"Min", "[", 
                    RowBox[{"1", ",", 
                    RowBox[{
                    RowBox[{"d", "[", 
                    RowBox[{"[", 
                    RowBox[{"p", ",", "t"}], "]"}], "]"}], "+", 
                    RowBox[{
                    RowBox[{"StandardDeviation", "[", 
                    RowBox[{"BetaBinomialDistribution", "[", 
                    RowBox[{
                    RowBox[{
                    RowBox[{"d", "[", 
                    RowBox[{"[", 
                    RowBox[{"p", ",", "t"}], "]"}], "]"}], "*", "c"}], ",", 
                    RowBox[{
                    RowBox[{"(", 
                    RowBox[{"1", "-", 
                    RowBox[{"d", "[", 
                    RowBox[{"[", 
                    RowBox[{"p", ",", "t"}], "]"}], "]"}]}], ")"}], "*", 
                    "c"}], ",", 
                    RowBox[{"nt", "[", 
                    RowBox[{"[", "t", "]"}], "]"}]}], "]"}], "]"}], "/", 
                    RowBox[{"nt", "[", 
                    RowBox[{"[", "t", "]"}], "]"}]}]}]}], "]"}]}], "]"}]}], 
                   "}"}]}], "]"}], ",", "2"}], "]"}], ",", 
              RowBox[{"{", 
               RowBox[{"p", ",", "1", ",", 
                RowBox[{"Length", "[", "d", "]"}]}], "}"}]}], "]"}], ",", 
            RowBox[{"PlotRange", "\[Rule]", 
             RowBox[{"{", 
              RowBox[{
               RowBox[{"{", 
                RowBox[{
                 RowBox[{
                  RowBox[{"times", "[", 
                   RowBox[{"[", "1", "]"}], "]"}], "-", "0.02"}], ",", 
                 RowBox[{
                  RowBox[{"times", "[", 
                   RowBox[{"[", 
                    RowBox[{"-", "1"}], "]"}], "]"}], "+", "0.02"}]}], "}"}], 
               ",", 
               RowBox[{"{", 
                RowBox[{
                 RowBox[{"-", "0.02"}], ",", "1.02"}], "}"}]}], "}"}]}]}], 
           "]"}], ",", 
          RowBox[{"{", 
           RowBox[{"t", ",", "1", ",", 
            RowBox[{"Length", "[", "times", "]"}]}], "}"}]}], "]"}]}], ";", 
       "\[IndentingNewLine]", 
       RowBox[{"sbar", "=", 
        RowBox[{"Show", "[", "sbar", "]"}]}], ";", "\[IndentingNewLine]", 
       "\[IndentingNewLine]", 
       RowBox[{"n", "=", 
        RowBox[{"Total", "[", 
         RowBox[{"Flatten", "[", 
          RowBox[{"hdat", "[", 
           RowBox[{"[", 
            RowBox[{"k", ",", ";;", ",", 
             RowBox[{"2", ";;"}]}], "]"}], "]"}], "]"}], "]"}]}], ";", 
       "\[IndentingNewLine]", 
       RowBox[{"d2", "=", 
        RowBox[{"Transpose", "[", 
         RowBox[{"Table", "[", 
          RowBox[{
           RowBox[{"Table", "[", 
            RowBox[{
             RowBox[{"Total", "[", 
              RowBox[{
               RowBox[{"inf", "[", 
                RowBox[{"[", "t", "]"}], "]"}], "[", 
               RowBox[{"[", 
                RowBox[{"cdat", "[", 
                 RowBox[{"[", 
                  RowBox[{"k", ",", "i"}], "]"}], "]"}], "]"}], "]"}], "]"}], 
             ",", 
             RowBox[{"{", 
              RowBox[{"i", ",", "1", ",", 
               RowBox[{"Length", "[", 
                RowBox[{"cdat", "[", 
                 RowBox[{"[", "k", "]"}], "]"}], "]"}]}], "}"}]}], "]"}], ",", 
           RowBox[{"{", 
            RowBox[{"t", ",", "1", ",", 
             RowBox[{"Length", "[", "inf", "]"}]}], "}"}]}], "]"}], "]"}]}], 
       ";", "\[IndentingNewLine]", 
       RowBox[{"p2", "=", 
        RowBox[{"ListLinePlot", "[", 
         RowBox[{
          RowBox[{"Table", "[", 
           RowBox[{
            RowBox[{"Partition", "[", 
             RowBox[{
              RowBox[{"Riffle", "[", 
               RowBox[{"times", ",", 
                RowBox[{"d2", "[", 
                 RowBox[{"[", "i", "]"}], "]"}]}], "]"}], ",", "2"}], "]"}], 
            ",", 
            RowBox[{"{", 
             RowBox[{"i", ",", "1", ",", 
              RowBox[{"Length", "[", "d", "]"}]}], "}"}]}], "]"}], ",", 
          RowBox[{"PlotRange", "\[Rule]", 
           RowBox[{"{", 
            RowBox[{"All", ",", 
             RowBox[{"{", 
              RowBox[{
               RowBox[{"-", "0.02"}], ",", "1.02"}], "}"}]}], "}"}]}], ",", 
          RowBox[{"Frame", "\[Rule]", "True"}], ",", 
          RowBox[{"FrameLabel", "\[Rule]", 
           RowBox[{"{", 
            RowBox[{"\"\<Day\>\"", ",", "\"\<Haplotype frequency\>\"", ",", 
             RowBox[{
             "\"\<Inferred data \>\"", "<>", "a", "<>", "\"\< : N = \>\"", 
              " ", "<>", 
              RowBox[{"ToString", "[", "n", "]"}]}]}], "}"}]}], ",", 
          RowBox[{"FrameStyle", "\[Rule]", 
           RowBox[{"Directive", "[", 
            RowBox[{
             RowBox[{"FontSize", "\[Rule]", "14"}], ",", 
             RowBox[{"FontFamily", "\[Rule]", "\"\<Helvetica\>\""}], ",", 
             "Black"}], "]"}]}], ",", 
          RowBox[{"FrameTicks", "\[Rule]", 
           RowBox[{"{", 
            RowBox[{
             RowBox[{"{", 
              RowBox[{"Automatic", ",", "Automatic"}], "}"}], ",", 
             RowBox[{"{", 
              RowBox[{"times", ",", "Automatic"}], "}"}]}], "}"}]}], ",", 
          RowBox[{"PlotLegends", "->", 
           RowBox[{"SwatchLegend", "[", 
            RowBox[{"haps", ",", 
             RowBox[{"LegendLabel", "\[Rule]", "\"\<Haplotypes\>\""}]}], 
            "]"}]}]}], "]"}]}], ";", "\[IndentingNewLine]", 
       RowBox[{"p2", "=", 
        RowBox[{"Show", "[", 
         RowBox[{"p2", ",", "sbar"}], "]"}]}], ";", "\[IndentingNewLine]", 
       RowBox[{"Return", "[", "p2", "]"}], ";"}]}], "\[IndentingNewLine]", 
     "]"}]}], ";"}], "\[IndentingNewLine]"}], "\[IndentingNewLine]", 
 RowBox[{
  RowBox[{"infdat", "=", 
   RowBox[{"{", 
    RowBox[{
     RowBox[{"{", 
      RowBox[{
      "9.99908`*^-21", ",", "9.97704`*^-21", ",", "9.99963`*^-21", ",", 
       "9.99892`*^-21", ",", "6.29082`*^-7", ",", "0.0000362131`", ",", 
       "0.000267804`", ",", "9.99628`*^-21", ",", "9.99934`*^-21", ",", 
       "9.99933`*^-21", ",", "9.99862`*^-21", ",", "0.00137112`", ",", 
       "9.99892`*^-21", ",", "6.91781`*^-6", ",", "9.99037`*^-21", ",", 
       "9.99667`*^-21", ",", "9.87713`*^-21", ",", "9.99455`*^-21", ",", 
       "9.99977`*^-21", ",", "3.08548`*^-9", ",", "8.98614`*^-7", ",", 
       "1.`*^-20", ",", "3.43386`*^-8", ",", "0.90465`", ",", "0.023652`", 
       ",", "0.00643354`", ",", "0.00178749`", ",", "0.0229594`", ",", 
       "0.00604431`", ",", "0.0000748112`", ",", "9.99082`*^-21", ",", 
       "0.0221516`", ",", "0.000261064`", ",", "9.99908`*^-21", ",", 
       "0.000329645`", ",", "2.03729`*^-7", ",", "9.99892`*^-21", ",", 
       "9.99837`*^-21", ",", "9.99892`*^-21", ",", "9.99837`*^-21", ",", 
       "0.0024259`", ",", "0.0001576`", ",", "0.00456011`", ",", "1.`*^-20", 
       ",", "9.99997`*^-21", ",", "0.000109081`", ",", "9.99892`*^-21", ",", 
       "8.14375`*^-10", ",", "7.51594`*^-7", ",", "5.28217`*^-6", ",", 
       "3.63668`*^-7", ",", "9.99989`*^-21", ",", "1.64818`*^-7", ",", 
       "9.99982`*^-21", ",", "3.01782`*^-10", ",", "2.59559`*^-8", ",", 
       "6.10025`*^-8", ",", "3.18382`*^-6", ",", "9.28661`*^-6", ",", 
       "9.99917`*^-21", ",", "9.99892`*^-21", ",", "9.99957`*^-21", ",", 
       "9.99717`*^-21", ",", "7.10822`*^-10", ",", "9.99381`*^-21", ",", 
       "9.99895`*^-21", ",", "9.98852`*^-21", ",", "6.10779`*^-6", ",", 
       "0.0000208417`", ",", "9.99725`*^-21", ",", "9.99842`*^-21", ",", 
       "9.99989`*^-21", ",", "3.76773`*^-8", ",", "2.78798`*^-8", ",", 
       "9.99956`*^-21", ",", "6.68427`*^-10", ",", "9.99823`*^-21", ",", 
       "9.99862`*^-21", ",", "1.42967`*^-7", ",", "0.00267322`"}], "}"}], ",", 
     RowBox[{"{", 
      RowBox[{
      "4.27774`*^-6", ",", "3.93234`*^-6", ",", "5.83897`*^-9", ",", 
       "3.70531`*^-10", ",", "8.64779`*^-6", ",", "0.000174123`", ",", 
       "0.00128578`", ",", "1.15619`*^-8", ",", "8.54441`*^-8", ",", 
       "2.4637`*^-9", ",", "4.81701`*^-10", ",", "0.0023102`", ",", 
       "3.08249`*^-8", ",", "0.0000361338`", ",", "1.21739`*^-13", ",", 
       "3.08344`*^-8", ",", "8.75122`*^-12", ",", "4.64916`*^-12", ",", 
       "3.98472`*^-7", ",", "1.28303`*^-7", ",", "0.0000193194`", ",", 
       "2.29932`*^-11", ",", "1.04859`*^-6", ",", "0.757414`", ",", 
       "0.0750783`", ",", "0.0233692`", ",", "0.00286969`", ",", "0.0192332`",
        ",", "0.0191806`", ",", "0.000519079`", ",", "4.6199`*^-7", ",", 
       "0.0803495`", ",", "0.000659084`", ",", "5.03977`*^-6", ",", 
       "0.000803389`", ",", "6.03926`*^-6", ",", "1.59555`*^-8", ",", 
       "1.76075`*^-8", ",", "2.5062`*^-6", ",", "8.28682`*^-8", ",", 
       "0.00204117`", ",", "0.00148439`", ",", "0.00913444`", ",", 
       "1.34891`*^-6", ",", "2.99012`*^-7", ",", "0.000980047`", ",", 
       "3.1777`*^-7", ",", "6.51116`*^-8", ",", "0.0000128714`", ",", 
       "0.00011811`", ",", "9.59083`*^-6", ",", "6.0685`*^-7", ",", 
       "4.40452`*^-6", ",", "9.87352`*^-11", ",", "3.60931`*^-8", ",", 
       "1.29128`*^-6", ",", "3.81806`*^-6", ",", "0.000054435`", ",", 
       "0.0000834919`", ",", "6.51456`*^-8", ",", "2.11298`*^-10", ",", 
       "2.24828`*^-12", ",", "1.05412`*^-12", ",", "6.33044`*^-8", ",", 
       "0.0000571643`", ",", "5.97098`*^-6", ",", "2.10766`*^-6", ",", 
       "0.0000822838`", ",", "0.000148344`", ",", "1.45314`*^-6", ",", 
       "3.91642`*^-8", ",", "4.33919`*^-9", ",", "7.22071`*^-6", ",", 
       "6.20803`*^-7", ",", "4.9474`*^-9", ",", "5.9502`*^-8", ",", 
       "1.09894`*^-9", ",", "1.5386`*^-7", ",", "4.36547`*^-6", ",", 
       "0.00242507`"}], "}"}], ",", 
     RowBox[{"{", 
      RowBox[{
      "0.000310319`", ",", "0.000293129`", ",", "0.0000186213`", ",", 
       "1.54378`*^-6", ",", "0.000486674`", ",", "0.00119653`", ",", 
       "0.00882673`", ",", "4.85346`*^-6", ",", "0.0000358878`", ",", 
       "6.80167`*^-8", ",", "1.20253`*^-8", ",", "0.00195313`", ",", 
       "8.44518`*^-8", ",", "0.000292633`", ",", "2.98404`*^-10", ",", 
       "8.04717`*^-8", ",", "2.48378`*^-9", ",", "5.33536`*^-10", ",", 
       "4.11745`*^-6", ",", "0.0000647657`", ",", "0.00265888`", ",", 
       "4.17696`*^-8", ",", "0.000291199`", ",", "0.158117`", ",", 
       "0.225144`", ",", "0.0916078`", ",", "0.00218735`", ",", "0.00402155`",
        ",", "0.0575174`", ",", "0.00741186`", ",", "7.11085`*^-7", ",", 
       "0.314822`", ",", "0.00118314`", ",", "0.000922805`", ",", 
       "0.00141948`", ",", "0.000989252`", ",", "2.81928`*^-6", ",", 
       "2.06264`*^-7", ",", "0.000121281`", ",", "1.62095`*^-7", ",", 
       "0.000430328`", ",", "0.0357288`", ",", "0.0109171`", ",", 
       "0.000224973`", ",", "0.0000308363`", ",", "0.0234787`", ",", 
       "1.7845`*^-6", ",", "0.0000365641`", ",", "0.00112195`", ",", 
       "0.0163799`", ",", "0.0019491`", ",", "0.000044328`", ",", 
       "0.000897024`", ",", "3.53924`*^-8", ",", "0.00015311`", ",", 
       "0.000951216`", ",", "0.00444761`", ",", "0.00473866`", ",", 
       "0.00200123`", ",", "9.4295`*^-6", ",", "6.38085`*^-7", ",", 
       "3.53131`*^-8", ",", "1.1794`*^-9", ",", "0.00014904`", ",", 
       "0.00095817`", ",", "0.00143325`", ",", "0.000656139`", ",", 
       "0.00442568`", ",", "0.00219742`", ",", "0.00035008`", ",", 
       "0.0000449154`", ",", "4.9177`*^-7", ",", "0.0022292`", ",", 
       "0.0000786416`", ",", "0.0000110511`", ",", "0.00013993`", ",", 
       "1.77314`*^-7", ",", "2.60587`*^-6", ",", "0.00121217`", ",", 
       "0.000659861`"}], "}"}], ",", 
     RowBox[{"{", 
      RowBox[{
      "0.00100776`", ",", "0.000955475`", ",", "0.00315656`", ",", 
       "0.00026438`", ",", "0.00156056`", ",", "0.000468193`", ",", 
       "0.00345327`", ",", "0.000100585`", ",", "0.000747301`", ",", 
       "1.70632`*^-7", ",", "5.22183`*^-8", ",", "0.0000941491`", ",", 
       "9.1477`*^-8", ",", "0.000134935`", ",", "3.99297`*^-8", ",", 
       "2.13094`*^-8", ",", "3.92582`*^-8", ",", "8.8629`*^-9", ",", 
       "1.58611`*^-6", ",", "0.00184916`", ",", "0.0208491`", ",", 
       "2.6953`*^-6", ",", "0.00460766`", ",", "0.00188124`", ",", 
       "0.0384648`", ",", "0.0204535`", ",", "0.0000947266`", ",", 
       "0.0000484599`", ",", "0.00982749`", ",", "0.00601834`", ",", 
       "8.76328`*^-8", ",", "0.0702845`", ",", "0.00011939`", ",", 
       "0.00834823`", ",", "0.000142919`", ",", "0.00893205`", ",", 
       "0.000020259`", ",", "2.00742`*^-7", ",", "0.000238965`", ",", 
       "7.82063`*^-8", ",", "5.17666`*^-6", ",", "0.048762`", ",", 
       "0.000744061`", ",", "0.00178041`", ",", "0.00015693`", ",", 
       "0.032044`", ",", "5.10252`*^-7", ",", "0.00105333`", ",", 
       "0.00556714`", ",", "0.128471`", ",", "0.022511`", ",", "0.000160224`",
        ",", "0.0103653`", ",", "4.18034`*^-7", ",", "0.0369399`", ",", 
       "0.0399187`", ",", "0.29508`", ",", "0.0235035`", ",", "0.00273287`", 
       ",", "0.0000677029`", ",", "0.0000760389`", ",", "0.0000187747`", ",", 
       "3.52291`*^-8", ",", "0.0199541`", ",", "0.000809381`", ",", 
       "0.0173798`", ",", "0.0103964`", ",", "0.0135582`", ",", "0.0018525`", 
       ",", "0.0042461`", ",", "0.00258909`", ",", "2.00123`*^-6", ",", 
       "0.0353181`", ",", "0.000561027`", ",", "0.0012846`", ",", 
       "0.0187326`", ",", "9.04943`*^-7", ",", "2.24861`*^-6", ",", 
       "0.0191782`", ",", "0.0000458004`"}], "}"}], ",", 
     RowBox[{"{", 
      RowBox[{"\"\<System\>\"", ",", "2"}], "}"}], ",", 
     RowBox[{"{", 
      RowBox[{
      "9.9984`*^-21", ",", "9.99745`*^-21", ",", "9.99783`*^-21", ",", 
       "9.99913`*^-21", ",", "9.99412`*^-21", ",", "9.99428`*^-21", ",", 
       "9.98473`*^-21", ",", "9.99392`*^-21", ",", "9.99428`*^-21", ",", 
       "9.99094`*^-21", ",", "9.94551`*^-21", ",", "0.00055391`", ",", 
       "9.99797`*^-21", ",", "9.9895`*^-21", ",", "0.0000331099`", ",", 
       "9.99921`*^-21", ",", "0.000522036`", ",", "9.99994`*^-21", ",", 
       "9.99441`*^-21", ",", "9.99921`*^-21", ",", "9.99506`*^-21", ",", 
       "9.99699`*^-21", ",", "9.99628`*^-21", ",", "0.858553`", ",", 
       "0.0710268`", ",", "0.00750694`", ",", "9.99566`*^-21", ",", 
       "0.0203373`", ",", "0.00845691`", ",", "9.99762`*^-21", ",", 
       "0.000612469`", ",", "0.023629`", ",", "0.000310427`", ",", 
       "2.40654`*^-6", ",", "0.000508185`", ",", "8.15022`*^-7", ",", 
       "2.05725`*^-7", ",", "9.99416`*^-21", ",", "9.99503`*^-21", ",", 
       "9.99441`*^-21", ",", "0.00165697`", ",", "9.99972`*^-21", ",", 
       "0.00400602`", ",", "9.99441`*^-21", ",", "9.98898`*^-21", ",", 
       "9.99213`*^-21", ",", "9.99492`*^-21", ",", "9.99994`*^-21", ",", 
       "9.99797`*^-21", ",", "9.99744`*^-21", ",", "9.99769`*^-21", ",", 
       "9.97443`*^-21", ",", "9.99769`*^-21", ",", "9.95979`*^-21", ",", 
       "9.99948`*^-21", ",", "9.99921`*^-21", ",", "9.99699`*^-21", ",", 
       "9.99913`*^-21", ",", "9.99745`*^-21", ",", "7.54859`*^-7", ",", 
       "9.99845`*^-21", ",", "9.99961`*^-21", ",", "2.39185`*^-9", ",", 
       "1.74296`*^-9", ",", "0.00047082`", ",", "2.28009`*^-6", ",", 
       "9.99745`*^-21", ",", "9.25888`*^-6", ",", "0.000148212`", ",", 
       "9.99441`*^-21", ",", "9.99779`*^-21", ",", "9.9937`*^-21", ",", 
       "9.99898`*^-21", ",", "3.28446`*^-6", ",", "9.99954`*^-21", ",", 
       "9.99954`*^-21", ",", "9.99913`*^-21", ",", "9.99921`*^-21", ",", 
       "9.9841`*^-21", ",", "0.00164916`"}], "}"}], ",", 
     RowBox[{"{", 
      RowBox[{
      "9.57974`*^-6", ",", "3.94457`*^-6", ",", "2.54345`*^-9", ",", 
       "8.88175`*^-10", ",", "6.38389`*^-11", ",", "1.88167`*^-7", ",", 
       "2.84179`*^-11", ",", "9.076`*^-12", ",", "4.48554`*^-15", ",", 
       "1.0758`*^-12", ",", "2.05195`*^-9", ",", "0.000831828`", ",", 
       "2.15634`*^-8", ",", "2.6912`*^-8", ",", "0.000153849`", ",", 
       "2.15456`*^-8", ",", "0.000783961`", ",", "3.23063`*^-12", ",", 
       "3.76768`*^-7", ",", "8.95731`*^-17", ",", "1.5874`*^-11", ",", 
       "1.8297`*^-14", ",", "2.48254`*^-11", ",", "0.64068`", ",", 
       "0.200897`", ",", "0.0242976`", ",", "0.0000140532`", ",", 
       "0.0151854`", ",", "0.0239204`", ",", "1.71148`*^-6", ",", 
       "0.000871651`", ",", "0.0763914`", ",", "0.000693531`", ",", 
       "0.0000628635`", ",", "0.00110353`", ",", "0.0000184333`", ",", 
       "3.68814`*^-6", ",", "5.10054`*^-8", ",", "2.39729`*^-6", ",", 
       "2.72393`*^-8", ",", "0.00124502`", ",", "0.0000600482`", ",", 
       "0.00715357`", ",", "1.35412`*^-6", ",", "9.57703`*^-10", ",", 
       "1.4156`*^-6", ",", "3.2274`*^-7", ",", "7.00835`*^-11", ",", 
       "8.12601`*^-8", ",", "4.25836`*^-6", ",", "6.41462`*^-8", ",", 
       "4.75634`*^-7", ",", "1.02876`*^-7", ",", "1.76484`*^-10", ",", 
       "2.05591`*^-10", ",", "3.43166`*^-12", ",", "9.67708`*^-11", ",", 
       "1.84757`*^-12", ",", "1.15883`*^-7", ",", "0.0000139057`", ",", 
       "1.21751`*^-9", ",", "2.84937`*^-10", ",", "8.36249`*^-8", ",", 
       "1.38695`*^-7", ",", "0.003006`", ",", "0.0000696673`", ",", 
       "2.0837`*^-6", ",", "0.000110949`", ",", "0.000932235`", ",", 
       "1.84153`*^-6", ",", "9.49513`*^-11", ",", "8.76611`*^-8", ",", 
       "5.80502`*^-6", ",", "0.0000601575`", ",", "6.37934`*^-9", ",", 
       "2.17126`*^-8", ",", "1.48071`*^-9", ",", "1.33238`*^-7", ",", 
       "1.17012`*^-7", ",", "0.00140249`"}], "}"}], ",", 
     RowBox[{"{", 
      RowBox[{
      "0.000521645`", ",", "0.000220254`", ",", "7.65466`*^-6", ",", 
       "2.64687`*^-6", ",", "1.57857`*^-8", ",", "1.54939`*^-6", ",", 
       "4.91669`*^-9", ",", "5.3422`*^-9", ",", "2.63556`*^-11", ",", 
       "4.02567`*^-11", ",", "3.79537`*^-8", ",", "0.000528334`", ",", 
       "4.53423`*^-8", ",", "2.336`*^-7", ",", "0.000935241`", ",", 
       "4.10519`*^-8", ",", "0.000497912`", ",", "1.52403`*^-10", ",", 
       "3.0614`*^-6", ",", "2.89687`*^-13", ",", "6.65298`*^-9", ",", 
       "3.46868`*^-11", ",", "2.0043`*^-8", ",", "0.100477`", ",", 
       "0.452534`", ",", "0.0715466`", ",", "0.0000144386`", ",", 
       "0.00238582`", ",", "0.0538924`", ",", "0.0000327474`", ",", 
       "0.000496965`", ",", "0.224853`", ",", "0.000932364`", ",", 
       "0.0077281`", ",", "0.00146453`", ",", "0.00222404`", ",", 
       "0.000333819`", ",", "4.01034`*^-7", ",", "0.000087077`", ",", 
       "2.8326`*^-8", ",", "0.000197928`", ",", "0.00119169`", ",", 
       "0.00642759`", ",", "0.000167726`", ",", "1.46198`*^-7", ",", 
       "0.0000281077`", ",", "1.2967`*^-6", ",", "6.65983`*^-8", ",", 
       "5.85815`*^-6", ",", "0.000527063`", ",", "0.0000109123`", ",", 
       "0.000026193`", ",", "0.0000172632`", ",", "4.3875`*^-8", ",", 
       "7.82478`*^-7", ",", "3.94833`*^-9", ",", "1.7066`*^-7", ",", 
       "2.85445`*^-10", ",", "2.32964`*^-6", ",", "0.00130993`", ",", 
       "2.53643`*^-6", ",", "2.08698`*^-6", ",", "0.0000286614`", ",", 
       "0.000245267`", ",", "0.0334783`", ",", "0.0114493`", ",", 
       "0.000494632`", ",", "0.00448344`", ",", "0.0103628`", ",", 
       "0.000334447`", ",", "1.71615`*^-7", ",", "4.67362`*^-6", ",", 
       "0.00137303`", ",", "0.00566106`", ",", "0.0000136583`", ",", 
       "0.0000407079`", ",", "1.7948`*^-7", ",", "2.51207`*^-6", ",", 
       "0.000025863`", ",", "0.00035955`"}], "}"}], ",", 
     RowBox[{"{", 
      RowBox[{
      "0.00294673`", ",", "0.0012488`", ",", "0.00228534`", ",", 
       "0.000789063`", ",", "1.6658`*^-7", ",", "1.16066`*^-6", ",", 
       "5.49118`*^-8", ",", "2.26639`*^-7", ",", "7.92886`*^-9", ",", 
       "5.87076`*^-11", ",", "1.74558`*^-7", ",", "0.0000448665`", ",", 
       "1.03514`*^-7", ",", "2.04054`*^-7", ",", "0.000750392`", ",", 
       "5.74022`*^-9", ",", "0.0000417478`", ",", "3.07542`*^-10", ",", 
       "1.93166`*^-6", ",", "2.18304`*^-11", ",", "1.53036`*^-7", ",", 
       "3.76722`*^-9", ",", "9.36434`*^-7", ",", "0.00208106`", ",", 
       "0.134546`", ",", "0.0277995`", ",", "1.30238`*^-6", ",", 
       "0.0000501113`", ",", "0.0160266`", ",", "0.0000518464`", ",", 
       "0.0000373913`", ",", "0.0873586`", ",", "0.000164174`", ",", 
       "0.121429`", ",", "0.000256668`", ",", "0.0349362`", ",", 
       "0.00398807`", ",", "3.03849`*^-7", ",", "0.000297042`", ",", 
       "2.42931`*^-9", ",", "4.15255`*^-6", ",", "0.00283266`", ",", 
       "0.000763572`", ",", "0.00229994`", ",", "1.44486`*^-6", ",", 
       "0.0000669594`", ",", "4.22811`*^-7", ",", "3.788`*^-6", ",", 
       "0.0000506102`", ",", "0.00722601`", ",", "0.000219804`", ",", 
       "0.000166196`", ",", "0.000347173`", ",", "8.25409`*^-7", ",", 
       "0.000329876`", ",", "3.20128`*^-7", ",", "0.0000207171`", ",", 
       "2.85673`*^-9", ",", "5.61274`*^-6", ",", "0.0162615`", ",", 
       "0.000521607`", ",", "0.00177361`", ",", "0.00129386`", ",", 
       "0.0571405`", ",", "0.0491129`", ",", "0.241329`", ",", "0.0136502`", 
       ",", "0.0239057`", ",", "0.0152027`", ",", "0.00706704`", ",", 
       "0.000019637`", ",", "0.0000265597`", ",", "0.0378683`", ",", 
       "0.0702648`", ",", "0.00282064`", ",", "0.00948591`", ",", 
       "1.59463`*^-6", ",", "4.99755`*^-6", ",", "0.000713259`", ",", 
       "0.000059931`"}], "}"}], ",", 
     RowBox[{"{", 
      RowBox[{"\"\<System\>\"", ",", "3"}], "}"}], ",", 
     RowBox[{"{", 
      RowBox[{
      "0.000237152`", ",", "1.00916`*^-7", ",", "1.50222`*^-8", ",", 
       "4.88623`*^-6", ",", "0.0000706203`", ",", "1.44029`*^-9", ",", 
       "1.3823`*^-7", ",", "7.08414`*^-14", ",", "3.72908`*^-11", ",", 
       "4.427`*^-10", ",", "9.14105`*^-12", ",", "8.00017`*^-10", ",", 
       "4.48462`*^-13", ",", "2.42572`*^-14", ",", "2.65866`*^-17", ",", 
       "2.22547`*^-10", ",", "7.57258`*^-16", ",", "7.91023`*^-13", ",", 
       "4.4974`*^-8", ",", "1.89805`*^-9", ",", "1.88565`*^-12", ",", 
       "2.82174`*^-17", ",", "2.53467`*^-12", ",", "0.0110395`", ",", 
       "0.960651`", ",", "0.00334547`", ",", "0.00278391`", ",", 
       "0.00929429`", ",", "0.0000132648`", ",", "5.60826`*^-8", ",", 
       "2.40813`*^-7", ",", "0.00255907`", ",", "0.00107558`", ",", 
       "0.0000639036`", ",", "3.00266`*^-7", ",", "6.81826`*^-10", ",", 
       "1.27601`*^-12", ",", "5.09351`*^-12", ",", "7.87372`*^-8", ",", 
       "3.73129`*^-8", ",", "1.47157`*^-7", ",", "1.02899`*^-6", ",", 
       "9.2018`*^-6", ",", "1.86484`*^-7", ",", "2.60515`*^-7", ",", 
       "1.09756`*^-6", ",", "0.00525507`", ",", "2.29244`*^-12", ",", 
       "1.85532`*^-11", ",", "1.42653`*^-7", ",", "1.00273`*^-7", ",", 
       "4.67351`*^-10", ",", "2.6071`*^-11", ",", "3.49081`*^-7", ",", 
       "3.38531`*^-17", ",", "2.53319`*^-16", ",", "3.17205`*^-12", ",", 
       "0.0000721584`", ",", "6.11077`*^-10", ",", "1.631`*^-11", ",", 
       "1.3258`*^-14", ",", "4.53802`*^-17", ",", "1.79413`*^-16", ",", 
       "4.26726`*^-12", ",", "8.33062`*^-7", ",", "0.0000724999`", ",", 
       "2.5247`*^-7", ",", "2.10096`*^-7", ",", "7.01433`*^-7", ",", 
       "7.46193`*^-10", ",", "3.09178`*^-12", ",", "1.33309`*^-11", ",", 
       "1.93123`*^-7", ",", "8.11662`*^-8", ",", "1.88737`*^-9", ",", 
       "1.935`*^-17", ",", "2.10329`*^-12", ",", "8.32905`*^-12", ",", 
       "1.27938`*^-12", ",", "0.00344567`"}], "}"}], ",", 
     RowBox[{"{", 
      RowBox[{
      "0.00468763`", ",", "2.66179`*^-6", ",", "0.0000183951`", ",", 
       "0.00486104`", ",", "0.00133032`", ",", "4.32968`*^-8", ",", 
       "5.05446`*^-7", ",", "1.65293`*^-10", ",", "4.65591`*^-8", ",", 
       "1.22693`*^-8", ",", "9.59317`*^-9", ",", "2.96943`*^-8", ",", 
       "5.08624`*^-11", ",", "4.1618`*^-11", ",", "3.48706`*^-14", ",", 
       "4.76911`*^-9", ",", "2.5942`*^-14", ",", "1.55305`*^-11", ",", 
       "1.84706`*^-7", ",", "5.05605`*^-7", ",", "3.85756`*^-10", ",", 
       "6.01224`*^-14", ",", "9.77006`*^-10", ",", "0.000777714`", ",", 
       "0.964076`", ",", "0.00438756`", ",", "0.000707005`", ",", 
       "0.000649442`", ",", "0.0000392447`", ",", "4.81097`*^-7", ",", 
       "1.21376`*^-7", ",", "0.00335625`", ",", "0.000635941`", ",", 
       "0.00391722`", ",", "2.7256`*^-7", ",", "1.75129`*^-7", ",", 
       "1.61214`*^-10", ",", "3.48403`*^-11", ",", "1.29266`*^-6", ",", 
       "3.44443`*^-8", ",", "3.08967`*^-8", ",", "9.09367`*^-6", ",", 
       "0.0000186849`", ",", "0.0000102846`", ",", "8.41882`*^-6", ",", 
       "0.000010014`", ",", "0.00210144`", ",", "9.74724`*^-10", ",", 
       "1.44347`*^-9", ",", "7.86773`*^-6", ",", "7.49635`*^-6", ",", 
       "7.21484`*^-8", ",", "3.78314`*^-9", ",", "8.52692`*^-6", ",", 
       "2.69221`*^-13", ",", "3.53705`*^-13", ",", "2.49171`*^-9", ",", 
       "0.00210238`", ",", "3.18357`*^-8", ",", "1.37301`*^-9", ",", 
       "8.96832`*^-11", ",", "6.83906`*^-13", ",", "1.48831`*^-13", ",", 
       "6.36632`*^-9", ",", "4.71144`*^-6", ",", "0.00584126`", ",", 
       "0.0000265826`", ",", "4.28359`*^-6", ",", "3.9349`*^-6", ",", 
       "2.16744`*^-7", ",", "2.50404`*^-9", ",", "6.41635`*^-10", ",", 
       "0.0000203343`", ",", "3.85274`*^-6", ",", "2.6231`*^-6", ",", 
       "1.84585`*^-13", ",", "1.57304`*^-10", ",", "1.71607`*^-10", ",", 
       "6.41802`*^-10", ",", "0.000357361`"}], "}"}], ",", 
     RowBox[{"{", 
      RowBox[{"\"\<Better\>\"", ",", "\"\<L\>\"", ",", "\"\<=\>\"", ",", 
       RowBox[{"-", "3382.66`"}]}], "}"}]}], "}"}]}], 
  ";"}], "\[IndentingNewLine]", 
 RowBox[{
  RowBox[{"Cov", "=", 
   RowBox[{"{", 
    RowBox[{
     RowBox[{"{", 
      RowBox[{"3", ",", "4", ",", "5", ",", "6", ",", "7", ",", "8"}], "}"}], 
     ",", 
     RowBox[{"{", 
      RowBox[{"3", ",", "4", ",", "5", ",", "6", ",", "7"}], "}"}], ",", 
     RowBox[{"{", 
      RowBox[{"4", ",", "5", ",", "6", ",", "7", ",", "8"}], "}"}], ",", 
     RowBox[{"{", 
      RowBox[{"2", ",", "3", ",", "4", ",", "5"}], "}"}], ",", 
     RowBox[{"{", 
      RowBox[{"3", ",", "4", ",", "5", ",", "6"}], "}"}], ",", 
     RowBox[{"{", 
      RowBox[{"4", ",", "5", ",", "6", ",", "7"}], "}"}], ",", 
     RowBox[{"{", 
      RowBox[{"5", ",", "6", ",", "7", ",", "8"}], "}"}], ",", 
     RowBox[{"{", 
      RowBox[{"2", ",", "3", ",", "4"}], "}"}], ",", 
     RowBox[{"{", 
      RowBox[{"3", ",", "4", ",", "5"}], "}"}], ",", 
     RowBox[{"{", 
      RowBox[{"4", ",", "5", ",", "6"}], "}"}], ",", 
     RowBox[{"{", 
      RowBox[{"5", ",", "6", ",", "7"}], "}"}], ",", 
     RowBox[{"{", 
      RowBox[{"6", ",", "7", ",", "8"}], "}"}], ",", 
     RowBox[{"{", 
      RowBox[{"1", ",", "2"}], "}"}], ",", 
     RowBox[{"{", 
      RowBox[{"2", ",", "3"}], "}"}], ",", 
     RowBox[{"{", 
      RowBox[{"3", ",", "4"}], "}"}], ",", 
     RowBox[{"{", 
      RowBox[{"4", ",", "5"}], "}"}], ",", 
     RowBox[{"{", 
      RowBox[{"5", ",", "6"}], "}"}], ",", 
     RowBox[{"{", 
      RowBox[{"6", ",", "7"}], "}"}], ",", 
     RowBox[{"{", 
      RowBox[{"7", ",", "8"}], "}"}], ",", 
     RowBox[{"{", "1", "}"}], ",", 
     RowBox[{"{", "2", "}"}], ",", 
     RowBox[{"{", "3", "}"}], ",", 
     RowBox[{"{", "4", "}"}], ",", 
     RowBox[{"{", "5", "}"}], ",", 
     RowBox[{"{", "6", "}"}], ",", 
     RowBox[{"{", "7", "}"}], ",", 
     RowBox[{"{", "8", "}"}]}], "}"}]}], ";"}], "\[IndentingNewLine]", 
 RowBox[{
  RowBox[{"hdat991", "=", 
   RowBox[{"{", 
    RowBox[{
     RowBox[{"{", 
      RowBox[{
       RowBox[{"{", 
        RowBox[{"\"\<AGGACT\>\"", ",", "4", ",", "3", ",", "7", ",", "11"}], 
        "}"}], ",", 
       RowBox[{"{", 
        RowBox[{
        "\"\<AGGGCT\>\"", ",", "256", ",", "277", ",", "30", ",", "88"}], 
        "}"}], ",", 
       RowBox[{"{", 
        RowBox[{"\"\<AGGGTT\>\"", ",", "1", ",", "46", ",", "73", ",", "12"}],
         "}"}], ",", 
       RowBox[{"{", 
        RowBox[{
        "\"\<AGTACT\>\"", ",", "2", ",", "11", ",", "107", ",", "106"}], 
        "}"}], ",", 
       RowBox[{"{", 
        RowBox[{"\"\<AGTGCT\>\"", ",", "1", ",", "0", ",", "2", ",", "3"}], 
        "}"}], ",", 
       RowBox[{"{", 
        RowBox[{"\"\<AGGGCC\>\"", ",", "0", ",", "0", ",", "3", ",", "16"}], 
        "}"}], ",", 
       RowBox[{"{", 
        RowBox[{"\"\<AGTGTT\>\"", ",", "0", ",", "0", ",", "3", ",", "0"}], 
        "}"}], ",", 
       RowBox[{"{", 
        RowBox[{"\"\<AAGGCT\>\"", ",", "0", ",", "0", ",", "0", ",", "1"}], 
        "}"}], ",", 
       RowBox[{"{", 
        RowBox[{"\"\<AATACC\>\"", ",", "0", ",", "0", ",", "0", ",", "8"}], 
        "}"}], ",", 
       RowBox[{"{", 
        RowBox[{"\"\<AATACT\>\"", ",", "0", ",", "0", ",", "0", ",", "223"}], 
        "}"}], ",", 
       RowBox[{"{", 
        RowBox[{"\"\<AATGCC\>\"", ",", "0", ",", "0", ",", "0", ",", "2"}], 
        "}"}], ",", 
       RowBox[{"{", 
        RowBox[{"\"\<AATGCT\>\"", ",", "0", ",", "0", ",", "0", ",", "2"}], 
        "}"}], ",", 
       RowBox[{"{", 
        RowBox[{"\"\<AGTACC\>\"", ",", "0", ",", "0", ",", "0", ",", "2"}], 
        "}"}], ",", 
       RowBox[{"{", 
        RowBox[{"\"\<AGTATT\>\"", ",", "0", ",", "0", ",", "0", ",", "1"}], 
        "}"}], ",", 
       RowBox[{"{", 
        RowBox[{"\"\<AGTGCC\>\"", ",", "0", ",", "0", ",", "0", ",", "1"}], 
        "}"}], ",", 
       RowBox[{"{", 
        RowBox[{"\"\<CATACT\>\"", ",", "0", ",", "0", ",", "0", ",", "34"}], 
        "}"}], ",", 
       RowBox[{"{", 
        RowBox[{"\"\<CGGACT\>\"", ",", "0", ",", "0", ",", "0", ",", "6"}], 
        "}"}], ",", 
       RowBox[{"{", 
        RowBox[{"\"\<CGGGCC\>\"", ",", "0", ",", "0", ",", "0", ",", "22"}], 
        "}"}], ",", 
       RowBox[{"{", 
        RowBox[{"\"\<CGGGCT\>\"", ",", "0", ",", "0", ",", "0", ",", "65"}], 
        "}"}], ",", 
       RowBox[{"{", 
        RowBox[{"\"\<CGTACT\>\"", ",", "0", ",", "0", ",", "0", ",", "28"}], 
        "}"}], ",", 
       RowBox[{"{", 
        RowBox[{"\"\<X\>\"", ",", "0", ",", "0", ",", "1", ",", "6"}], 
        "}"}]}], "}"}], ",", 
     RowBox[{"{", 
      RowBox[{
       RowBox[{"{", 
        RowBox[{"\"\<AGGAC\>\"", ",", "11", ",", "24", ",", "91", ",", "64"}],
         "}"}], ",", 
       RowBox[{"{", 
        RowBox[{
        "\"\<AGGGC\>\"", ",", "1017", ",", "1169", ",", "175", ",", "298"}], 
        "}"}], ",", 
       RowBox[{"{", 
        RowBox[{
        "\"\<AGGGT\>\"", ",", "23", ",", "194", ",", "390", ",", "63"}], 
        "}"}], ",", 
       RowBox[{"{", 
        RowBox[{
        "\"\<AGTAC\>\"", ",", "29", ",", "57", ",", "386", ",", "439"}], 
        "}"}], ",", 
       RowBox[{"{", 
        RowBox[{
        "\"\<AGTGC\>\"", ",", "21", ",", "45", ",", "48", ",", "106"}], "}"}],
        ",", 
       RowBox[{"{", 
        RowBox[{"\"\<AGTGT\>\"", ",", "1", ",", "7", ",", "108", ",", "14"}], 
        "}"}], ",", 
       RowBox[{"{", 
        RowBox[{"\"\<CGGGC\>\"", ",", "1", ",", "2", ",", "0", ",", "333"}], 
        "}"}], ",", 
       RowBox[{"{", 
        RowBox[{"\"\<AAGGC\>\"", ",", "0", ",", "1", ",", "0", ",", "10"}], 
        "}"}], ",", 
       RowBox[{"{", 
        RowBox[{"\"\<AATAC\>\"", ",", "0", ",", "0", ",", "1", ",", "794"}], 
        "}"}], ",", 
       RowBox[{"{", 
        RowBox[{"\"\<AGGAT\>\"", ",", "0", ",", "0", ",", "2", ",", "0"}], 
        "}"}], ",", 
       RowBox[{"{", 
        RowBox[{"\"\<AGTAT\>\"", ",", "0", ",", "0", ",", "10", ",", "4"}], 
        "}"}], ",", 
       RowBox[{"{", 
        RowBox[{"\"\<CGTAC\>\"", ",", "0", ",", "0", ",", "1", ",", "87"}], 
        "}"}], ",", 
       RowBox[{"{", 
        RowBox[{"\"\<AAGGT\>\"", ",", "0", ",", "0", ",", "0", ",", "7"}], 
        "}"}], ",", 
       RowBox[{"{", 
        RowBox[{"\"\<AATGC\>\"", ",", "0", ",", "0", ",", "0", ",", "130"}], 
        "}"}], ",", 
       RowBox[{"{", 
        RowBox[{"\"\<AATGT\>\"", ",", "0", ",", "0", ",", "0", ",", "25"}], 
        "}"}], ",", 
       RowBox[{"{", 
        RowBox[{"\"\<CATAC\>\"", ",", "0", ",", "0", ",", "0", ",", "129"}], 
        "}"}], ",", 
       RowBox[{"{", 
        RowBox[{"\"\<CGGAC\>\"", ",", "0", ",", "0", ",", "0", ",", "74"}], 
        "}"}], ",", 
       RowBox[{"{", 
        RowBox[{"\"\<CGGAT\>\"", ",", "0", ",", "0", ",", "0", ",", "1"}], 
        "}"}], ",", 
       RowBox[{"{", 
        RowBox[{"\"\<X\>\"", ",", "0", ",", "1", ",", "2", ",", "20"}], 
        "}"}]}], "}"}], ",", 
     RowBox[{"{", 
      RowBox[{
       RowBox[{"{", 
        RowBox[{"\"\<GGACT\>\"", ",", "1", ",", "1", ",", "1", ",", "1"}], 
        "}"}], ",", 
       RowBox[{"{", 
        RowBox[{"\"\<GGGCT\>\"", ",", "44", ",", "74", ",", "6", ",", "18"}], 
        "}"}], ",", 
       RowBox[{"{", 
        RowBox[{"\"\<GGGTT\>\"", ",", "0", ",", "5", ",", "8", ",", "2"}], 
        "}"}], ",", 
       RowBox[{"{", 
        RowBox[{"\"\<GTACT\>\"", ",", "0", ",", "2", ",", "19", ",", "77"}], 
        "}"}], ",", 
       RowBox[{"{", 
        RowBox[{"\"\<GTATT\>\"", ",", "0", ",", "0", ",", "1", ",", "1"}], 
        "}"}], ",", 
       RowBox[{"{", 
        RowBox[{"\"\<AGGCT\>\"", ",", "0", ",", "0", ",", "0", ",", "2"}], 
        "}"}], ",", 
       RowBox[{"{", 
        RowBox[{"\"\<AGGTT\>\"", ",", "0", ",", "0", ",", "0", ",", "2"}], 
        "}"}], ",", 
       RowBox[{"{", 
        RowBox[{"\"\<ATACC\>\"", ",", "0", ",", "0", ",", "0", ",", "3"}], 
        "}"}], ",", 
       RowBox[{"{", 
        RowBox[{"\"\<ATACT\>\"", ",", "0", ",", "0", ",", "0", ",", "83"}], 
        "}"}], ",", 
       RowBox[{"{", 
        RowBox[{"\"\<ATGCC\>\"", ",", "0", ",", "0", ",", "0", ",", "1"}], 
        "}"}], ",", 
       RowBox[{"{", 
        RowBox[{"\"\<GGGCC\>\"", ",", "0", ",", "0", ",", "0", ",", "6"}], 
        "}"}], ",", 
       RowBox[{"{", 
        RowBox[{"\"\<GTACC\>\"", ",", "0", ",", "0", ",", "0", ",", "1"}], 
        "}"}], ",", 
       RowBox[{"{", 
        RowBox[{"\"\<GTGCT\>\"", ",", "0", ",", "0", ",", "0", ",", "1"}], 
        "}"}], ",", 
       RowBox[{"{", 
        RowBox[{"\"\<X\>\"", ",", "0", ",", "0", ",", "0", ",", "4"}], 
        "}"}]}], "}"}], ",", 
     RowBox[{"{", 
      RowBox[{
       RowBox[{"{", 
        RowBox[{
        "\"\<GAGG\>\"", ",", "775", ",", "964", ",", "728", ",", "198"}], 
        "}"}], ",", 
       RowBox[{"{", 
        RowBox[{
        "\"\<GAGT\>\"", ",", "25", ",", "70", ",", "383", ",", "267"}], "}"}],
        ",", 
       RowBox[{"{", 
        RowBox[{"\"\<TAGG\>\"", ",", "1", ",", "1", ",", "5", ",", "177"}], 
        "}"}], ",", 
       RowBox[{"{", 
        RowBox[{"\"\<GAAG\>\"", ",", "0", ",", "0", ",", "2", ",", "143"}], 
        "}"}], ",", 
       RowBox[{"{", 
        RowBox[{"\"\<GAAT\>\"", ",", "0", ",", "0", ",", "2", ",", "506"}], 
        "}"}], ",", 
       RowBox[{"{", 
        RowBox[{"\"\<TAGT\>\"", ",", "0", ",", "0", ",", "1", ",", "64"}], 
        "}"}], ",", 
       RowBox[{"{", 
        RowBox[{"\"\<GCGG\>\"", ",", "0", ",", "0", ",", "0", ",", "117"}], 
        "}"}], ",", 
       RowBox[{"{", 
        RowBox[{"\"\<TAAG\>\"", ",", "0", ",", "0", ",", "0", ",", "2"}], 
        "}"}], ",", 
       RowBox[{"{", 
        RowBox[{"\"\<TAAT\>\"", ",", "0", ",", "0", ",", "0", ",", "36"}], 
        "}"}], ",", 
       RowBox[{"{", 
        RowBox[{"\"\<TCGG\>\"", ",", "0", ",", "0", ",", "0", ",", "6"}], 
        "}"}], ",", 
       RowBox[{"{", 
        RowBox[{"\"\<X\>\"", ",", "0", ",", "1", ",", "1", ",", "6"}], 
        "}"}]}], "}"}], ",", 
     RowBox[{"{", 
      RowBox[{
       RowBox[{"{", 
        RowBox[{"\"\<AGGA\>\"", ",", "2", ",", "0", ",", "2", ",", "2"}], 
        "}"}], ",", 
       RowBox[{"{", 
        RowBox[{"\"\<AGGG\>\"", ",", "35", ",", "46", ",", "7", ",", "4"}], 
        "}"}], ",", 
       RowBox[{"{", 
        RowBox[{"\"\<AGTA\>\"", ",", "1", ",", "1", ",", "13", ",", "18"}], 
        "}"}], ",", 
       RowBox[{"{", 
        RowBox[{"\"\<AGTG\>\"", ",", "1", ",", "0", ",", "1", ",", "0"}], 
        "}"}], ",", 
       RowBox[{"{", 
        RowBox[{"\"\<AATA\>\"", ",", "0", ",", "0", ",", "0", ",", "27"}], 
        "}"}], ",", 
       RowBox[{"{", 
        RowBox[{"\"\<CATA\>\"", ",", "0", ",", "0", ",", "0", ",", "4"}], 
        "}"}], ",", 
       RowBox[{"{", 
        RowBox[{"\"\<CGGA\>\"", ",", "0", ",", "0", ",", "0", ",", "9"}], 
        "}"}], ",", 
       RowBox[{"{", 
        RowBox[{"\"\<CGGG\>\"", ",", "0", ",", "0", ",", "0", ",", "5"}], 
        "}"}], ",", 
       RowBox[{"{", 
        RowBox[{"\"\<CGTA\>\"", ",", "0", ",", "0", ",", "0", ",", "2"}], 
        "}"}], ",", 
       RowBox[{"{", 
        RowBox[{"\"\<X\>\"", ",", "0", ",", "0", ",", "0", ",", "0"}], 
        "}"}]}], "}"}], ",", 
     RowBox[{"{", 
      RowBox[{
       RowBox[{"{", 
        RowBox[{"\"\<GGAC\>\"", ",", "3", ",", "3", ",", "16", ",", "20"}], 
        "}"}], ",", 
       RowBox[{"{", 
        RowBox[{
        "\"\<GGGC\>\"", ",", "164", ",", "186", ",", "27", ",", "59"}], "}"}],
        ",", 
       RowBox[{"{", 
        RowBox[{"\"\<GGGT\>\"", ",", "4", ",", "25", ",", "64", ",", "15"}], 
        "}"}], ",", 
       RowBox[{"{", 
        RowBox[{"\"\<GTAC\>\"", ",", "3", ",", "11", ",", "78", ",", "241"}], 
        "}"}], ",", 
       RowBox[{"{", 
        RowBox[{"\"\<GTGC\>\"", ",", "4", ",", "8", ",", "10", ",", "19"}], 
        "}"}], ",", 
       RowBox[{"{", 
        RowBox[{"\"\<GTGT\>\"", ",", "0", ",", "1", ",", "16", ",", "4"}], 
        "}"}], ",", 
       RowBox[{"{", 
        RowBox[{"\"\<GTAT\>\"", ",", "0", ",", "0", ",", "2", ",", "0"}], 
        "}"}], ",", 
       RowBox[{"{", 
        RowBox[{"\"\<AGGC\>\"", ",", "0", ",", "0", ",", "0", ",", "89"}], 
        "}"}], ",", 
       RowBox[{"{", 
        RowBox[{"\"\<AGGT\>\"", ",", "0", ",", "0", ",", "0", ",", "14"}], 
        "}"}], ",", 
       RowBox[{"{", 
        RowBox[{"\"\<ATAC\>\"", ",", "0", ",", "0", ",", "0", ",", "285"}], 
        "}"}], ",", 
       RowBox[{"{", 
        RowBox[{"\"\<ATGC\>\"", ",", "0", ",", "0", ",", "0", ",", "60"}], 
        "}"}], ",", 
       RowBox[{"{", 
        RowBox[{"\"\<ATGT\>\"", ",", "0", ",", "0", ",", "0", ",", "9"}], 
        "}"}], ",", 
       RowBox[{"{", 
        RowBox[{"\"\<X\>\"", ",", "0", ",", "0", ",", "0", ",", "2"}], 
        "}"}]}], "}"}], ",", 
     RowBox[{"{", 
      RowBox[{
       RowBox[{"{", 
        RowBox[{"\"\<GACT\>\"", ",", "4", ",", "7", ",", "12", ",", "47"}], 
        "}"}], ",", 
       RowBox[{"{", 
        RowBox[{
        "\"\<GGCT\>\"", ",", "228", ",", "280", ",", "24", ",", "100"}], 
        "}"}], ",", 
       RowBox[{"{", 
        RowBox[{"\"\<GGTT\>\"", ",", "4", ",", "33", ",", "60", ",", "15"}], 
        "}"}], ",", 
       RowBox[{"{", 
        RowBox[{
        "\"\<TACT\>\"", ",", "14", ",", "23", ",", "127", ",", "259"}], "}"}],
        ",", 
       RowBox[{"{", 
        RowBox[{"\"\<TGCT\>\"", ",", "9", ",", "11", ",", "9", ",", "10"}], 
        "}"}], ",", 
       RowBox[{"{", 
        RowBox[{"\"\<TGTT\>\"", ",", "1", ",", "0", ",", "37", ",", "11"}], 
        "}"}], ",", 
       RowBox[{"{", 
        RowBox[{"\"\<GGCC\>\"", ",", "0", ",", "1", ",", "2", ",", "19"}], 
        "}"}], ",", 
       RowBox[{"{", 
        RowBox[{"\"\<TATT\>\"", ",", "0", ",", "0", ",", "1", ",", "0"}], 
        "}"}], ",", 
       RowBox[{"{", 
        RowBox[{"\"\<TACC\>\"", ",", "0", ",", "0", ",", "0", ",", "42"}], 
        "}"}], ",", 
       RowBox[{"{", 
        RowBox[{"\"\<TGCC\>\"", ",", "0", ",", "0", ",", "0", ",", "28"}], 
        "}"}], ",", 
       RowBox[{"{", 
        RowBox[{"\"\<X\>\"", ",", "0", ",", "1", ",", "2", ",", "1"}], 
        "}"}]}], "}"}], ",", 
     RowBox[{"{", 
      RowBox[{
       RowBox[{"{", 
        RowBox[{"\"\<GAA\>\"", ",", "1", ",", "0", ",", "1", ",", "629"}], 
        "}"}], ",", 
       RowBox[{"{", 
        RowBox[{
        "\"\<GAG\>\"", ",", "809", ",", "943", ",", "756", ",", "687"}], 
        "}"}], ",", 
       RowBox[{"{", 
        RowBox[{"\"\<TAG\>\"", ",", "0", ",", "0", ",", "5", ",", "179"}], 
        "}"}], ",", 
       RowBox[{"{", 
        RowBox[{"\"\<GCG\>\"", ",", "0", ",", "0", ",", "0", ",", "90"}], 
        "}"}], ",", 
       RowBox[{"{", 
        RowBox[{"\"\<TAA\>\"", ",", "0", ",", "0", ",", "0", ",", "31"}], 
        "}"}], ",", 
       RowBox[{"{", 
        RowBox[{"\"\<TCG\>\"", ",", "0", ",", "0", ",", "0", ",", "7"}], 
        "}"}], ",", 
       RowBox[{"{", 
        RowBox[{"\"\<X\>\"", ",", "1", ",", "0", ",", "0", ",", "1"}], 
        "}"}]}], "}"}], ",", 
     RowBox[{"{", 
      RowBox[{
       RowBox[{"{", 
        RowBox[{
        "\"\<AGG\>\"", ",", "6837", ",", "6875", ",", "4506", ",", "2307"}], 
        "}"}], ",", 
       RowBox[{"{", 
        RowBox[{
        "\"\<AGT\>\"", ",", "140", ",", "334", ",", "3360", ",", "3060"}], 
        "}"}], ",", 
       RowBox[{"{", 
        RowBox[{"\"\<CGG\>\"", ",", "1", ",", "3", ",", "4", ",", "1370"}], 
        "}"}], ",", 
       RowBox[{"{", 
        RowBox[{"\"\<AAT\>\"", ",", "0", ",", "1", ",", "2", ",", "5440"}], 
        "}"}], ",", 
       RowBox[{"{", 
        RowBox[{"\"\<AAG\>\"", ",", "0", ",", "0", ",", "1", ",", "565"}], 
        "}"}], ",", 
       RowBox[{"{", 
        RowBox[{"\"\<CAT\>\"", ",", "0", ",", "0", ",", "0", ",", "379"}], 
        "}"}], ",", 
       RowBox[{"{", 
        RowBox[{"\"\<CGT\>\"", ",", "0", ",", "0", ",", "0", ",", "217"}], 
        "}"}], ",", 
       RowBox[{"{", 
        RowBox[{"\"\<X\>\"", ",", "1", ",", "9", ",", "6", ",", "12"}], 
        "}"}]}], "}"}], ",", 
     RowBox[{"{", 
      RowBox[{
       RowBox[{"{", 
        RowBox[{"\"\<GGG\>\"", ",", "5", ",", "8", ",", "1", ",", "0"}], 
        "}"}], ",", 
       RowBox[{"{", 
        RowBox[{"\"\<GTA\>\"", ",", "0", ",", "0", ",", "1", ",", "7"}], 
        "}"}], ",", 
       RowBox[{"{", 
        RowBox[{"\"\<GTG\>\"", ",", "0", ",", "0", ",", "1", ",", "0"}], 
        "}"}], ",", 
       RowBox[{"{", 
        RowBox[{"\"\<ATA\>\"", ",", "0", ",", "0", ",", "0", ",", "12"}], 
        "}"}], ",", 
       RowBox[{"{", 
        RowBox[{"\"\<ATG\>\"", ",", "0", ",", "0", ",", "0", ",", "1"}], 
        "}"}], ",", 
       RowBox[{"{", 
        RowBox[{"\"\<GGA\>\"", ",", "0", ",", "0", ",", "0", ",", "1"}], 
        "}"}], ",", 
       RowBox[{"{", 
        RowBox[{"\"\<X\>\"", ",", "0", ",", "0", ",", "0", ",", "0"}], 
        "}"}]}], "}"}], ",", 
     RowBox[{"{", 
      RowBox[{
       RowBox[{"{", 
        RowBox[{"\"\<GAC\>\"", ",", "10", ",", "32", ",", "131", ",", "111"}],
         "}"}], ",", 
       RowBox[{"{", 
        RowBox[{
        "\"\<GGC\>\"", ",", "773", ",", "713", ",", "101", ",", "220"}], 
        "}"}], ",", 
       RowBox[{"{", 
        RowBox[{"\"\<GGT\>\"", ",", "24", ",", "129", ",", "264", ",", "42"}],
         "}"}], ",", 
       RowBox[{"{", 
        RowBox[{"\"\<TAC\>\"", ",", "21", ",", "66", ",", "361", ",", "974"}],
         "}"}], ",", 
       RowBox[{"{", 
        RowBox[{
        "\"\<TGC\>\"", ",", "100", ",", "223", ",", "337", ",", "1026"}], 
        "}"}], ",", 
       RowBox[{"{", 
        RowBox[{"\"\<TGT\>\"", ",", "2", ",", "29", ",", "676", ",", "131"}], 
        "}"}], ",", 
       RowBox[{"{", 
        RowBox[{"\"\<GAT\>\"", ",", "0", ",", "0", ",", "2", ",", "0"}], 
        "}"}], ",", 
       RowBox[{"{", 
        RowBox[{"\"\<TAT\>\"", ",", "0", ",", "0", ",", "11", ",", "2"}], 
        "}"}], ",", 
       RowBox[{"{", 
        RowBox[{"\"\<X\>\"", ",", "1", ",", "0", ",", "1", ",", "3"}], 
        "}"}]}], "}"}], ",", 
     RowBox[{"{", 
      RowBox[{
       RowBox[{"{", 
        RowBox[{
        "\"\<ACT\>\"", ",", "275", ",", "574", ",", "3860", ",", "7375"}], 
        "}"}], ",", 
       RowBox[{"{", 
        RowBox[{
        "\"\<GCT\>\"", ",", "4015", ",", "4202", ",", "786", ",", "1328"}], 
        "}"}], ",", 
       RowBox[{"{", 
        RowBox[{
        "\"\<GTT\>\"", ",", "86", ",", "612", ",", "1919", ",", "357"}], 
        "}"}], ",", 
       RowBox[{"{", 
        RowBox[{"\"\<ACC\>\"", ",", "0", ",", "1", ",", "14", ",", "475"}], 
        "}"}], ",", 
       RowBox[{"{", 
        RowBox[{"\"\<ATT\>\"", ",", "0", ",", "1", ",", "103", ",", "17"}], 
        "}"}], ",", 
       RowBox[{"{", 
        RowBox[{"\"\<GCC\>\"", ",", "0", ",", "1", ",", "18", ",", "360"}], 
        "}"}], ",", 
       RowBox[{"{", 
        RowBox[{"\"\<X\>\"", ",", "0", ",", "0", ",", "2", ",", "16"}], 
        "}"}]}], "}"}], ",", 
     RowBox[{"{", 
      RowBox[{
       RowBox[{"{", 
        RowBox[{
        "\"\<AG\>\"", ",", "4293", ",", "4807", ",", "3808", ",", "3490"}], 
        "}"}], ",", 
       RowBox[{"{", 
        RowBox[{"\"\<AT\>\"", ",", "3", ",", "6", ",", "15", ",", "575"}], 
        "}"}], ",", 
       RowBox[{"{", 
        RowBox[{"\"\<GG\>\"", ",", "3", ",", "6", ",", "675", ",", "3844"}], 
        "}"}], ",", 
       RowBox[{"{", 
        RowBox[{"\"\<X\>\"", ",", "0", ",", "1", ",", "5", ",", "57"}], 
        "}"}]}], "}"}], ",", 
     RowBox[{"{", 
      RowBox[{
       RowBox[{"{", 
        RowBox[{
        "\"\<GA\>\"", ",", "118", ",", "146", ",", "110", ",", "845"}], "}"}],
        ",", 
       RowBox[{"{", 
        RowBox[{"\"\<GC\>\"", ",", "1", ",", "1", ",", "1", ",", "155"}], 
        "}"}], ",", 
       RowBox[{"{", 
        RowBox[{"\"\<TA\>\"", ",", "0", ",", "0", ",", "3", ",", "73"}], 
        "}"}], ",", 
       RowBox[{"{", 
        RowBox[{"\"\<TC\>\"", ",", "0", ",", "0", ",", "0", ",", "21"}], 
        "}"}], ",", 
       RowBox[{"{", 
        RowBox[{"\"\<X\>\"", ",", "0", ",", "0", ",", "0", ",", "0"}], 
        "}"}]}], "}"}], ",", 
     RowBox[{"{", 
      RowBox[{
       RowBox[{"{", 
        RowBox[{"\"\<AA\>\"", ",", "2", ",", "1", ",", "5", ",", "2663"}], 
        "}"}], ",", 
       RowBox[{"{", 
        RowBox[{
        "\"\<AG\>\"", ",", "2620", ",", "3555", ",", "3545", ",", "2659"}], 
        "}"}], ",", 
       RowBox[{"{", 
        RowBox[{"\"\<CG\>\"", ",", "0", ",", "1", ",", "1", ",", "335"}], 
        "}"}], ",", 
       RowBox[{"{", 
        RowBox[{"\"\<CA\>\"", ",", "0", ",", "0", ",", "0", ",", "5"}], "}"}],
        ",", 
       RowBox[{"{", 
        RowBox[{"\"\<X\>\"", ",", "0", ",", "1", ",", "0", ",", "0"}], 
        "}"}]}], "}"}], ",", 
     RowBox[{"{", 
      RowBox[{
       RowBox[{"{", 
        RowBox[{
        "\"\<GG\>\"", ",", "828", ",", "780", ",", "427", ",", "229"}], "}"}],
        ",", 
       RowBox[{"{", 
        RowBox[{"\"\<GT\>\"", ",", "21", ",", "48", ",", "424", ",", "737"}], 
        "}"}], ",", 
       RowBox[{"{", 
        RowBox[{"\"\<AG\>\"", ",", "0", ",", "0", ",", "1", ",", "135"}], 
        "}"}], ",", 
       RowBox[{"{", 
        RowBox[{"\"\<AT\>\"", ",", "0", ",", "0", ",", "1", ",", "990"}], 
        "}"}], ",", 
       RowBox[{"{", 
        RowBox[{"\"\<X\>\"", ",", "0", ",", "1", ",", "0", ",", "1"}], 
        "}"}]}], "}"}], ",", 
     RowBox[{"{", 
      RowBox[{
       RowBox[{"{", 
        RowBox[{"\"\<GA\>\"", ",", "1", ",", "1", ",", "6", ",", "4"}], "}"}],
        ",", 
       RowBox[{"{", 
        RowBox[{"\"\<GG\>\"", ",", "32", ",", "30", ",", "7", ",", "4"}], 
        "}"}], ",", 
       RowBox[{"{", 
        RowBox[{"\"\<TG\>\"", ",", "1", ",", "3", ",", "4", ",", "9"}], "}"}],
        ",", 
       RowBox[{"{", 
        RowBox[{"\"\<TA\>\"", ",", "0", ",", "0", ",", "5", ",", "22"}], 
        "}"}], ",", 
       RowBox[{"{", 
        RowBox[{"\"\<X\>\"", ",", "0", ",", "0", ",", "0", ",", "0"}], 
        "}"}]}], "}"}], ",", 
     RowBox[{"{", 
      RowBox[{
       RowBox[{"{", 
        RowBox[{
        "\"\<AC\>\"", ",", "222", ",", "500", ",", "4480", ",", "9243"}], 
        "}"}], ",", 
       RowBox[{"{", 
        RowBox[{"\"\<AT\>\"", ",", "1", ",", "0", ",", "104", ",", "21"}], 
        "}"}], ",", 
       RowBox[{"{", 
        RowBox[{
        "\"\<GC\>\"", ",", "5952", ",", "6693", ",", "1422", ",", "2262"}], 
        "}"}], ",", 
       RowBox[{"{", 
        RowBox[{
        "\"\<GT\>\"", ",", "121", ",", "1030", ",", "3292", ",", "479"}], 
        "}"}], ",", 
       RowBox[{"{", 
        RowBox[{"\"\<X\>\"", ",", "1", ",", "1", ",", "1", ",", "1"}], 
        "}"}]}], "}"}], ",", 
     RowBox[{"{", 
      RowBox[{
       RowBox[{"{", 
        RowBox[{"\"\<CT\>\"", ",", "59", ",", "52", ",", "38", ",", "80"}], 
        "}"}], ",", 
       RowBox[{"{", 
        RowBox[{"\"\<TT\>\"", ",", "2", ",", "9", ",", "20", ",", "5"}], 
        "}"}], ",", 
       RowBox[{"{", 
        RowBox[{"\"\<CC\>\"", ",", "0", ",", "0", ",", "3", ",", "5"}], "}"}],
        ",", 
       RowBox[{"{", 
        RowBox[{"\"\<X\>\"", ",", "0", ",", "0", ",", "0", ",", "0"}], 
        "}"}]}], "}"}], ",", 
     RowBox[{"{", 
      RowBox[{
       RowBox[{"{", 
        RowBox[{
        "\"\<A\>\"", ",", "6768", ",", "8380", ",", "8045", ",", "6886"}], 
        "}"}], ",", 
       RowBox[{"{", 
        RowBox[{"\"\<G\>\"", ",", "4", ",", "15", ",", "1634", ",", "7990"}], 
        "}"}], ",", 
       RowBox[{"{", 
        RowBox[{"\"\<X\>\"", ",", "0", ",", "0", ",", "0", ",", "3"}], 
        "}"}]}], "}"}], ",", 
     RowBox[{"{", 
      RowBox[{
       RowBox[{"{", 
        RowBox[{
        "\"\<G\>\"", ",", "6421", ",", "8228", ",", "8600", ",", "11479"}], 
        "}"}], ",", 
       RowBox[{"{", 
        RowBox[{"\"\<T\>\"", ",", "4", ",", "5", ",", "40", ",", "1349"}], 
        "}"}], ",", 
       RowBox[{"{", 
        RowBox[{"\"\<X\>\"", ",", "1", ",", "0", ",", "1", ",", "2"}], 
        "}"}]}], "}"}], ",", 
     RowBox[{"{", 
      RowBox[{
       RowBox[{"{", 
        RowBox[{
        "\"\<A\>\"", ",", "473", ",", "481", ",", "483", ",", "1475"}], "}"}],
        ",", 
       RowBox[{"{", 
        RowBox[{"\"\<C\>\"", ",", "0", ",", "0", ",", "0", ",", "197"}], 
        "}"}], ",", 
       RowBox[{"{", 
        RowBox[{"\"\<X\>\"", ",", "0", ",", "1", ",", "0", ",", "0"}], 
        "}"}]}], "}"}], ",", 
     RowBox[{"{", 
      RowBox[{
       RowBox[{"{", 
        RowBox[{"\"\<G\>\"", ",", "8", ",", "17", ",", "15", ",", "14"}], 
        "}"}], ",", 
       RowBox[{"{", 
        RowBox[{"\"\<A\>\"", ",", "0", ",", "0", ",", "0", ",", "11"}], "}"}],
        ",", 
       RowBox[{"{", 
        RowBox[{"\"\<X\>\"", ",", "0", ",", "0", ",", "0", ",", "0"}], 
        "}"}]}], "}"}], ",", 
     RowBox[{"{", 
      RowBox[{
       RowBox[{"{", 
        RowBox[{
        "\"\<G\>\"", ",", "2318", ",", "2676", ",", "1484", ",", "912"}], 
        "}"}], ",", 
       RowBox[{"{", 
        RowBox[{
        "\"\<T\>\"", ",", "105", ",", "237", ",", "2271", ",", "3873"}], 
        "}"}], ",", 
       RowBox[{"{", 
        RowBox[{"\"\<X\>\"", ",", "1", ",", "2", ",", "1", ",", "4"}], 
        "}"}]}], "}"}], ",", 
     RowBox[{"{", 
      RowBox[{
       RowBox[{"{", 
        RowBox[{"\"\<A\>\"", ",", "2", ",", "3", ",", "40", ",", "142"}], 
        "}"}], ",", 
       RowBox[{"{", 
        RowBox[{"\"\<G\>\"", ",", "168", ",", "168", ",", "52", ",", "42"}], 
        "}"}], ",", 
       RowBox[{"{", 
        RowBox[{"\"\<X\>\"", ",", "0", ",", "0", ",", "0", ",", "0"}], 
        "}"}]}], "}"}], ",", 
     RowBox[{"{", 
      RowBox[{
       RowBox[{"{", 
        RowBox[{"\"\<C\>\"", ",", "63", ",", "44", ",", "33", ",", "55"}], 
        "}"}], ",", 
       RowBox[{"{", 
        RowBox[{"\"\<T\>\"", ",", "1", ",", "4", ",", "27", ",", "1"}], "}"}],
        ",", 
       RowBox[{"{", 
        RowBox[{"\"\<X\>\"", ",", "0", ",", "0", ",", "0", ",", "0"}], 
        "}"}]}], "}"}], ",", 
     RowBox[{"{", 
      RowBox[{
       RowBox[{"{", 
        RowBox[{"\"\<C\>\"", ",", "7", ",", "5", ",", "72", ",", "2066"}], 
        "}"}], ",", 
       RowBox[{"{", 
        RowBox[{
        "\"\<T\>\"", ",", "7557", ",", "9044", ",", "7929", ",", "11574"}], 
        "}"}], ",", 
       RowBox[{"{", 
        RowBox[{"\"\<X\>\"", ",", "0", ",", "0", ",", "1", ",", "0"}], 
        "}"}]}], "}"}]}], "}"}]}], ";"}], "\[IndentingNewLine]", 
 RowBox[{
  RowBox[{"hdat3501", "=", 
   RowBox[{"{", 
    RowBox[{
     RowBox[{"{", 
      RowBox[{
       RowBox[{"{", 
        RowBox[{"\"\<AGGACT\>\"", ",", "4", ",", "1", ",", "8", ",", "5"}], 
        "}"}], ",", 
       RowBox[{"{", 
        RowBox[{
        "\"\<AGGGCT\>\"", ",", "256", ",", "283", ",", "27", ",", "94"}], 
        "}"}], ",", 
       RowBox[{"{", 
        RowBox[{
        "\"\<AGGGTT\>\"", ",", "1", ",", "150", ",", "175", ",", "191"}], 
        "}"}], ",", 
       RowBox[{"{", 
        RowBox[{
        "\"\<AGTACT\>\"", ",", "2", ",", "10", ",", "120", ",", "29"}], "}"}],
        ",", 
       RowBox[{"{", 
        RowBox[{"\"\<AGTGCT\>\"", ",", "1", ",", "0", ",", "0", ",", "3"}], 
        "}"}], ",", 
       RowBox[{"{", 
        RowBox[{"\"\<AGTGTT\>\"", ",", "0", ",", "0", ",", "5", ",", "3"}], 
        "}"}], ",", 
       RowBox[{"{", 
        RowBox[{"\"\<AAGGCT\>\"", ",", "0", ",", "0", ",", "0", ",", "39"}], 
        "}"}], ",", 
       RowBox[{"{", 
        RowBox[{"\"\<AAGGTT\>\"", ",", "0", ",", "0", ",", "0", ",", "44"}], 
        "}"}], ",", 
       RowBox[{"{", 
        RowBox[{"\"\<AATACC\>\"", ",", "0", ",", "0", ",", "0", ",", "1"}], 
        "}"}], ",", 
       RowBox[{"{", 
        RowBox[{"\"\<AATACT\>\"", ",", "0", ",", "0", ",", "0", ",", "38"}], 
        "}"}], ",", 
       RowBox[{"{", 
        RowBox[{"\"\<AATGTT\>\"", ",", "0", ",", "0", ",", "0", ",", "2"}], 
        "}"}], ",", 
       RowBox[{"{", 
        RowBox[{"\"\<AGGGCC\>\"", ",", "0", ",", "0", ",", "0", ",", "2"}], 
        "}"}], ",", 
       RowBox[{"{", 
        RowBox[{"\"\<X\>\"", ",", "0", ",", "0", ",", "1", ",", "7"}], 
        "}"}]}], "}"}], ",", 
     RowBox[{"{", 
      RowBox[{
       RowBox[{"{", 
        RowBox[{
        "\"\<AGGAC\>\"", ",", "11", ",", "27", ",", "113", ",", "75"}], "}"}],
        ",", 
       RowBox[{"{", 
        RowBox[{
        "\"\<AGGGC\>\"", ",", "1017", ",", "925", ",", "165", ",", "358"}], 
        "}"}], ",", 
       RowBox[{"{", 
        RowBox[{
        "\"\<AGGGT\>\"", ",", "23", ",", "594", ",", "756", ",", "672"}], 
        "}"}], ",", 
       RowBox[{"{", 
        RowBox[{
        "\"\<AGTAC\>\"", ",", "29", ",", "63", ",", "426", ",", "100"}], 
        "}"}], ",", 
       RowBox[{"{", 
        RowBox[{"\"\<AGTGC\>\"", ",", "21", ",", "37", ",", "34", ",", "27"}],
         "}"}], ",", 
       RowBox[{"{", 
        RowBox[{"\"\<AGTGT\>\"", ",", "1", ",", "23", ",", "150", ",", "39"}],
         "}"}], ",", 
       RowBox[{"{", 
        RowBox[{"\"\<CGGGC\>\"", ",", "1", ",", "0", ",", "0", ",", "0"}], 
        "}"}], ",", 
       RowBox[{"{", 
        RowBox[{"\"\<AATGC\>\"", ",", "0", ",", "1", ",", "0", ",", "33"}], 
        "}"}], ",", 
       RowBox[{"{", 
        RowBox[{"\"\<AATGT\>\"", ",", "0", ",", "0", ",", "1", ",", "47"}], 
        "}"}], ",", 
       RowBox[{"{", 
        RowBox[{"\"\<AGGAT\>\"", ",", "0", ",", "0", ",", "1", ",", "0"}], 
        "}"}], ",", 
       RowBox[{"{", 
        RowBox[{"\"\<AAGGC\>\"", ",", "0", ",", "0", ",", "0", ",", "83"}], 
        "}"}], ",", 
       RowBox[{"{", 
        RowBox[{"\"\<AAGGT\>\"", ",", "0", ",", "0", ",", "0", ",", "194"}], 
        "}"}], ",", 
       RowBox[{"{", 
        RowBox[{"\"\<AATAC\>\"", ",", "0", ",", "0", ",", "0", ",", "138"}], 
        "}"}], ",", 
       RowBox[{"{", 
        RowBox[{"\"\<X\>\"", ",", "0", ",", "0", ",", "0", ",", "28"}], 
        "}"}]}], "}"}], ",", 
     RowBox[{"{", 
      RowBox[{
       RowBox[{"{", 
        RowBox[{"\"\<GGACT\>\"", ",", "1", ",", "0", ",", "1", ",", "1"}], 
        "}"}], ",", 
       RowBox[{"{", 
        RowBox[{"\"\<GGGCT\>\"", ",", "44", ",", "52", ",", "7", ",", "19"}], 
        "}"}], ",", 
       RowBox[{"{", 
        RowBox[{"\"\<GGGTT\>\"", ",", "0", ",", "27", ",", "29", ",", "49"}], 
        "}"}], ",", 
       RowBox[{"{", 
        RowBox[{"\"\<GTACT\>\"", ",", "0", ",", "2", ",", "21", ",", "13"}], 
        "}"}], ",", 
       RowBox[{"{", 
        RowBox[{"\"\<AGGCT\>\"", ",", "0", ",", "0", ",", "0", ",", "17"}], 
        "}"}], ",", 
       RowBox[{"{", 
        RowBox[{"\"\<AGGTT\>\"", ",", "0", ",", "0", ",", "0", ",", "17"}], 
        "}"}], ",", 
       RowBox[{"{", 
        RowBox[{"\"\<ATACT\>\"", ",", "0", ",", "0", ",", "0", ",", "12"}], 
        "}"}], ",", 
       RowBox[{"{", 
        RowBox[{"\"\<ATGCT\>\"", ",", "0", ",", "0", ",", "0", ",", "1"}], 
        "}"}], ",", 
       RowBox[{"{", 
        RowBox[{"\"\<GGGCC\>\"", ",", "0", ",", "0", ",", "0", ",", "5"}], 
        "}"}], ",", 
       RowBox[{"{", 
        RowBox[{"\"\<GTGCT\>\"", ",", "0", ",", "0", ",", "0", ",", "1"}], 
        "}"}], ",", 
       RowBox[{"{", 
        RowBox[{"\"\<X\>\"", ",", "0", ",", "0", ",", "0", ",", "1"}], 
        "}"}]}], "}"}], ",", 
     RowBox[{"{", 
      RowBox[{
       RowBox[{"{", 
        RowBox[{
        "\"\<GAGG\>\"", ",", "775", ",", "1053", ",", "1093", ",", "194"}], 
        "}"}], ",", 
       RowBox[{"{", 
        RowBox[{"\"\<GAGT\>\"", ",", "25", ",", "59", ",", "403", ",", "79"}],
         "}"}], ",", 
       RowBox[{"{", 
        RowBox[{"\"\<TAGG\>\"", ",", "1", ",", "0", ",", "20", ",", "754"}], 
        "}"}], ",", 
       RowBox[{"{", 
        RowBox[{"\"\<GAAG\>\"", ",", "0", ",", "2", ",", "0", ",", "300"}], 
        "}"}], ",", 
       RowBox[{"{", 
        RowBox[{"\"\<TAGT\>\"", ",", "0", ",", "0", ",", "4", ",", "67"}], 
        "}"}], ",", 
       RowBox[{"{", 
        RowBox[{"\"\<GAAT\>\"", ",", "0", ",", "0", ",", "0", ",", "122"}], 
        "}"}], ",", 
       RowBox[{"{", 
        RowBox[{"\"\<TAAG\>\"", ",", "0", ",", "0", ",", "0", ",", "60"}], 
        "}"}], ",", 
       RowBox[{"{", 
        RowBox[{"\"\<TAAT\>\"", ",", "0", ",", "0", ",", "0", ",", "50"}], 
        "}"}], ",", 
       RowBox[{"{", 
        RowBox[{"\"\<X\>\"", ",", "0", ",", "2", ",", "0", ",", "2"}], 
        "}"}]}], "}"}], ",", 
     RowBox[{"{", 
      RowBox[{
       RowBox[{"{", 
        RowBox[{"\"\<AGGA\>\"", ",", "2", ",", "0", ",", "0", ",", "1"}], 
        "}"}], ",", 
       RowBox[{"{", 
        RowBox[{"\"\<AGGG\>\"", ",", "35", ",", "39", ",", "18", ",", "22"}], 
        "}"}], ",", 
       RowBox[{"{", 
        RowBox[{"\"\<AGTA\>\"", ",", "1", ",", "0", ",", "17", ",", "1"}], 
        "}"}], ",", 
       RowBox[{"{", 
        RowBox[{"\"\<AGTG\>\"", ",", "1", ",", "0", ",", "1", ",", "1"}], 
        "}"}], ",", 
       RowBox[{"{", 
        RowBox[{"\"\<AAGA\>\"", ",", "0", ",", "0", ",", "0", ",", "2"}], 
        "}"}], ",", 
       RowBox[{"{", 
        RowBox[{"\"\<AAGG\>\"", ",", "0", ",", "0", ",", "0", ",", "7"}], 
        "}"}], ",", 
       RowBox[{"{", 
        RowBox[{"\"\<AATA\>\"", ",", "0", ",", "0", ",", "0", ",", "1"}], 
        "}"}], ",", 
       RowBox[{"{", 
        RowBox[{"\"\<AATG\>\"", ",", "0", ",", "0", ",", "0", ",", "1"}], 
        "}"}], ",", 
       RowBox[{"{", 
        RowBox[{"\"\<X\>\"", ",", "0", ",", "0", ",", "0", ",", "0"}], 
        "}"}]}], "}"}], ",", 
     RowBox[{"{", 
      RowBox[{
       RowBox[{"{", 
        RowBox[{"\"\<GGAC\>\"", ",", "3", ",", "3", ",", "22", ",", "6"}], 
        "}"}], ",", 
       RowBox[{"{", 
        RowBox[{
        "\"\<GGGC\>\"", ",", "164", ",", "126", ",", "23", ",", "59"}], "}"}],
        ",", 
       RowBox[{"{", 
        RowBox[{"\"\<GGGT\>\"", ",", "4", ",", "90", ",", "126", ",", "98"}], 
        "}"}], ",", 
       RowBox[{"{", 
        RowBox[{"\"\<GTAC\>\"", ",", "3", ",", "17", ",", "89", ",", "35"}], 
        "}"}], ",", 
       RowBox[{"{", 
        RowBox[{"\"\<GTGC\>\"", ",", "4", ",", "10", ",", "7", ",", "4"}], 
        "}"}], ",", 
       RowBox[{"{", 
        RowBox[{"\"\<GTGT\>\"", ",", "0", ",", "1", ",", "22", ",", "3"}], 
        "}"}], ",", 
       RowBox[{"{", 
        RowBox[{"\"\<AGGC\>\"", ",", "0", ",", "0", ",", "0", ",", "54"}], 
        "}"}], ",", 
       RowBox[{"{", 
        RowBox[{"\"\<AGGT\>\"", ",", "0", ",", "0", ",", "0", ",", "108"}], 
        "}"}], ",", 
       RowBox[{"{", 
        RowBox[{"\"\<ATAC\>\"", ",", "0", ",", "0", ",", "0", ",", "37"}], 
        "}"}], ",", 
       RowBox[{"{", 
        RowBox[{"\"\<ATGC\>\"", ",", "0", ",", "0", ",", "0", ",", "14"}], 
        "}"}], ",", 
       RowBox[{"{", 
        RowBox[{"\"\<ATGT\>\"", ",", "0", ",", "0", ",", "0", ",", "23"}], 
        "}"}], ",", 
       RowBox[{"{", 
        RowBox[{"\"\<X\>\"", ",", "0", ",", "0", ",", "0", ",", "2"}], 
        "}"}]}], "}"}], ",", 
     RowBox[{"{", 
      RowBox[{
       RowBox[{"{", 
        RowBox[{"\"\<GACT\>\"", ",", "4", ",", "4", ",", "25", ",", "16"}], 
        "}"}], ",", 
       RowBox[{"{", 
        RowBox[{
        "\"\<GGCT\>\"", ",", "228", ",", "191", ",", "21", ",", "85"}], "}"}],
        ",", 
       RowBox[{"{", 
        RowBox[{
        "\"\<GGTT\>\"", ",", "4", ",", "108", ",", "145", ",", "170"}], "}"}],
        ",", 
       RowBox[{"{", 
        RowBox[{"\"\<TACT\>\"", ",", "14", ",", "22", ",", "147", ",", "86"}],
         "}"}], ",", 
       RowBox[{"{", 
        RowBox[{"\"\<TGCT\>\"", ",", "9", ",", "5", ",", "8", ",", "12"}], 
        "}"}], ",", 
       RowBox[{"{", 
        RowBox[{"\"\<TGTT\>\"", ",", "1", ",", "8", ",", "51", ",", "36"}], 
        "}"}], ",", 
       RowBox[{"{", 
        RowBox[{"\"\<GGCC\>\"", ",", "0", ",", "0", ",", "0", ",", "5"}], 
        "}"}], ",", 
       RowBox[{"{", 
        RowBox[{"\"\<TACC\>\"", ",", "0", ",", "0", ",", "0", ",", "1"}], 
        "}"}], ",", 
       RowBox[{"{", 
        RowBox[{"\"\<X\>\"", ",", "0", ",", "1", ",", "0", ",", "1"}], 
        "}"}]}], "}"}], ",", 
     RowBox[{"{", 
      RowBox[{
       RowBox[{"{", 
        RowBox[{"\"\<GAA\>\"", ",", "1", ",", "0", ",", "1", ",", "223"}], 
        "}"}], ",", 
       RowBox[{"{", 
        RowBox[{
        "\"\<GAG\>\"", ",", "809", ",", "821", ",", "869", ",", "244"}], 
        "}"}], ",", 
       RowBox[{"{", 
        RowBox[{"\"\<TAG\>\"", ",", "0", ",", "0", ",", "18", ",", "597"}], 
        "}"}], ",", 
       RowBox[{"{", 
        RowBox[{"\"\<TAA\>\"", ",", "0", ",", "0", ",", "0", ",", "85"}], 
        "}"}], ",", 
       RowBox[{"{", 
        RowBox[{"\"\<X\>\"", ",", "1", ",", "0", ",", "1", ",", "1"}], 
        "}"}]}], "}"}], ",", 
     RowBox[{"{", 
      RowBox[{
       RowBox[{"{", 
        RowBox[{
        "\"\<AGG\>\"", ",", "6837", ",", "6187", ",", "4791", ",", "4433"}], 
        "}"}], ",", 
       RowBox[{"{", 
        RowBox[{
        "\"\<AGT\>\"", ",", "140", ",", "395", ",", "2270", ",", "597"}], 
        "}"}], ",", 
       RowBox[{"{", 
        RowBox[{"\"\<CGG\>\"", ",", "1", ",", "0", ",", "0", ",", "0"}], 
        "}"}], ",", 
       RowBox[{"{", 
        RowBox[{"\"\<AAG\>\"", ",", "0", ",", "2", ",", "3", ",", "1361"}], 
        "}"}], ",", 
       RowBox[{"{", 
        RowBox[{"\"\<AAT\>\"", ",", "0", ",", "3", ",", "0", ",", "793"}], 
        "}"}], ",", 
       RowBox[{"{", 
        RowBox[{"\"\<X\>\"", ",", "1", ",", "3", ",", "4", ",", "18"}], 
        "}"}]}], "}"}], ",", 
     RowBox[{"{", 
      RowBox[{
       RowBox[{"{", 
        RowBox[{"\"\<GGG\>\"", ",", "5", ",", "4", ",", "3", ",", "3"}], 
        "}"}], ",", 
       RowBox[{"{", 
        RowBox[{"\"\<GGA\>\"", ",", "0", ",", "0", ",", "1", ",", "0"}], 
        "}"}], ",", 
       RowBox[{"{", 
        RowBox[{"\"\<GTA\>\"", ",", "0", ",", "0", ",", "1", ",", "0"}], 
        "}"}], ",", 
       RowBox[{"{", 
        RowBox[{"\"\<AGG\>\"", ",", "0", ",", "0", ",", "0", ",", "4"}], 
        "}"}], ",", 
       RowBox[{"{", 
        RowBox[{"\"\<ATA\>\"", ",", "0", ",", "0", ",", "0", ",", "1"}], 
        "}"}], ",", 
       RowBox[{"{", 
        RowBox[{"\"\<X\>\"", ",", "0", ",", "0", ",", "0", ",", "0"}], 
        "}"}]}], "}"}], ",", 
     RowBox[{"{", 
      RowBox[{
       RowBox[{"{", 
        RowBox[{"\"\<GAC\>\"", ",", "10", ",", "27", ",", "119", ",", "97"}], 
        "}"}], ",", 
       RowBox[{"{", 
        RowBox[{
        "\"\<GGC\>\"", ",", "773", ",", "518", ",", "75", ",", "240"}], "}"}],
        ",", 
       RowBox[{"{", 
        RowBox[{
        "\"\<GGT\>\"", ",", "24", ",", "339", ",", "449", ",", "508"}], "}"}],
        ",", 
       RowBox[{"{", 
        RowBox[{"\"\<TAC\>\"", ",", "21", ",", "74", ",", "427", ",", "251"}],
         "}"}], ",", 
       RowBox[{"{", 
        RowBox[{
        "\"\<TGC\>\"", ",", "100", ",", "123", ",", "126", ",", "183"}], 
        "}"}], ",", 
       RowBox[{"{", 
        RowBox[{"\"\<TGT\>\"", ",", "2", ",", "59", ",", "553", ",", "291"}], 
        "}"}], ",", 
       RowBox[{"{", 
        RowBox[{"\"\<X\>\"", ",", "1", ",", "1", ",", "1", ",", "0"}], 
        "}"}]}], "}"}], ",", 
     RowBox[{"{", 
      RowBox[{
       RowBox[{"{", 
        RowBox[{
        "\"\<ACT\>\"", ",", "275", ",", "594", ",", "2686", ",", "1774"}], 
        "}"}], ",", 
       RowBox[{"{", 
        RowBox[{
        "\"\<GCT\>\"", ",", "4015", ",", "2816", ",", "533", ",", "1384"}], 
        "}"}], ",", 
       RowBox[{"{", 
        RowBox[{
        "\"\<GTT\>\"", ",", "86", ",", "1619", ",", "2457", ",", "2419"}], 
        "}"}], ",", 
       RowBox[{"{", 
        RowBox[{"\"\<ACC\>\"", ",", "0", ",", "0", ",", "0", ",", "21"}], 
        "}"}], ",", 
       RowBox[{"{", 
        RowBox[{"\"\<GCC\>\"", ",", "0", ",", "0", ",", "0", ",", "77"}], 
        "}"}], ",", 
       RowBox[{"{", 
        RowBox[{"\"\<X\>\"", ",", "0", ",", "2", ",", "1", ",", "30"}], 
        "}"}]}], "}"}], ",", 
     RowBox[{"{", 
      RowBox[{
       RowBox[{"{", 
        RowBox[{
        "\"\<AG\>\"", ",", "4293", ",", "4236", ",", "4268", ",", "2215"}], 
        "}"}], ",", 
       RowBox[{"{", 
        RowBox[{"\"\<AT\>\"", ",", "3", ",", "1", ",", "41", ",", "2508"}], 
        "}"}], ",", 
       RowBox[{"{", 
        RowBox[{"\"\<GG\>\"", ",", "3", ",", "14", ",", "8", ",", "4"}], 
        "}"}], ",", 
       RowBox[{"{", 
        RowBox[{"\"\<X\>\"", ",", "0", ",", "1", ",", "0", ",", "3"}], 
        "}"}]}], "}"}], ",", 
     RowBox[{"{", 
      RowBox[{
       RowBox[{"{", 
        RowBox[{"\"\<GA\>\"", ",", "118", ",", "112", ",", "156", ",", "53"}],
         "}"}], ",", 
       RowBox[{"{", 
        RowBox[{"\"\<GC\>\"", ",", "1", ",", "0", ",", "0", ",", "0"}], "}"}],
        ",", 
       RowBox[{"{", 
        RowBox[{"\"\<TA\>\"", ",", "0", ",", "0", ",", "4", ",", "98"}], 
        "}"}], ",", 
       RowBox[{"{", 
        RowBox[{"\"\<X\>\"", ",", "0", ",", "1", ",", "0", ",", "19"}], 
        "}"}]}], "}"}], ",", 
     RowBox[{"{", 
      RowBox[{
       RowBox[{"{", 
        RowBox[{"\"\<AA\>\"", ",", "2", ",", "1", ",", "1", ",", "1133"}], 
        "}"}], ",", 
       RowBox[{"{", 
        RowBox[{
        "\"\<AG\>\"", ",", "2620", ",", "3600", ",", "3607", ",", "2748"}], 
        "}"}], ",", 
       RowBox[{"{", 
        RowBox[{"\"\<X\>\"", ",", "0", ",", "1", ",", "1", ",", "11"}], 
        "}"}]}], "}"}], ",", 
     RowBox[{"{", 
      RowBox[{
       RowBox[{"{", 
        RowBox[{
        "\"\<GG\>\"", ",", "828", ",", "820", ",", "476", ",", "585"}], "}"}],
        ",", 
       RowBox[{"{", 
        RowBox[{"\"\<GT\>\"", ",", "21", ",", "49", ",", "305", ",", "88"}], 
        "}"}], ",", 
       RowBox[{"{", 
        RowBox[{"\"\<AG\>\"", ",", "0", ",", "0", ",", "0", ",", "286"}], 
        "}"}], ",", 
       RowBox[{"{", 
        RowBox[{"\"\<AT\>\"", ",", "0", ",", "0", ",", "0", ",", "119"}], 
        "}"}], ",", 
       RowBox[{"{", 
        RowBox[{"\"\<X\>\"", ",", "0", ",", "0", ",", "1", ",", "0"}], 
        "}"}]}], "}"}], ",", 
     RowBox[{"{", 
      RowBox[{
       RowBox[{"{", 
        RowBox[{"\"\<GA\>\"", ",", "1", ",", "1", ",", "2", ",", "2"}], "}"}],
        ",", 
       RowBox[{"{", 
        RowBox[{"\"\<GG\>\"", ",", "32", ",", "18", ",", "11", ",", "17"}], 
        "}"}], ",", 
       RowBox[{"{", 
        RowBox[{"\"\<TG\>\"", ",", "1", ",", "0", ",", "7", ",", "5"}], "}"}],
        ",", 
       RowBox[{"{", 
        RowBox[{"\"\<TA\>\"", ",", "0", ",", "0", ",", "3", ",", "3"}], "}"}],
        ",", 
       RowBox[{"{", 
        RowBox[{"\"\<X\>\"", ",", "0", ",", "0", ",", "0", ",", "0"}], 
        "}"}]}], "}"}], ",", 
     RowBox[{"{", 
      RowBox[{
       RowBox[{"{", 
        RowBox[{
        "\"\<AC\>\"", ",", "222", ",", "516", ",", "3003", ",", "1894"}], 
        "}"}], ",", 
       RowBox[{"{", 
        RowBox[{"\"\<AT\>\"", ",", "1", ",", "0", ",", "1", ",", "2"}], "}"}],
        ",", 
       RowBox[{"{", 
        RowBox[{
        "\"\<GC\>\"", ",", "5952", ",", "4667", ",", "921", ",", "2276"}], 
        "}"}], ",", 
       RowBox[{"{", 
        RowBox[{
        "\"\<GT\>\"", ",", "121", ",", "2940", ",", "4034", ",", "4310"}], 
        "}"}], ",", 
       RowBox[{"{", 
        RowBox[{"\"\<X\>\"", ",", "1", ",", "3", ",", "3", ",", "2"}], 
        "}"}]}], "}"}], ",", 
     RowBox[{"{", 
      RowBox[{
       RowBox[{"{", 
        RowBox[{"\"\<CT\>\"", ",", "59", ",", "33", ",", "21", ",", "25"}], 
        "}"}], ",", 
       RowBox[{"{", 
        RowBox[{"\"\<TT\>\"", ",", "2", ",", "21", ",", "38", ",", "33"}], 
        "}"}], ",", 
       RowBox[{"{", 
        RowBox[{"\"\<CC\>\"", ",", "0", ",", "0", ",", "0", ",", "3"}], "}"}],
        ",", 
       RowBox[{"{", 
        RowBox[{"\"\<X\>\"", ",", "0", ",", "0", ",", "0", ",", "0"}], 
        "}"}]}], "}"}], ",", 
     RowBox[{"{", 
      RowBox[{
       RowBox[{"{", 
        RowBox[{
        "\"\<A\>\"", ",", "6768", ",", "7350", ",", "7666", ",", "7830"}], 
        "}"}], ",", 
       RowBox[{"{", 
        RowBox[{"\"\<G\>\"", ",", "4", ",", "28", ",", "13", ",", "6"}], 
        "}"}], ",", 
       RowBox[{"{", 
        RowBox[{"\"\<X\>\"", ",", "0", ",", "0", ",", "0", ",", "0"}], 
        "}"}]}], "}"}], ",", 
     RowBox[{"{", 
      RowBox[{
       RowBox[{"{", 
        RowBox[{
        "\"\<G\>\"", ",", "6421", ",", "7497", ",", "7369", ",", "3729"}], 
        "}"}], ",", 
       RowBox[{"{", 
        RowBox[{"\"\<T\>\"", ",", "4", ",", "1", ",", "69", ",", "5028"}], 
        "}"}], ",", 
       RowBox[{"{", 
        RowBox[{"\"\<X\>\"", ",", "1", ",", "0", ",", "1", ",", "2"}], 
        "}"}]}], "}"}], ",", 
     RowBox[{"{", 
      RowBox[{
       RowBox[{"{", 
        RowBox[{"\"\<A\>\"", ",", "473", ",", "428", ",", "439", ",", "489"}],
         "}"}], ",", 
       RowBox[{"{", 
        RowBox[{"\"\<X\>\"", ",", "0", ",", "0", ",", "1", ",", "7"}], 
        "}"}]}], "}"}], ",", 
     RowBox[{"{", 
      RowBox[{
       RowBox[{"{", 
        RowBox[{"\"\<G\>\"", ",", "8", ",", "17", ",", "16", ",", "8"}], 
        "}"}], ",", 
       RowBox[{"{", 
        RowBox[{"\"\<A\>\"", ",", "0", ",", "0", ",", "0", ",", "7"}], "}"}], 
       ",", 
       RowBox[{"{", 
        RowBox[{"\"\<X\>\"", ",", "0", ",", "0", ",", "0", ",", "0"}], 
        "}"}]}], "}"}], ",", 
     RowBox[{"{", 
      RowBox[{
       RowBox[{"{", 
        RowBox[{
        "\"\<G\>\"", ",", "2318", ",", "2460", ",", "1573", ",", "2087"}], 
        "}"}], ",", 
       RowBox[{"{", 
        RowBox[{
        "\"\<T\>\"", ",", "105", ",", "251", ",", "1367", ",", "818"}], "}"}],
        ",", 
       RowBox[{"{", 
        RowBox[{"\"\<X\>\"", ",", "1", ",", "2", ",", "0", ",", "0"}], 
        "}"}]}], "}"}], ",", 
     RowBox[{"{", 
      RowBox[{
       RowBox[{"{", 
        RowBox[{"\"\<A\>\"", ",", "2", ",", "6", ",", "43", ",", "23"}], 
        "}"}], ",", 
       RowBox[{"{", 
        RowBox[{"\"\<G\>\"", ",", "168", ",", "148", ",", "76", ",", "118"}], 
        "}"}], ",", 
       RowBox[{"{", 
        RowBox[{"\"\<X\>\"", ",", "0", ",", "0", ",", "0", ",", "0"}], 
        "}"}]}], "}"}], ",", 
     RowBox[{"{", 
      RowBox[{
       RowBox[{"{", 
        RowBox[{"\"\<C\>\"", ",", "63", ",", "29", ",", "34", ",", "18"}], 
        "}"}], ",", 
       RowBox[{"{", 
        RowBox[{"\"\<T\>\"", ",", "1", ",", "12", ",", "23", ",", "28"}], 
        "}"}], ",", 
       RowBox[{"{", 
        RowBox[{"\"\<X\>\"", ",", "0", ",", "0", ",", "0", ",", "0"}], 
        "}"}]}], "}"}], ",", 
     RowBox[{"{", 
      RowBox[{
       RowBox[{"{", 
        RowBox[{"\"\<C\>\"", ",", "7", ",", "0", ",", "4", ",", "355"}], 
        "}"}], ",", 
       RowBox[{"{", 
        RowBox[{
        "\"\<T\>\"", ",", "7557", ",", "9047", ",", "8289", ",", "8741"}], 
        "}"}], ",", 
       RowBox[{"{", 
        RowBox[{"\"\<X\>\"", ",", "0", ",", "0", ",", "0", ",", "0"}], 
        "}"}]}], "}"}]}], "}"}]}], ";"}], "\[IndentingNewLine]", 
 RowBox[{
  RowBox[{"hdat3499", "=", 
   RowBox[{"{", 
    RowBox[{
     RowBox[{"{", 
      RowBox[{
       RowBox[{"{", 
        RowBox[{"\"\<AGGGCT\>\"", ",", "5", ",", "0"}], "}"}], ",", 
       RowBox[{"{", 
        RowBox[{"\"\<AGGGTT\>\"", ",", "499", ",", "374"}], "}"}], ",", 
       RowBox[{"{", 
        RowBox[{"\"\<AGTACT\>\"", ",", "1", ",", "0"}], "}"}], ",", 
       RowBox[{"{", 
        RowBox[{"\"\<AGTGCT\>\"", ",", "2", ",", "0"}], "}"}], ",", 
       RowBox[{"{", 
        RowBox[{"\"\<X\>\"", ",", "3", ",", "8"}], "}"}]}], "}"}], ",", 
     RowBox[{"{", 
      RowBox[{
       RowBox[{"{", 
        RowBox[{"\"\<AGGAC\>\"", ",", "14", ",", "0"}], "}"}], ",", 
       RowBox[{"{", 
        RowBox[{"\"\<AGGGC\>\"", ",", "10", ",", "0"}], "}"}], ",", 
       RowBox[{"{", 
        RowBox[{"\"\<AGGGT\>\"", ",", "1669", ",", "1387"}], "}"}], ",", 
       RowBox[{"{", 
        RowBox[{"\"\<AGTAC\>\"", ",", "15", ",", "0"}], "}"}], ",", 
       RowBox[{"{", 
        RowBox[{"\"\<AGTGC\>\"", ",", "4", ",", "0"}], "}"}], ",", 
       RowBox[{"{", 
        RowBox[{"\"\<AGTGT\>\"", ",", "7", ",", "0"}], "}"}], ",", 
       RowBox[{"{", 
        RowBox[{"\"\<X\>\"", ",", "7", ",", "23"}], "}"}]}], "}"}], ",", 
     RowBox[{"{", 
      RowBox[{
       RowBox[{"{", 
        RowBox[{"\"\<GGGCT\>\"", ",", "1", ",", "0"}], "}"}], ",", 
       RowBox[{"{", 
        RowBox[{"\"\<GGGTT\>\"", ",", "104", ",", "62"}], "}"}], ",", 
       RowBox[{"{", 
        RowBox[{"\"\<GTGCT\>\"", ",", "1", ",", "0"}], "}"}], ",", 
       RowBox[{"{", 
        RowBox[{"\"\<X\>\"", ",", "1", ",", "1"}], "}"}]}], "}"}], ",", 
     RowBox[{"{", 
      RowBox[{
       RowBox[{"{", 
        RowBox[{"\"\<GAGG\>\"", ",", "1130", ",", "916"}], "}"}], ",", 
       RowBox[{"{", 
        RowBox[{"\"\<GAGT\>\"", ",", "16", ",", "0"}], "}"}], ",", 
       RowBox[{"{", 
        RowBox[{"\"\<GAAG\>\"", ",", "0", ",", "1"}], "}"}], ",", 
       RowBox[{"{", 
        RowBox[{"\"\<X\>\"", ",", "7", ",", "18"}], "}"}]}], "}"}], ",", 
     RowBox[{"{", 
      RowBox[{
       RowBox[{"{", 
        RowBox[{"\"\<AGGA\>\"", ",", "1", ",", "0"}], "}"}], ",", 
       RowBox[{"{", 
        RowBox[{"\"\<AGGG\>\"", ",", "56", ",", "39"}], "}"}], ",", 
       RowBox[{"{", 
        RowBox[{"\"\<X\>\"", ",", "0", ",", "0"}], "}"}]}], "}"}], ",", 
     RowBox[{"{", 
      RowBox[{
       RowBox[{"{", 
        RowBox[{"\"\<GGAC\>\"", ",", "1", ",", "0"}], "}"}], ",", 
       RowBox[{"{", 
        RowBox[{"\"\<GGGC\>\"", ",", "3", ",", "0"}], "}"}], ",", 
       RowBox[{"{", 
        RowBox[{"\"\<GGGT\>\"", ",", "272", ",", "240"}], "}"}], ",", 
       RowBox[{"{", 
        RowBox[{"\"\<GTAC\>\"", ",", "1", ",", "0"}], "}"}], ",", 
       RowBox[{"{", 
        RowBox[{"\"\<GTGC\>\"", ",", "1", ",", "0"}], "}"}], ",", 
       RowBox[{"{", 
        RowBox[{"\"\<GTGT\>\"", ",", "1", ",", "0"}], "}"}], ",", 
       RowBox[{"{", 
        RowBox[{"\"\<X\>\"", ",", "1", ",", "5"}], "}"}]}], "}"}], ",", 
     RowBox[{"{", 
      RowBox[{
       RowBox[{"{", 
        RowBox[{"\"\<GACT\>\"", ",", "2", ",", "0"}], "}"}], ",", 
       RowBox[{"{", 
        RowBox[{"\"\<GGCT\>\"", ",", "3", ",", "0"}], "}"}], ",", 
       RowBox[{"{", 
        RowBox[{"\"\<GGTT\>\"", ",", "365", ",", "333"}], "}"}], ",", 
       RowBox[{"{", 
        RowBox[{"\"\<TACT\>\"", ",", "5", ",", "0"}], "}"}], ",", 
       RowBox[{"{", 
        RowBox[{"\"\<TGCT\>\"", ",", "3", ",", "0"}], "}"}], ",", 
       RowBox[{"{", 
        RowBox[{"\"\<TGTT\>\"", ",", "4", ",", "0"}], "}"}], ",", 
       RowBox[{"{", 
        RowBox[{"\"\<X\>\"", ",", "5", ",", "9"}], "}"}]}], "}"}], ",", 
     RowBox[{"{", 
      RowBox[{
       RowBox[{"{", 
        RowBox[{"\"\<GAG\>\"", ",", "973", ",", "908"}], "}"}], ",", 
       RowBox[{"{", 
        RowBox[{"\"\<X\>\"", ",", "0", ",", "0"}], "}"}]}], "}"}], ",", 
     RowBox[{"{", 
      RowBox[{
       RowBox[{"{", 
        RowBox[{"\"\<AAG\>\"", ",", "2", ",", "0"}], "}"}], ",", 
       RowBox[{"{", 
        RowBox[{"\"\<AGG\>\"", ",", "7210", ",", "7246"}], "}"}], ",", 
       RowBox[{"{", 
        RowBox[{"\"\<AGT\>\"", ",", "112", ",", "4"}], "}"}], ",", 
       RowBox[{"{", 
        RowBox[{"\"\<AAT\>\"", ",", "0", ",", "1"}], "}"}], ",", 
       RowBox[{"{", 
        RowBox[{"\"\<X\>\"", ",", "28", ",", "111"}], "}"}]}], "}"}], ",", 
     RowBox[{"{", 
      RowBox[{
       RowBox[{"{", 
        RowBox[{"\"\<GGG\>\"", ",", "11", ",", "7"}], "}"}], ",", 
       RowBox[{"{", 
        RowBox[{"\"\<X\>\"", ",", "0", ",", "2"}], "}"}]}], "}"}], ",", 
     RowBox[{"{", 
      RowBox[{
       RowBox[{"{", 
        RowBox[{"\"\<GAC\>\"", ",", "2", ",", "0"}], "}"}], ",", 
       RowBox[{"{", 
        RowBox[{"\"\<GGC\>\"", ",", "9", ",", "1"}], "}"}], ",", 
       RowBox[{"{", 
        RowBox[{"\"\<GGT\>\"", ",", "994", ",", "927"}], "}"}], ",", 
       RowBox[{"{", 
        RowBox[{"\"\<TAC\>\"", ",", "14", ",", "0"}], "}"}], ",", 
       RowBox[{"{", 
        RowBox[{"\"\<TGC\>\"", ",", "10", ",", "0"}], "}"}], ",", 
       RowBox[{"{", 
        RowBox[{"\"\<TGT\>\"", ",", "40", ",", "0"}], "}"}], ",", 
       RowBox[{"{", 
        RowBox[{"\"\<X\>\"", ",", "8", ",", "26"}], "}"}]}], "}"}], ",", 
     RowBox[{"{", 
      RowBox[{
       RowBox[{"{", 
        RowBox[{"\"\<ACT\>\"", ",", "74", ",", "1"}], "}"}], ",", 
       RowBox[{"{", 
        RowBox[{"\"\<GCT\>\"", ",", "61", ",", "4"}], "}"}], ",", 
       RowBox[{"{", 
        RowBox[{"\"\<GTT\>\"", ",", "4928", ",", "4651"}], "}"}], ",", 
       RowBox[{"{", 
        RowBox[{"\"\<ATT\>\"", ",", "0", ",", "1"}], "}"}], ",", 
       RowBox[{"{", 
        RowBox[{"\"\<X\>\"", ",", "2", ",", "2"}], "}"}]}], "}"}], ",", 
     RowBox[{"{", 
      RowBox[{
       RowBox[{"{", 
        RowBox[{"\"\<AG\>\"", ",", "4734", ",", "4365"}], "}"}], ",", 
       RowBox[{"{", 
        RowBox[{"\"\<GG\>\"", ",", "2", ",", "1"}], "}"}], ",", 
       RowBox[{"{", 
        RowBox[{"\"\<X\>\"", ",", "0", ",", "3"}], "}"}]}], "}"}], ",", 
     RowBox[{"{", 
      RowBox[{
       RowBox[{"{", 
        RowBox[{"\"\<GA\>\"", ",", "153", ",", "153"}], "}"}], ",", 
       RowBox[{"{", 
        RowBox[{"\"\<X\>\"", ",", "0", ",", "1"}], "}"}]}], "}"}], ",", 
     RowBox[{"{", 
      RowBox[{
       RowBox[{"{", 
        RowBox[{"\"\<AG\>\"", ",", "4021", ",", "3474"}], "}"}], ",", 
       RowBox[{"{", 
        RowBox[{"\"\<AA\>\"", ",", "0", ",", "1"}], "}"}], ",", 
       RowBox[{"{", 
        RowBox[{"\"\<X\>\"", ",", "0", ",", "0"}], "}"}]}], "}"}], ",", 
     RowBox[{"{", 
      RowBox[{
       RowBox[{"{", 
        RowBox[{"\"\<GG\>\"", ",", "997", ",", "860"}], "}"}], ",", 
       RowBox[{"{", 
        RowBox[{"\"\<GT\>\"", ",", "10", ",", "1"}], "}"}], ",", 
       RowBox[{"{", 
        RowBox[{"\"\<X\>\"", ",", "4", ",", "12"}], "}"}]}], "}"}], ",", 
     RowBox[{"{", 
      RowBox[{
       RowBox[{"{", 
        RowBox[{"\"\<GG\>\"", ",", "27", ",", "29"}], "}"}], ",", 
       RowBox[{"{", 
        RowBox[{"\"\<X\>\"", ",", "0", ",", "3"}], "}"}]}], "}"}], ",", 
     RowBox[{"{", 
      RowBox[{
       RowBox[{"{", 
        RowBox[{"\"\<AC\>\"", ",", "79", ",", "0"}], "}"}], ",", 
       RowBox[{"{", 
        RowBox[{"\"\<GC\>\"", ",", "101", ",", "2"}], "}"}], ",", 
       RowBox[{"{", 
        RowBox[{"\"\<GT\>\"", ",", "8341", ",", "7539"}], "}"}], ",", 
       RowBox[{"{", 
        RowBox[{"\"\<AT\>\"", ",", "0", ",", "3"}], "}"}], ",", 
       RowBox[{"{", 
        RowBox[{"\"\<X\>\"", ",", "1", ",", "1"}], "}"}]}], "}"}], ",", 
     RowBox[{"{", 
      RowBox[{
       RowBox[{"{", 
        RowBox[{"\"\<CT\>\"", ",", "1", ",", "0"}], "}"}], ",", 
       RowBox[{"{", 
        RowBox[{"\"\<TT\>\"", ",", "85", ",", "41"}], "}"}], ",", 
       RowBox[{"{", 
        RowBox[{"\"\<X\>\"", ",", "0", ",", "0"}], "}"}]}], "}"}], ",", 
     RowBox[{"{", 
      RowBox[{
       RowBox[{"{", 
        RowBox[{"\"\<A\>\"", ",", "8471", ",", "7795"}], "}"}], ",", 
       RowBox[{"{", 
        RowBox[{"\"\<G\>\"", ",", "1", ",", "2"}], "}"}], ",", 
       RowBox[{"{", 
        RowBox[{"\"\<X\>\"", ",", "1", ",", "0"}], "}"}]}], "}"}], ",", 
     RowBox[{"{", 
      RowBox[{
       RowBox[{"{", 
        RowBox[{"\"\<G\>\"", ",", "8407", ",", "7084"}], "}"}], ",", 
       RowBox[{"{", 
        RowBox[{"\"\<X\>\"", ",", "0", ",", "1"}], "}"}]}], "}"}], ",", 
     RowBox[{"{", 
      RowBox[{
       RowBox[{"{", 
        RowBox[{"\"\<A\>\"", ",", "589", ",", "491"}], "}"}], ",", 
       RowBox[{"{", 
        RowBox[{"\"\<X\>\"", ",", "0", ",", "1"}], "}"}]}], "}"}], ",", 
     RowBox[{"{", 
      RowBox[{
       RowBox[{"{", 
        RowBox[{"\"\<G\>\"", ",", "24", ",", "16"}], "}"}], ",", 
       RowBox[{"{", 
        RowBox[{"\"\<X\>\"", ",", "0", ",", "0"}], "}"}]}], "}"}], ",", 
     RowBox[{"{", 
      RowBox[{
       RowBox[{"{", 
        RowBox[{"\"\<G\>\"", ",", "2913", ",", "2620"}], "}"}], ",", 
       RowBox[{"{", 
        RowBox[{"\"\<T\>\"", ",", "46", ",", "2"}], "}"}], ",", 
       RowBox[{"{", 
        RowBox[{"\"\<X\>\"", ",", "6", ",", "65"}], "}"}]}], "}"}], ",", 
     RowBox[{"{", 
      RowBox[{
       RowBox[{"{", 
        RowBox[{"\"\<A\>\"", ",", "1", ",", "1"}], "}"}], ",", 
       RowBox[{"{", 
        RowBox[{"\"\<G\>\"", ",", "175", ",", "137"}], "}"}], ",", 
       RowBox[{"{", 
        RowBox[{"\"\<X\>\"", ",", "0", ",", "1"}], "}"}]}], "}"}], ",", 
     RowBox[{"{", 
      RowBox[{
       RowBox[{"{", 
        RowBox[{"\"\<C\>\"", ",", "1", ",", "0"}], "}"}], ",", 
       RowBox[{"{", 
        RowBox[{"\"\<T\>\"", ",", "46", ",", "32"}], "}"}], ",", 
       RowBox[{"{", 
        RowBox[{"\"\<X\>\"", ",", "0", ",", "0"}], "}"}]}], "}"}], ",", 
     RowBox[{"{", 
      RowBox[{
       RowBox[{"{", 
        RowBox[{"\"\<C\>\"", ",", "3", ",", "1"}], "}"}], ",", 
       RowBox[{"{", 
        RowBox[{"\"\<T\>\"", ",", "9549", ",", "8813"}], "}"}], ",", 
       RowBox[{"{", 
        RowBox[{"\"\<X\>\"", ",", "0", ",", "1"}], "}"}]}], "}"}]}], "}"}]}], 
  ";"}], "\[IndentingNewLine]", 
 RowBox[{
  RowBox[{"cdat991", "=", 
   RowBox[{"{", 
    RowBox[{
     RowBox[{"{", 
      RowBox[{
       RowBox[{"{", 
        RowBox[{"26", ",", "44", ",", "67"}], "}"}], ",", 
       RowBox[{"{", 
        RowBox[{"24", ",", "42", ",", "65"}], "}"}], ",", 
       RowBox[{"{", 
        RowBox[{"25", ",", "43", ",", "66"}], "}"}], ",", 
       RowBox[{"{", 
        RowBox[{"32", ",", "50", ",", "73"}], "}"}], ",", 
       RowBox[{"{", 
        RowBox[{"28", ",", "46", ",", "69"}], "}"}], ",", 
       RowBox[{"{", 
        RowBox[{"27", ",", "45", ",", "68"}], "}"}], ",", 
       RowBox[{"{", 
        RowBox[{"29", ",", "47", ",", "70"}], "}"}], ",", 
       RowBox[{"{", 
        RowBox[{"33", ",", "51", ",", "74"}], "}"}], ",", 
       RowBox[{"{", 
        RowBox[{"37", ",", "55", ",", "62"}], "}"}], ",", 
       RowBox[{"{", 
        RowBox[{"39", ",", "57", ",", "64"}], "}"}], ",", 
       RowBox[{"{", 
        RowBox[{"38", ",", "56", ",", "63"}], "}"}], ",", 
       RowBox[{"{", 
        RowBox[{"35", ",", "53", ",", "60"}], "}"}], ",", 
       RowBox[{"{", 
        RowBox[{"30", ",", "48", ",", "71"}], "}"}], ",", 
       RowBox[{"{", 
        RowBox[{"2", ",", "7", ",", "13"}], "}"}], ",", 
       RowBox[{"{", 
        RowBox[{"31", ",", "49", ",", "72"}], "}"}], ",", 
       RowBox[{"{", "76", "}"}], ",", 
       RowBox[{"{", 
        RowBox[{"19", ",", "21", ",", "23"}], "}"}], ",", 
       RowBox[{"{", 
        RowBox[{"40", ",", "58", ",", "77"}], "}"}], ",", 
       RowBox[{"{", 
        RowBox[{"41", ",", "59", ",", "78"}], "}"}], ",", 
       RowBox[{"{", "79", "}"}]}], "}"}], ",", 
     RowBox[{"{", 
      RowBox[{
       RowBox[{"{", 
        RowBox[{"26", ",", "44", ",", "67"}], "}"}], ",", 
       RowBox[{"{", 
        RowBox[{"24", ",", "27", ",", "42", ",", "45", ",", "65", ",", "68"}],
         "}"}], ",", 
       RowBox[{"{", 
        RowBox[{"25", ",", "43", ",", "66"}], "}"}], ",", 
       RowBox[{"{", 
        RowBox[{"30", ",", "32", ",", "48", ",", "50", ",", "71", ",", "73"}],
         "}"}], ",", 
       RowBox[{"{", 
        RowBox[{"28", ",", "31", ",", "46", ",", "49", ",", "69", ",", "72"}],
         "}"}], ",", 
       RowBox[{"{", 
        RowBox[{"29", ",", "47", ",", "70"}], "}"}], ",", 
       RowBox[{"{", 
        RowBox[{"40", ",", "41", ",", "58", ",", "59", ",", "77", ",", "78"}],
         "}"}], ",", 
       RowBox[{"{", 
        RowBox[{"33", ",", "51", ",", "74"}], "}"}], ",", 
       RowBox[{"{", 
        RowBox[{"37", ",", "39", ",", "55", ",", "57", ",", "62", ",", "64"}],
         "}"}], ",", 
       RowBox[{"{", 
        RowBox[{"1", ",", "6", ",", "12"}], "}"}], ",", 
       RowBox[{"{", 
        RowBox[{"2", ",", "7", ",", "13"}], "}"}], ",", 
       RowBox[{"{", "79", "}"}], ",", 
       RowBox[{"{", 
        RowBox[{"34", ",", "52", ",", "75"}], "}"}], ",", 
       RowBox[{"{", 
        RowBox[{"35", ",", "38", ",", "53", ",", "56", ",", "60", ",", "63"}],
         "}"}], ",", 
       RowBox[{"{", 
        RowBox[{"36", ",", "54", ",", "61"}], "}"}], ",", 
       RowBox[{"{", "76", "}"}], ",", 
       RowBox[{"{", 
        RowBox[{"18", ",", "19", ",", "20", ",", "21", ",", "22", ",", "23"}],
         "}"}], ",", 
       RowBox[{"{", 
        RowBox[{"5", ",", "10", ",", "16"}], "}"}]}], "}"}], ",", 
     RowBox[{"{", 
      RowBox[{
       RowBox[{"{", 
        RowBox[{"19", ",", "21", ",", "23", ",", "26", ",", "44", ",", "67"}],
         "}"}], ",", 
       RowBox[{"{", 
        RowBox[{"24", ",", "41", ",", "42", ",", "59", ",", "65", ",", "78"}],
         "}"}], ",", 
       RowBox[{"{", 
        RowBox[{"25", ",", "43", ",", "66"}], "}"}], ",", 
       RowBox[{"{", 
        RowBox[{"32", ",", "50", ",", "73", ",", "79"}], "}"}], ",", 
       RowBox[{"{", 
        RowBox[{"2", ",", "7", ",", "13", ",", "17"}], "}"}], ",", 
       RowBox[{"{", 
        RowBox[{"33", ",", "51", ",", "74"}], "}"}], ",", 
       RowBox[{"{", 
        RowBox[{"34", ",", "52", ",", "75"}], "}"}], ",", 
       RowBox[{"{", 
        RowBox[{"37", ",", "55", ",", "62"}], "}"}], ",", 
       RowBox[{"{", 
        RowBox[{"39", ",", "57", ",", "64", ",", "76"}], "}"}], ",", 
       RowBox[{"{", 
        RowBox[{"38", ",", "56", ",", "63"}], "}"}], ",", 
       RowBox[{"{", 
        RowBox[{"27", ",", "40", ",", "45", ",", "58", ",", "68", ",", "77"}],
         "}"}], ",", 
       RowBox[{"{", 
        RowBox[{"30", ",", "48", ",", "71"}], "}"}], ",", 
       RowBox[{"{", 
        RowBox[{"28", ",", "46", ",", "69"}], "}"}]}], "}"}], ",", 
     RowBox[{"{", 
      RowBox[{
       RowBox[{"{", 
        RowBox[{
        "1", ",", "6", ",", "24", ",", "25", ",", "26", ",", "27", ",", "42", 
         ",", "43", ",", "44", ",", "45"}], "}"}], ",", 
       RowBox[{"{", 
        RowBox[{
        "2", ",", "7", ",", "28", ",", "29", ",", "30", ",", "31", ",", "32", 
         ",", "46", ",", "47", ",", "48", ",", "49", ",", "50"}], "}"}], ",", 
       
       RowBox[{"{", 
        RowBox[{"12", ",", "65", ",", "66", ",", "67", ",", "68"}], "}"}], 
       ",", 
       RowBox[{"{", 
        RowBox[{"3", ",", "8", ",", "33", ",", "34", ",", "51", ",", "52"}], 
        "}"}], ",", 
       RowBox[{"{", 
        RowBox[{
        "4", ",", "9", ",", "35", ",", "36", ",", "37", ",", "38", ",", "39", 
         ",", "53", ",", "54", ",", "55", ",", "56", ",", "57"}], "}"}], ",", 
       
       RowBox[{"{", 
        RowBox[{"13", ",", "69", ",", "70", ",", "71", ",", "72", ",", "73"}],
         "}"}], ",", 
       RowBox[{"{", 
        RowBox[{
        "5", ",", "10", ",", "18", ",", "19", ",", "20", ",", "21", ",", "40",
          ",", "41", ",", "58", ",", "59"}], "}"}], ",", 
       RowBox[{"{", 
        RowBox[{"14", ",", "74", ",", "75"}], "}"}], ",", 
       RowBox[{"{", 
        RowBox[{"11", ",", "60", ",", "61", ",", "62", ",", "63", ",", "64"}],
         "}"}], ",", 
       RowBox[{"{", 
        RowBox[{"16", ",", "22", ",", "23", ",", "77", ",", "78"}], "}"}]}], 
      "}"}], ",", 
     RowBox[{"{", 
      RowBox[{
       RowBox[{"{", 
        RowBox[{"1", ",", "6", ",", "12", ",", "26", ",", "44", ",", "67"}], 
        "}"}], ",", 
       RowBox[{"{", 
        RowBox[{
        "24", ",", "25", ",", "27", ",", "42", ",", "43", ",", "45", ",", 
         "65", ",", "66", ",", "68"}], "}"}], ",", 
       RowBox[{"{", 
        RowBox[{
        "2", ",", "7", ",", "13", ",", "30", ",", "32", ",", "48", ",", "50", 
         ",", "71", ",", "73"}], "}"}], ",", 
       RowBox[{"{", 
        RowBox[{
        "28", ",", "29", ",", "31", ",", "46", ",", "47", ",", "49", ",", 
         "69", ",", "70", ",", "72"}], "}"}], ",", 
       RowBox[{"{", 
        RowBox[{
        "4", ",", "9", ",", "11", ",", "37", ",", "39", ",", "55", ",", "57", 
         ",", "62", ",", "64"}], "}"}], ",", 
       RowBox[{"{", 
        RowBox[{"15", ",", "76"}], "}"}], ",", 
       RowBox[{"{", 
        RowBox[{
        "5", ",", "10", ",", "16", ",", "18", ",", "19", ",", "20", ",", "21",
          ",", "22", ",", "23"}], "}"}], ",", 
       RowBox[{"{", 
        RowBox[{"40", ",", "41", ",", "58", ",", "59", ",", "77", ",", "78"}],
         "}"}], ",", 
       RowBox[{"{", 
        RowBox[{"17", ",", "79"}], "}"}]}], "}"}], ",", 
     RowBox[{"{", 
      RowBox[{
       RowBox[{"{", 
        RowBox[{
        "18", ",", "19", ",", "20", ",", "21", ",", "22", ",", "23", ",", 
         "26", ",", "44", ",", "67"}], "}"}], ",", 
       RowBox[{"{", 
        RowBox[{
        "24", ",", "27", ",", "40", ",", "41", ",", "42", ",", "45", ",", 
         "58", ",", "59", ",", "65", ",", "68", ",", "77", ",", "78"}], "}"}],
        ",", 
       RowBox[{"{", 
        RowBox[{"25", ",", "43", ",", "66"}], "}"}], ",", 
       RowBox[{"{", 
        RowBox[{
        "30", ",", "32", ",", "48", ",", "50", ",", "71", ",", "73", ",", 
         "79"}], "}"}], ",", 
       RowBox[{"{", 
        RowBox[{"28", ",", "31", ",", "46", ",", "49", ",", "69", ",", "72"}],
         "}"}], ",", 
       RowBox[{"{", 
        RowBox[{"29", ",", "47", ",", "70"}], "}"}], ",", 
       RowBox[{"{", 
        RowBox[{"2", ",", "7", ",", "13", ",", "17"}], "}"}], ",", 
       RowBox[{"{", 
        RowBox[{"33", ",", "51", ",", "74"}], "}"}], ",", 
       RowBox[{"{", 
        RowBox[{"34", ",", "52", ",", "75"}], "}"}], ",", 
       RowBox[{"{", 
        RowBox[{
        "37", ",", "39", ",", "55", ",", "57", ",", "62", ",", "64", ",", 
         "76"}], "}"}], ",", 
       RowBox[{"{", 
        RowBox[{"35", ",", "38", ",", "53", ",", "56", ",", "60", ",", "63"}],
         "}"}], ",", 
       RowBox[{"{", 
        RowBox[{"36", ",", "54", ",", "61"}], "}"}]}], "}"}], ",", 
     RowBox[{"{", 
      RowBox[{
       RowBox[{"{", 
        RowBox[{"19", ",", "21", ",", "23", ",", "26", ",", "44", ",", "67"}],
         "}"}], ",", 
       RowBox[{"{", 
        RowBox[{
        "24", ",", "33", ",", "41", ",", "42", ",", "51", ",", "59", ",", 
         "65", ",", "74", ",", "78"}], "}"}], ",", 
       RowBox[{"{", 
        RowBox[{"25", ",", "34", ",", "43", ",", "52", ",", "66", ",", "75"}],
         "}"}], ",", 
       RowBox[{"{", 
        RowBox[{
        "32", ",", "39", ",", "50", ",", "57", ",", "64", ",", "73", ",", 
         "76", ",", "79"}], "}"}], ",", 
       RowBox[{"{", 
        RowBox[{"28", ",", "35", ",", "46", ",", "53", ",", "60", ",", "69"}],
         "}"}], ",", 
       RowBox[{"{", 
        RowBox[{"29", ",", "36", ",", "47", ",", "54", ",", "61", ",", "70"}],
         "}"}], ",", 
       RowBox[{"{", 
        RowBox[{"27", ",", "40", ",", "45", ",", "58", ",", "68", ",", "77"}],
         "}"}], ",", 
       RowBox[{"{", 
        RowBox[{
        "2", ",", "4", ",", "7", ",", "9", ",", "11", ",", "13", ",", "15", 
         ",", "17"}], "}"}], ",", 
       RowBox[{"{", 
        RowBox[{"30", ",", "37", ",", "48", ",", "55", ",", "62", ",", "71"}],
         "}"}], ",", 
       RowBox[{"{", 
        RowBox[{"31", ",", "38", ",", "49", ",", "56", ",", "63", ",", "72"}],
         "}"}]}], "}"}], ",", 
     RowBox[{"{", 
      RowBox[{
       RowBox[{"{", 
        RowBox[{
        "3", ",", "4", ",", "8", ",", "9", ",", "33", ",", "34", ",", "35", 
         ",", "36", ",", "37", ",", "38", ",", "39", ",", "51", ",", "52", 
         ",", "53", ",", "54", ",", "55", ",", "56", ",", "57"}], "}"}], ",", 
       
       RowBox[{"{", 
        RowBox[{
        "1", ",", "2", ",", "6", ",", "7", ",", "24", ",", "25", ",", "26", 
         ",", "27", ",", "28", ",", "29", ",", "30", ",", "31", ",", "32", 
         ",", "42", ",", "43", ",", "44", ",", "45", ",", "46", ",", "47", 
         ",", "48", ",", "49", ",", "50"}], "}"}], ",", 
       RowBox[{"{", 
        RowBox[{
        "12", ",", "13", ",", "65", ",", "66", ",", "67", ",", "68", ",", 
         "69", ",", "70", ",", "71", ",", "72", ",", "73"}], "}"}], ",", 
       RowBox[{"{", 
        RowBox[{
        "5", ",", "10", ",", "18", ",", "19", ",", "20", ",", "21", ",", "40",
          ",", "41", ",", "58", ",", "59"}], "}"}], ",", 
       RowBox[{"{", 
        RowBox[{
        "11", ",", "14", ",", "60", ",", "61", ",", "62", ",", "63", ",", 
         "64", ",", "74", ",", "75"}], "}"}], ",", 
       RowBox[{"{", 
        RowBox[{
        "16", ",", "17", ",", "22", ",", "23", ",", "77", ",", "78", ",", 
         "79"}], "}"}]}], "}"}], ",", 
     RowBox[{"{", 
      RowBox[{
       RowBox[{"{", 
        RowBox[{
        "1", ",", "6", ",", "12", ",", "24", ",", "25", ",", "26", ",", "27", 
         ",", "42", ",", "43", ",", "44", ",", "45", ",", "65", ",", "66", 
         ",", "67", ",", "68"}], "}"}], ",", 
       RowBox[{"{", 
        RowBox[{
        "2", ",", "7", ",", "13", ",", "28", ",", "29", ",", "30", ",", "31", 
         ",", "32", ",", "46", ",", "47", ",", "48", ",", "49", ",", "50", 
         ",", "69", ",", "70", ",", "71", ",", "72", ",", "73"}], "}"}], ",", 
       
       RowBox[{"{", 
        RowBox[{
        "5", ",", "10", ",", "16", ",", "18", ",", "19", ",", "20", ",", "21",
          ",", "22", ",", "23", ",", "40", ",", "41", ",", "58", ",", "59", 
         ",", "77", ",", "78"}], "}"}], ",", 
       RowBox[{"{", 
        RowBox[{
        "4", ",", "9", ",", "11", ",", "35", ",", "36", ",", "37", ",", "38", 
         ",", "39", ",", "53", ",", "54", ",", "55", ",", "56", ",", "57", 
         ",", "60", ",", "61", ",", "62", ",", "63", ",", "64"}], "}"}], ",", 
       
       RowBox[{"{", 
        RowBox[{
        "3", ",", "8", ",", "14", ",", "33", ",", "34", ",", "51", ",", "52", 
         ",", "74", ",", "75"}], "}"}], ",", 
       RowBox[{"{", 
        RowBox[{"15", ",", "76"}], "}"}], ",", 
       RowBox[{"{", 
        RowBox[{"17", ",", "79"}], "}"}]}], "}"}], ",", 
     RowBox[{"{", 
      RowBox[{
       RowBox[{"{", 
        RowBox[{
        "24", ",", "25", ",", "27", ",", "40", ",", "41", ",", "42", ",", 
         "43", ",", "45", ",", "58", ",", "59", ",", "65", ",", "66", ",", 
         "68", ",", "77", ",", "78"}], "}"}], ",", 
       RowBox[{"{", 
        RowBox[{
        "2", ",", "7", ",", "13", ",", "17", ",", "30", ",", "32", ",", "48", 
         ",", "50", ",", "71", ",", "73", ",", "79"}], "}"}], ",", 
       RowBox[{"{", 
        RowBox[{
        "28", ",", "29", ",", "31", ",", "46", ",", "47", ",", "49", ",", 
         "69", ",", "70", ",", "72"}], "}"}], ",", 
       RowBox[{"{", 
        RowBox[{
        "4", ",", "9", ",", "11", ",", "15", ",", "37", ",", "39", ",", "55", 
         ",", "57", ",", "62", ",", "64", ",", "76"}], "}"}], ",", 
       RowBox[{"{", 
        RowBox[{
        "35", ",", "36", ",", "38", ",", "53", ",", "54", ",", "56", ",", 
         "60", ",", "61", ",", "63"}], "}"}], ",", 
       RowBox[{"{", 
        RowBox[{
        "1", ",", "5", ",", "6", ",", "10", ",", "12", ",", "16", ",", "18", 
         ",", "19", ",", "20", ",", "21", ",", "22", ",", "23", ",", "26", 
         ",", "44", ",", "67"}], "}"}]}], "}"}], ",", 
     RowBox[{"{", 
      RowBox[{
       RowBox[{"{", 
        RowBox[{
        "18", ",", "19", ",", "20", ",", "21", ",", "22", ",", "23", ",", 
         "26", ",", "44", ",", "67"}], "}"}], ",", 
       RowBox[{"{", 
        RowBox[{
        "24", ",", "27", ",", "33", ",", "40", ",", "41", ",", "42", ",", 
         "45", ",", "51", ",", "58", ",", "59", ",", "65", ",", "68", ",", 
         "74", ",", "77", ",", "78"}], "}"}], ",", 
       RowBox[{"{", 
        RowBox[{"25", ",", "34", ",", "43", ",", "52", ",", "66", ",", "75"}],
         "}"}], ",", 
       RowBox[{"{", 
        RowBox[{
        "30", ",", "32", ",", "37", ",", "39", ",", "48", ",", "50", ",", 
         "55", ",", "57", ",", "62", ",", "64", ",", "71", ",", "73", ",", 
         "76", ",", "79"}], "}"}], ",", 
       RowBox[{"{", 
        RowBox[{
        "28", ",", "31", ",", "35", ",", "38", ",", "46", ",", "49", ",", 
         "53", ",", "56", ",", "60", ",", "63", ",", "69", ",", "72"}], "}"}],
        ",", 
       RowBox[{"{", 
        RowBox[{"29", ",", "36", ",", "47", ",", "54", ",", "61", ",", "70"}],
         "}"}], ",", 
       RowBox[{"{", 
        RowBox[{
        "1", ",", "3", ",", "5", ",", "6", ",", "8", ",", "10", ",", "12", 
         ",", "14", ",", "16"}], "}"}], ",", 
       RowBox[{"{", 
        RowBox[{
        "2", ",", "4", ",", "7", ",", "9", ",", "11", ",", "13", ",", "15", 
         ",", "17"}], "}"}]}], "}"}], ",", 
     RowBox[{"{", 
      RowBox[{
       RowBox[{"{", 
        RowBox[{
        "19", ",", "21", ",", "23", ",", "26", ",", "32", ",", "39", ",", 
         "44", ",", "50", ",", "57", ",", "64", ",", "67", ",", "73", ",", 
         "76", ",", "79"}], "}"}], ",", 
       RowBox[{"{", 
        RowBox[{
        "24", ",", "28", ",", "33", ",", "35", ",", "41", ",", "42", ",", 
         "46", ",", "51", ",", "53", ",", "59", ",", "60", ",", "65", ",", 
         "69", ",", "74", ",", "78"}], "}"}], ",", 
       RowBox[{"{", 
        RowBox[{
        "25", ",", "29", ",", "34", ",", "36", ",", "43", ",", "47", ",", 
         "52", ",", "54", ",", "61", ",", "66", ",", "70", ",", "75"}], "}"}],
        ",", 
       RowBox[{"{", 
        RowBox[{
        "18", ",", "20", ",", "22", ",", "30", ",", "37", ",", "48", ",", 
         "55", ",", "62", ",", "71"}], "}"}], ",", 
       RowBox[{"{", 
        RowBox[{
        "1", ",", "2", ",", "3", ",", "4", ",", "5", ",", "6", ",", "7", ",", 
         "8", ",", "9", ",", "10", ",", "11", ",", "12", ",", "13", ",", "14",
          ",", "15", ",", "16", ",", "17"}], "}"}], ",", 
       RowBox[{"{", 
        RowBox[{
        "27", ",", "31", ",", "38", ",", "40", ",", "45", ",", "49", ",", 
         "56", ",", "58", ",", "63", ",", "68", ",", "72", ",", "77"}], 
        "}"}]}], "}"}], ",", 
     RowBox[{"{", 
      RowBox[{
       RowBox[{"{", 
        RowBox[{
        "1", ",", "2", ",", "3", ",", "4", ",", "5", ",", "18", ",", "19", 
         ",", "24", ",", "25", ",", "26", ",", "27", ",", "28", ",", "29", 
         ",", "30", ",", "31", ",", "32", ",", "33", ",", "34", ",", "35", 
         ",", "36", ",", "37", ",", "38", ",", "39", ",", "40", ",", "41"}], 
        "}"}], ",", 
       RowBox[{"{", 
        RowBox[{
        "11", ",", "12", ",", "13", ",", "14", ",", "15", ",", "16", ",", 
         "17", ",", "22", ",", "23", ",", "60", ",", "61", ",", "62", ",", 
         "63", ",", "64", ",", "65", ",", "66", ",", "67", ",", "68", ",", 
         "69", ",", "70", ",", "71", ",", "72", ",", "73", ",", "74", ",", 
         "75", ",", "76", ",", "77", ",", "78", ",", "79"}], "}"}], ",", 
       RowBox[{"{", 
        RowBox[{
        "6", ",", "7", ",", "8", ",", "9", ",", "10", ",", "20", ",", "21", 
         ",", "42", ",", "43", ",", "44", ",", "45", ",", "46", ",", "47", 
         ",", "48", ",", "49", ",", "50", ",", "51", ",", "52", ",", "53", 
         ",", "54", ",", "55", ",", "56", ",", "57", ",", "58", ",", "59"}], 
        "}"}]}], "}"}], ",", 
     RowBox[{"{", 
      RowBox[{
       RowBox[{"{", 
        RowBox[{
        "1", ",", "2", ",", "3", ",", "4", ",", "6", ",", "7", ",", "8", ",", 
         "9", ",", "24", ",", "25", ",", "26", ",", "27", ",", "28", ",", 
         "29", ",", "30", ",", "31", ",", "32", ",", "33", ",", "34", ",", 
         "35", ",", "36", ",", "37", ",", "38", ",", "39", ",", "42", ",", 
         "43", ",", "44", ",", "45", ",", "46", ",", "47", ",", "48", ",", 
         "49", ",", "50", ",", "51", ",", "52", ",", "53", ",", "54", ",", 
         "55", ",", "56", ",", "57"}], "}"}], ",", 
       RowBox[{"{", 
        RowBox[{
        "5", ",", "10", ",", "18", ",", "19", ",", "20", ",", "21", ",", "40",
          ",", "41", ",", "58", ",", "59"}], "}"}], ",", 
       RowBox[{"{", 
        RowBox[{
        "11", ",", "12", ",", "13", ",", "14", ",", "60", ",", "61", ",", 
         "62", ",", "63", ",", "64", ",", "65", ",", "66", ",", "67", ",", 
         "68", ",", "69", ",", "70", ",", "71", ",", "72", ",", "73", ",", 
         "74", ",", "75"}], "}"}], ",", 
       RowBox[{"{", 
        RowBox[{
        "15", ",", "16", ",", "17", ",", "22", ",", "23", ",", "76", ",", 
         "77", ",", "78", ",", "79"}], "}"}]}], "}"}], ",", 
     RowBox[{"{", 
      RowBox[{
       RowBox[{"{", 
        RowBox[{
        "3", ",", "4", ",", "8", ",", "9", ",", "11", ",", "14", ",", "33", 
         ",", "34", ",", "35", ",", "36", ",", "37", ",", "38", ",", "39", 
         ",", "51", ",", "52", ",", "53", ",", "54", ",", "55", ",", "56", 
         ",", "57", ",", "60", ",", "61", ",", "62", ",", "63", ",", "64", 
         ",", "74", ",", "75"}], "}"}], ",", 
       RowBox[{"{", 
        RowBox[{
        "1", ",", "2", ",", "6", ",", "7", ",", "12", ",", "13", ",", "24", 
         ",", "25", ",", "26", ",", "27", ",", "28", ",", "29", ",", "30", 
         ",", "31", ",", "32", ",", "42", ",", "43", ",", "44", ",", "45", 
         ",", "46", ",", "47", ",", "48", ",", "49", ",", "50", ",", "65", 
         ",", "66", ",", "67", ",", "68", ",", "69", ",", "70", ",", "71", 
         ",", "72", ",", "73"}], "}"}], ",", 
       RowBox[{"{", 
        RowBox[{
        "5", ",", "10", ",", "16", ",", "17", ",", "18", ",", "19", ",", "20",
          ",", "21", ",", "22", ",", "23", ",", "40", ",", "41", ",", "58", 
         ",", "59", ",", "77", ",", "78", ",", "79"}], "}"}], ",", 
       RowBox[{"{", 
        RowBox[{"15", ",", "76"}], "}"}]}], "}"}], ",", 
     RowBox[{"{", 
      RowBox[{
       RowBox[{"{", 
        RowBox[{
        "1", ",", "5", ",", "6", ",", "10", ",", "12", ",", "16", ",", "18", 
         ",", "19", ",", "20", ",", "21", ",", "22", ",", "23", ",", "24", 
         ",", "25", ",", "26", ",", "27", ",", "40", ",", "41", ",", "42", 
         ",", "43", ",", "44", ",", "45", ",", "58", ",", "59", ",", "65", 
         ",", "66", ",", "67", ",", "68", ",", "77", ",", "78"}], "}"}], ",", 
       
       RowBox[{"{", 
        RowBox[{
        "2", ",", "7", ",", "13", ",", "17", ",", "28", ",", "29", ",", "30", 
         ",", "31", ",", "32", ",", "46", ",", "47", ",", "48", ",", "49", 
         ",", "50", ",", "69", ",", "70", ",", "71", ",", "72", ",", "73", 
         ",", "79"}], "}"}], ",", 
       RowBox[{"{", 
        RowBox[{
        "3", ",", "8", ",", "14", ",", "33", ",", "34", ",", "51", ",", "52", 
         ",", "74", ",", "75"}], "}"}], ",", 
       RowBox[{"{", 
        RowBox[{
        "4", ",", "9", ",", "11", ",", "15", ",", "35", ",", "36", ",", "37", 
         ",", "38", ",", "39", ",", "53", ",", "54", ",", "55", ",", "56", 
         ",", "57", ",", "60", ",", "61", ",", "62", ",", "63", ",", "64", 
         ",", "76"}], "}"}]}], "}"}], ",", 
     RowBox[{"{", 
      RowBox[{
       RowBox[{"{", 
        RowBox[{
        "1", ",", "3", ",", "5", ",", "6", ",", "8", ",", "10", ",", "12", 
         ",", "14", ",", "16", ",", "18", ",", "19", ",", "20", ",", "21", 
         ",", "22", ",", "23", ",", "26", ",", "44", ",", "67"}], "}"}], ",", 
       
       RowBox[{"{", 
        RowBox[{
        "24", ",", "25", ",", "27", ",", "33", ",", "34", ",", "40", ",", 
         "41", ",", "42", ",", "43", ",", "45", ",", "51", ",", "52", ",", 
         "58", ",", "59", ",", "65", ",", "66", ",", "68", ",", "74", ",", 
         "75", ",", "77", ",", "78"}], "}"}], ",", 
       RowBox[{"{", 
        RowBox[{
        "28", ",", "29", ",", "31", ",", "35", ",", "36", ",", "38", ",", 
         "46", ",", "47", ",", "49", ",", "53", ",", "54", ",", "56", ",", 
         "60", ",", "61", ",", "63", ",", "69", ",", "70", ",", "72"}], "}"}],
        ",", 
       RowBox[{"{", 
        RowBox[{
        "2", ",", "4", ",", "7", ",", "9", ",", "11", ",", "13", ",", "15", 
         ",", "17", ",", "30", ",", "32", ",", "37", ",", "39", ",", "48", 
         ",", "50", ",", "55", ",", "57", ",", "62", ",", "64", ",", "71", 
         ",", "73", ",", "76", ",", "79"}], "}"}]}], "}"}], ",", 
     RowBox[{"{", 
      RowBox[{
       RowBox[{"{", 
        RowBox[{
        "18", ",", "19", ",", "20", ",", "21", ",", "22", ",", "23", ",", 
         "26", ",", "30", ",", "32", ",", "37", ",", "39", ",", "44", ",", 
         "48", ",", "50", ",", "55", ",", "57", ",", "62", ",", "64", ",", 
         "67", ",", "71", ",", "73", ",", "76", ",", "79"}], "}"}], ",", 
       RowBox[{"{", 
        RowBox[{
        "1", ",", "2", ",", "3", ",", "4", ",", "5", ",", "6", ",", "7", ",", 
         "8", ",", "9", ",", "10", ",", "11", ",", "12", ",", "13", ",", "14",
          ",", "15", ",", "16", ",", "17"}], "}"}], ",", 
       RowBox[{"{", 
        RowBox[{
        "24", ",", "27", ",", "28", ",", "31", ",", "33", ",", "35", ",", 
         "38", ",", "40", ",", "41", ",", "42", ",", "45", ",", "46", ",", 
         "49", ",", "51", ",", "53", ",", "56", ",", "58", ",", "59", ",", 
         "60", ",", "63", ",", "65", ",", "68", ",", "69", ",", "72", ",", 
         "74", ",", "77", ",", "78"}], "}"}], ",", 
       RowBox[{"{", 
        RowBox[{
        "25", ",", "29", ",", "34", ",", "36", ",", "43", ",", "47", ",", 
         "52", ",", "54", ",", "61", ",", "66", ",", "70", ",", "75"}], 
        "}"}]}], "}"}], ",", 
     RowBox[{"{", 
      RowBox[{
       RowBox[{"{", 
        RowBox[{
        "19", ",", "21", ",", "23", ",", "24", ",", "26", ",", "28", ",", 
         "32", ",", "33", ",", "35", ",", "39", ",", "41", ",", "42", ",", 
         "44", ",", "46", ",", "50", ",", "51", ",", "53", ",", "57", ",", 
         "59", ",", "60", ",", "64", ",", "65", ",", "67", ",", "69", ",", 
         "73", ",", "74", ",", "76", ",", "78", ",", "79"}], "}"}], ",", 
       RowBox[{"{", 
        RowBox[{
        "1", ",", "2", ",", "3", ",", "4", ",", "5", ",", "6", ",", "7", ",", 
         "8", ",", "9", ",", "10", ",", "11", ",", "12", ",", "13", ",", "14",
          ",", "15", ",", "16", ",", "17", ",", "25", ",", "29", ",", "34", 
         ",", "36", ",", "43", ",", "47", ",", "52", ",", "54", ",", "61", 
         ",", "66", ",", "70", ",", "75"}], "}"}], ",", 
       RowBox[{"{", 
        RowBox[{
        "18", ",", "20", ",", "22", ",", "27", ",", "30", ",", "31", ",", 
         "37", ",", "38", ",", "40", ",", "45", ",", "48", ",", "49", ",", 
         "55", ",", "56", ",", "58", ",", "62", ",", "63", ",", "68", ",", 
         "71", ",", "72", ",", "77"}], "}"}]}], "}"}], ",", 
     RowBox[{"{", 
      RowBox[{
       RowBox[{"{", 
        RowBox[{
        "1", ",", "2", ",", "3", ",", "4", ",", "5", ",", "11", ",", "12", 
         ",", "13", ",", "14", ",", "15", ",", "16", ",", "17", ",", "18", 
         ",", "19", ",", "22", ",", "23", ",", "24", ",", "25", ",", "26", 
         ",", "27", ",", "28", ",", "29", ",", "30", ",", "31", ",", "32", 
         ",", "33", ",", "34", ",", "35", ",", "36", ",", "37", ",", "38", 
         ",", "39", ",", "40", ",", "41", ",", "60", ",", "61", ",", "62", 
         ",", "63", ",", "64", ",", "65", ",", "66", ",", "67", ",", "68", 
         ",", "69", ",", "70", ",", "71", ",", "72", ",", "73", ",", "74", 
         ",", "75", ",", "76", ",", "77", ",", "78", ",", "79"}], "}"}], ",", 
       
       RowBox[{"{", 
        RowBox[{
        "6", ",", "7", ",", "8", ",", "9", ",", "10", ",", "20", ",", "21", 
         ",", "42", ",", "43", ",", "44", ",", "45", ",", "46", ",", "47", 
         ",", "48", ",", "49", ",", "50", ",", "51", ",", "52", ",", "53", 
         ",", "54", ",", "55", ",", "56", ",", "57", ",", "58", ",", "59"}], 
        "}"}]}], "}"}], ",", 
     RowBox[{"{", 
      RowBox[{
       RowBox[{"{", 
        RowBox[{
        "1", ",", "2", ",", "3", ",", "4", ",", "5", ",", "6", ",", "7", ",", 
         "8", ",", "9", ",", "10", ",", "18", ",", "19", ",", "20", ",", "21",
          ",", "24", ",", "25", ",", "26", ",", "27", ",", "28", ",", "29", 
         ",", "30", ",", "31", ",", "32", ",", "33", ",", "34", ",", "35", 
         ",", "36", ",", "37", ",", "38", ",", "39", ",", "40", ",", "41", 
         ",", "42", ",", "43", ",", "44", ",", "45", ",", "46", ",", "47", 
         ",", "48", ",", "49", ",", "50", ",", "51", ",", "52", ",", "53", 
         ",", "54", ",", "55", ",", "56", ",", "57", ",", "58", ",", "59"}], 
        "}"}], ",", 
       RowBox[{"{", 
        RowBox[{
        "11", ",", "12", ",", "13", ",", "14", ",", "15", ",", "16", ",", 
         "17", ",", "22", ",", "23", ",", "60", ",", "61", ",", "62", ",", 
         "63", ",", "64", ",", "65", ",", "66", ",", "67", ",", "68", ",", 
         "69", ",", "70", ",", "71", ",", "72", ",", "73", ",", "74", ",", 
         "75", ",", "76", ",", "77", ",", "78", ",", "79"}], "}"}]}], "}"}], 
     ",", 
     RowBox[{"{", 
      RowBox[{
       RowBox[{"{", 
        RowBox[{
        "1", ",", "2", ",", "3", ",", "4", ",", "6", ",", "7", ",", "8", ",", 
         "9", ",", "11", ",", "12", ",", "13", ",", "14", ",", "24", ",", 
         "25", ",", "26", ",", "27", ",", "28", ",", "29", ",", "30", ",", 
         "31", ",", "32", ",", "33", ",", "34", ",", "35", ",", "36", ",", 
         "37", ",", "38", ",", "39", ",", "42", ",", "43", ",", "44", ",", 
         "45", ",", "46", ",", "47", ",", "48", ",", "49", ",", "50", ",", 
         "51", ",", "52", ",", "53", ",", "54", ",", "55", ",", "56", ",", 
         "57", ",", "60", ",", "61", ",", "62", ",", "63", ",", "64", ",", 
         "65", ",", "66", ",", "67", ",", "68", ",", "69", ",", "70", ",", 
         "71", ",", "72", ",", "73", ",", "74", ",", "75"}], "}"}], ",", 
       RowBox[{"{", 
        RowBox[{
        "5", ",", "10", ",", "15", ",", "16", ",", "17", ",", "18", ",", "19",
          ",", "20", ",", "21", ",", "22", ",", "23", ",", "40", ",", "41", 
         ",", "58", ",", "59", ",", "76", ",", "77", ",", "78", ",", "79"}], 
        "}"}]}], "}"}], ",", 
     RowBox[{"{", 
      RowBox[{
       RowBox[{"{", 
        RowBox[{
        "1", ",", "2", ",", "5", ",", "6", ",", "7", ",", "10", ",", "12", 
         ",", "13", ",", "16", ",", "17", ",", "18", ",", "19", ",", "20", 
         ",", "21", ",", "22", ",", "23", ",", "24", ",", "25", ",", "26", 
         ",", "27", ",", "28", ",", "29", ",", "30", ",", "31", ",", "32", 
         ",", "40", ",", "41", ",", "42", ",", "43", ",", "44", ",", "45", 
         ",", "46", ",", "47", ",", "48", ",", "49", ",", "50", ",", "58", 
         ",", "59", ",", "65", ",", "66", ",", "67", ",", "68", ",", "69", 
         ",", "70", ",", "71", ",", "72", ",", "73", ",", "77", ",", "78", 
         ",", "79"}], "}"}], ",", 
       RowBox[{"{", 
        RowBox[{
        "3", ",", "4", ",", "8", ",", "9", ",", "11", ",", "14", ",", "15", 
         ",", "33", ",", "34", ",", "35", ",", "36", ",", "37", ",", "38", 
         ",", "39", ",", "51", ",", "52", ",", "53", ",", "54", ",", "55", 
         ",", "56", ",", "57", ",", "60", ",", "61", ",", "62", ",", "63", 
         ",", "64", ",", "74", ",", "75", ",", "76"}], "}"}]}], "}"}], ",", 
     RowBox[{"{", 
      RowBox[{
       RowBox[{"{", 
        RowBox[{
        "1", ",", "3", ",", "5", ",", "6", ",", "8", ",", "10", ",", "12", 
         ",", "14", ",", "16", ",", "18", ",", "19", ",", "20", ",", "21", 
         ",", "22", ",", "23", ",", "24", ",", "25", ",", "26", ",", "27", 
         ",", "33", ",", "34", ",", "40", ",", "41", ",", "42", ",", "43", 
         ",", "44", ",", "45", ",", "51", ",", "52", ",", "58", ",", "59", 
         ",", "65", ",", "66", ",", "67", ",", "68", ",", "74", ",", "75", 
         ",", "77", ",", "78"}], "}"}], ",", 
       RowBox[{"{", 
        RowBox[{
        "2", ",", "4", ",", "7", ",", "9", ",", "11", ",", "13", ",", "15", 
         ",", "17", ",", "28", ",", "29", ",", "30", ",", "31", ",", "32", 
         ",", "35", ",", "36", ",", "37", ",", "38", ",", "39", ",", "46", 
         ",", "47", ",", "48", ",", "49", ",", "50", ",", "53", ",", "54", 
         ",", "55", ",", "56", ",", "57", ",", "60", ",", "61", ",", "62", 
         ",", "63", ",", "64", ",", "69", ",", "70", ",", "71", ",", "72", 
         ",", "73", ",", "76", ",", "79"}], "}"}]}], "}"}], ",", 
     RowBox[{"{", 
      RowBox[{
       RowBox[{"{", 
        RowBox[{
        "1", ",", "2", ",", "3", ",", "4", ",", "5", ",", "6", ",", "7", ",", 
         "8", ",", "9", ",", "10", ",", "11", ",", "12", ",", "13", ",", "14",
          ",", "15", ",", "16", ",", "17", ",", "18", ",", "19", ",", "20", 
         ",", "21", ",", "22", ",", "23", ",", "26", ",", "30", ",", "32", 
         ",", "37", ",", "39", ",", "44", ",", "48", ",", "50", ",", "55", 
         ",", "57", ",", "62", ",", "64", ",", "67", ",", "71", ",", "73", 
         ",", "76", ",", "79"}], "}"}], ",", 
       RowBox[{"{", 
        RowBox[{
        "24", ",", "25", ",", "27", ",", "28", ",", "29", ",", "31", ",", 
         "33", ",", "34", ",", "35", ",", "36", ",", "38", ",", "40", ",", 
         "41", ",", "42", ",", "43", ",", "45", ",", "46", ",", "47", ",", 
         "49", ",", "51", ",", "52", ",", "53", ",", "54", ",", "56", ",", 
         "58", ",", "59", ",", "60", ",", "61", ",", "63", ",", "65", ",", 
         "66", ",", "68", ",", "69", ",", "70", ",", "72", ",", "74", ",", 
         "75", ",", "77", ",", "78"}], "}"}]}], "}"}], ",", 
     RowBox[{"{", 
      RowBox[{
       RowBox[{"{", 
        RowBox[{
        "18", ",", "19", ",", "20", ",", "21", ",", "22", ",", "23", ",", 
         "24", ",", "26", ",", "27", ",", "28", ",", "30", ",", "31", ",", 
         "32", ",", "33", ",", "35", ",", "37", ",", "38", ",", "39", ",", 
         "40", ",", "41", ",", "42", ",", "44", ",", "45", ",", "46", ",", 
         "48", ",", "49", ",", "50", ",", "51", ",", "53", ",", "55", ",", 
         "56", ",", "57", ",", "58", ",", "59", ",", "60", ",", "62", ",", 
         "63", ",", "64", ",", "65", ",", "67", ",", "68", ",", "69", ",", 
         "71", ",", "72", ",", "73", ",", "74", ",", "76", ",", "77", ",", 
         "78", ",", "79"}], "}"}], ",", 
       RowBox[{"{", 
        RowBox[{
        "1", ",", "2", ",", "3", ",", "4", ",", "5", ",", "6", ",", "7", ",", 
         "8", ",", "9", ",", "10", ",", "11", ",", "12", ",", "13", ",", "14",
          ",", "15", ",", "16", ",", "17", ",", "25", ",", "29", ",", "34", 
         ",", "36", ",", "43", ",", "47", ",", "52", ",", "54", ",", "61", 
         ",", "66", ",", "70", ",", "75"}], "}"}]}], "}"}], ",", 
     RowBox[{"{", 
      RowBox[{
       RowBox[{"{", 
        RowBox[{
        "18", ",", "20", ",", "22", ",", "27", ",", "30", ",", "31", ",", 
         "37", ",", "38", ",", "40", ",", "45", ",", "48", ",", "49", ",", 
         "55", ",", "56", ",", "58", ",", "62", ",", "63", ",", "68", ",", 
         "71", ",", "72", ",", "77"}], "}"}], ",", 
       RowBox[{"{", 
        RowBox[{
        "1", ",", "2", ",", "3", ",", "4", ",", "5", ",", "6", ",", "7", ",", 
         "8", ",", "9", ",", "10", ",", "11", ",", "12", ",", "13", ",", "14",
          ",", "15", ",", "16", ",", "17", ",", "19", ",", "21", ",", "23", 
         ",", "24", ",", "25", ",", "26", ",", "28", ",", "29", ",", "32", 
         ",", "33", ",", "34", ",", "35", ",", "36", ",", "39", ",", "41", 
         ",", "42", ",", "43", ",", "44", ",", "46", ",", "47", ",", "50", 
         ",", "51", ",", "52", ",", "53", ",", "54", ",", "57", ",", "59", 
         ",", "60", ",", "61", ",", "64", ",", "65", ",", "66", ",", "67", 
         ",", "69", ",", "70", ",", "73", ",", "74", ",", "75", ",", "76", 
         ",", "78", ",", "79"}], "}"}]}], "}"}]}], "}"}]}], 
  ";"}], "\[IndentingNewLine]", 
 RowBox[{
  RowBox[{"cdat3501", "=", 
   RowBox[{"{", 
    RowBox[{
     RowBox[{"{", 
      RowBox[{
       RowBox[{"{", 
        RowBox[{"26", ",", "44", ",", "67"}], "}"}], ",", 
       RowBox[{"{", 
        RowBox[{"24", ",", "42", ",", "65"}], "}"}], ",", 
       RowBox[{"{", 
        RowBox[{"25", ",", "43", ",", "66"}], "}"}], ",", 
       RowBox[{"{", 
        RowBox[{"32", ",", "50", ",", "73"}], "}"}], ",", 
       RowBox[{"{", 
        RowBox[{"28", ",", "46", ",", "69"}], "}"}], ",", 
       RowBox[{"{", 
        RowBox[{"29", ",", "47", ",", "70"}], "}"}], ",", 
       RowBox[{"{", 
        RowBox[{"33", ",", "51", ",", "74"}], "}"}], ",", 
       RowBox[{"{", 
        RowBox[{"34", ",", "52", ",", "75"}], "}"}], ",", 
       RowBox[{"{", 
        RowBox[{"37", ",", "55", ",", "62"}], "}"}], ",", 
       RowBox[{"{", 
        RowBox[{"39", ",", "57", ",", "64"}], "}"}], ",", 
       RowBox[{"{", 
        RowBox[{"36", ",", "54", ",", "61"}], "}"}], ",", 
       RowBox[{"{", 
        RowBox[{"27", ",", "45", ",", "68"}], "}"}]}], "}"}], ",", 
     RowBox[{"{", 
      RowBox[{
       RowBox[{"{", 
        RowBox[{"26", ",", "44", ",", "67"}], "}"}], ",", 
       RowBox[{"{", 
        RowBox[{"24", ",", "27", ",", "42", ",", "45", ",", "65", ",", "68"}],
         "}"}], ",", 
       RowBox[{"{", 
        RowBox[{"25", ",", "43", ",", "66"}], "}"}], ",", 
       RowBox[{"{", 
        RowBox[{"30", ",", "32", ",", "48", ",", "50", ",", "71", ",", "73"}],
         "}"}], ",", 
       RowBox[{"{", 
        RowBox[{"28", ",", "31", ",", "46", ",", "49", ",", "69", ",", "72"}],
         "}"}], ",", 
       RowBox[{"{", 
        RowBox[{"29", ",", "47", ",", "70"}], "}"}], ",", 
       RowBox[{"{", 
        RowBox[{"40", ",", "41", ",", "58", ",", "59", ",", "77", ",", "78"}],
         "}"}], ",", 
       RowBox[{"{", 
        RowBox[{"35", ",", "38", ",", "53", ",", "56", ",", "60", ",", "63"}],
         "}"}], ",", 
       RowBox[{"{", 
        RowBox[{"36", ",", "54", ",", "61"}], "}"}], ",", 
       RowBox[{"{", 
        RowBox[{"1", ",", "6", ",", "12"}], "}"}], ",", 
       RowBox[{"{", 
        RowBox[{"33", ",", "51", ",", "74"}], "}"}], ",", 
       RowBox[{"{", 
        RowBox[{"34", ",", "52", ",", "75"}], "}"}], ",", 
       RowBox[{"{", 
        RowBox[{"37", ",", "39", ",", "55", ",", "57", ",", "62", ",", "64"}],
         "}"}]}], "}"}], ",", 
     RowBox[{"{", 
      RowBox[{
       RowBox[{"{", 
        RowBox[{"19", ",", "21", ",", "23", ",", "26", ",", "44", ",", "67"}],
         "}"}], ",", 
       RowBox[{"{", 
        RowBox[{"24", ",", "41", ",", "42", ",", "59", ",", "65", ",", "78"}],
         "}"}], ",", 
       RowBox[{"{", 
        RowBox[{"25", ",", "43", ",", "66"}], "}"}], ",", 
       RowBox[{"{", 
        RowBox[{"32", ",", "50", ",", "73", ",", "79"}], "}"}], ",", 
       RowBox[{"{", 
        RowBox[{"33", ",", "51", ",", "74"}], "}"}], ",", 
       RowBox[{"{", 
        RowBox[{"34", ",", "52", ",", "75"}], "}"}], ",", 
       RowBox[{"{", 
        RowBox[{"39", ",", "57", ",", "64", ",", "76"}], "}"}], ",", 
       RowBox[{"{", 
        RowBox[{"35", ",", "53", ",", "60"}], "}"}], ",", 
       RowBox[{"{", 
        RowBox[{"27", ",", "40", ",", "45", ",", "58", ",", "68", ",", "77"}],
         "}"}], ",", 
       RowBox[{"{", 
        RowBox[{"28", ",", "46", ",", "69"}], "}"}]}], "}"}], ",", 
     RowBox[{"{", 
      RowBox[{
       RowBox[{"{", 
        RowBox[{
        "1", ",", "6", ",", "24", ",", "25", ",", "26", ",", "27", ",", "42", 
         ",", "43", ",", "44", ",", "45"}], "}"}], ",", 
       RowBox[{"{", 
        RowBox[{
        "2", ",", "7", ",", "28", ",", "29", ",", "30", ",", "31", ",", "32", 
         ",", "46", ",", "47", ",", "48", ",", "49", ",", "50"}], "}"}], ",", 
       
       RowBox[{"{", 
        RowBox[{"12", ",", "65", ",", "66", ",", "67", ",", "68"}], "}"}], 
       ",", 
       RowBox[{"{", 
        RowBox[{"3", ",", "8", ",", "33", ",", "34", ",", "51", ",", "52"}], 
        "}"}], ",", 
       RowBox[{"{", 
        RowBox[{"13", ",", "69", ",", "70", ",", "71", ",", "72", ",", "73"}],
         "}"}], ",", 
       RowBox[{"{", 
        RowBox[{
        "4", ",", "9", ",", "35", ",", "36", ",", "37", ",", "38", ",", "39", 
         ",", "53", ",", "54", ",", "55", ",", "56", ",", "57"}], "}"}], ",", 
       
       RowBox[{"{", 
        RowBox[{"14", ",", "74", ",", "75"}], "}"}], ",", 
       RowBox[{"{", 
        RowBox[{"11", ",", "60", ",", "61", ",", "62", ",", "63", ",", "64"}],
         "}"}]}], "}"}], ",", 
     RowBox[{"{", 
      RowBox[{
       RowBox[{"{", 
        RowBox[{"1", ",", "6", ",", "12", ",", "26", ",", "44", ",", "67"}], 
        "}"}], ",", 
       RowBox[{"{", 
        RowBox[{
        "24", ",", "25", ",", "27", ",", "42", ",", "43", ",", "45", ",", 
         "65", ",", "66", ",", "68"}], "}"}], ",", 
       RowBox[{"{", 
        RowBox[{
        "2", ",", "7", ",", "13", ",", "30", ",", "32", ",", "48", ",", "50", 
         ",", "71", ",", "73"}], "}"}], ",", 
       RowBox[{"{", 
        RowBox[{
        "28", ",", "29", ",", "31", ",", "46", ",", "47", ",", "49", ",", 
         "69", ",", "70", ",", "72"}], "}"}], ",", 
       RowBox[{"{", 
        RowBox[{"3", ",", "8", ",", "14"}], "}"}], ",", 
       RowBox[{"{", 
        RowBox[{"33", ",", "34", ",", "51", ",", "52", ",", "74", ",", "75"}],
         "}"}], ",", 
       RowBox[{"{", 
        RowBox[{
        "4", ",", "9", ",", "11", ",", "37", ",", "39", ",", "55", ",", "57", 
         ",", "62", ",", "64"}], "}"}], ",", 
       RowBox[{"{", 
        RowBox[{
        "35", ",", "36", ",", "38", ",", "53", ",", "54", ",", "56", ",", 
         "60", ",", "61", ",", "63"}], "}"}]}], "}"}], ",", 
     RowBox[{"{", 
      RowBox[{
       RowBox[{"{", 
        RowBox[{
        "18", ",", "19", ",", "20", ",", "21", ",", "22", ",", "23", ",", 
         "26", ",", "44", ",", "67"}], "}"}], ",", 
       RowBox[{"{", 
        RowBox[{
        "24", ",", "27", ",", "40", ",", "41", ",", "42", ",", "45", ",", 
         "58", ",", "59", ",", "65", ",", "68", ",", "77", ",", "78"}], "}"}],
        ",", 
       RowBox[{"{", 
        RowBox[{"25", ",", "43", ",", "66"}], "}"}], ",", 
       RowBox[{"{", 
        RowBox[{
        "30", ",", "32", ",", "48", ",", "50", ",", "71", ",", "73", ",", 
         "79"}], "}"}], ",", 
       RowBox[{"{", 
        RowBox[{"28", ",", "31", ",", "46", ",", "49", ",", "69", ",", "72"}],
         "}"}], ",", 
       RowBox[{"{", 
        RowBox[{"29", ",", "47", ",", "70"}], "}"}], ",", 
       RowBox[{"{", 
        RowBox[{"33", ",", "51", ",", "74"}], "}"}], ",", 
       RowBox[{"{", 
        RowBox[{"34", ",", "52", ",", "75"}], "}"}], ",", 
       RowBox[{"{", 
        RowBox[{
        "37", ",", "39", ",", "55", ",", "57", ",", "62", ",", "64", ",", 
         "76"}], "}"}], ",", 
       RowBox[{"{", 
        RowBox[{"35", ",", "38", ",", "53", ",", "56", ",", "60", ",", "63"}],
         "}"}], ",", 
       RowBox[{"{", 
        RowBox[{"36", ",", "54", ",", "61"}], "}"}]}], "}"}], ",", 
     RowBox[{"{", 
      RowBox[{
       RowBox[{"{", 
        RowBox[{"19", ",", "21", ",", "23", ",", "26", ",", "44", ",", "67"}],
         "}"}], ",", 
       RowBox[{"{", 
        RowBox[{
        "24", ",", "33", ",", "41", ",", "42", ",", "51", ",", "59", ",", 
         "65", ",", "74", ",", "78"}], "}"}], ",", 
       RowBox[{"{", 
        RowBox[{"25", ",", "34", ",", "43", ",", "52", ",", "66", ",", "75"}],
         "}"}], ",", 
       RowBox[{"{", 
        RowBox[{
        "32", ",", "39", ",", "50", ",", "57", ",", "64", ",", "73", ",", 
         "76", ",", "79"}], "}"}], ",", 
       RowBox[{"{", 
        RowBox[{"28", ",", "35", ",", "46", ",", "53", ",", "60", ",", "69"}],
         "}"}], ",", 
       RowBox[{"{", 
        RowBox[{"29", ",", "36", ",", "47", ",", "54", ",", "61", ",", "70"}],
         "}"}], ",", 
       RowBox[{"{", 
        RowBox[{"27", ",", "40", ",", "45", ",", "58", ",", "68", ",", "77"}],
         "}"}], ",", 
       RowBox[{"{", 
        RowBox[{"30", ",", "37", ",", "48", ",", "55", ",", "62", ",", "71"}],
         "}"}]}], "}"}], ",", 
     RowBox[{"{", 
      RowBox[{
       RowBox[{"{", 
        RowBox[{
        "3", ",", "4", ",", "8", ",", "9", ",", "33", ",", "34", ",", "35", 
         ",", "36", ",", "37", ",", "38", ",", "39", ",", "51", ",", "52", 
         ",", "53", ",", "54", ",", "55", ",", "56", ",", "57"}], "}"}], ",", 
       
       RowBox[{"{", 
        RowBox[{
        "1", ",", "2", ",", "6", ",", "7", ",", "24", ",", "25", ",", "26", 
         ",", "27", ",", "28", ",", "29", ",", "30", ",", "31", ",", "32", 
         ",", "42", ",", "43", ",", "44", ",", "45", ",", "46", ",", "47", 
         ",", "48", ",", "49", ",", "50"}], "}"}], ",", 
       RowBox[{"{", 
        RowBox[{
        "12", ",", "13", ",", "65", ",", "66", ",", "67", ",", "68", ",", 
         "69", ",", "70", ",", "71", ",", "72", ",", "73"}], "}"}], ",", 
       RowBox[{"{", 
        RowBox[{
        "11", ",", "14", ",", "60", ",", "61", ",", "62", ",", "63", ",", 
         "64", ",", "74", ",", "75"}], "}"}]}], "}"}], ",", 
     RowBox[{"{", 
      RowBox[{
       RowBox[{"{", 
        RowBox[{
        "1", ",", "6", ",", "12", ",", "24", ",", "25", ",", "26", ",", "27", 
         ",", "42", ",", "43", ",", "44", ",", "45", ",", "65", ",", "66", 
         ",", "67", ",", "68"}], "}"}], ",", 
       RowBox[{"{", 
        RowBox[{
        "2", ",", "7", ",", "13", ",", "28", ",", "29", ",", "30", ",", "31", 
         ",", "32", ",", "46", ",", "47", ",", "48", ",", "49", ",", "50", 
         ",", "69", ",", "70", ",", "71", ",", "72", ",", "73"}], "}"}], ",", 
       
       RowBox[{"{", 
        RowBox[{
        "5", ",", "10", ",", "16", ",", "18", ",", "19", ",", "20", ",", "21",
          ",", "22", ",", "23", ",", "40", ",", "41", ",", "58", ",", "59", 
         ",", "77", ",", "78"}], "}"}], ",", 
       RowBox[{"{", 
        RowBox[{
        "3", ",", "8", ",", "14", ",", "33", ",", "34", ",", "51", ",", "52", 
         ",", "74", ",", "75"}], "}"}], ",", 
       RowBox[{"{", 
        RowBox[{
        "4", ",", "9", ",", "11", ",", "35", ",", "36", ",", "37", ",", "38", 
         ",", "39", ",", "53", ",", "54", ",", "55", ",", "56", ",", "57", 
         ",", "60", ",", "61", ",", "62", ",", "63", ",", "64"}], "}"}]}], 
      "}"}], ",", 
     RowBox[{"{", 
      RowBox[{
       RowBox[{"{", 
        RowBox[{
        "24", ",", "25", ",", "27", ",", "40", ",", "41", ",", "42", ",", 
         "43", ",", "45", ",", "58", ",", "59", ",", "65", ",", "66", ",", 
         "68", ",", "77", ",", "78"}], "}"}], ",", 
       RowBox[{"{", 
        RowBox[{
        "1", ",", "5", ",", "6", ",", "10", ",", "12", ",", "16", ",", "18", 
         ",", "19", ",", "20", ",", "21", ",", "22", ",", "23", ",", "26", 
         ",", "44", ",", "67"}], "}"}], ",", 
       RowBox[{"{", 
        RowBox[{
        "2", ",", "7", ",", "13", ",", "17", ",", "30", ",", "32", ",", "48", 
         ",", "50", ",", "71", ",", "73", ",", "79"}], "}"}], ",", 
       RowBox[{"{", 
        RowBox[{"33", ",", "34", ",", "51", ",", "52", ",", "74", ",", "75"}],
         "}"}], ",", 
       RowBox[{"{", 
        RowBox[{
        "4", ",", "9", ",", "11", ",", "15", ",", "37", ",", "39", ",", "55", 
         ",", "57", ",", "62", ",", "64", ",", "76"}], "}"}]}], "}"}], ",", 
     RowBox[{"{", 
      RowBox[{
       RowBox[{"{", 
        RowBox[{
        "18", ",", "19", ",", "20", ",", "21", ",", "22", ",", "23", ",", 
         "26", ",", "44", ",", "67"}], "}"}], ",", 
       RowBox[{"{", 
        RowBox[{
        "24", ",", "27", ",", "33", ",", "40", ",", "41", ",", "42", ",", 
         "45", ",", "51", ",", "58", ",", "59", ",", "65", ",", "68", ",", 
         "74", ",", "77", ",", "78"}], "}"}], ",", 
       RowBox[{"{", 
        RowBox[{"25", ",", "34", ",", "43", ",", "52", ",", "66", ",", "75"}],
         "}"}], ",", 
       RowBox[{"{", 
        RowBox[{
        "30", ",", "32", ",", "37", ",", "39", ",", "48", ",", "50", ",", 
         "55", ",", "57", ",", "62", ",", "64", ",", "71", ",", "73", ",", 
         "76", ",", "79"}], "}"}], ",", 
       RowBox[{"{", 
        RowBox[{
        "28", ",", "31", ",", "35", ",", "38", ",", "46", ",", "49", ",", 
         "53", ",", "56", ",", "60", ",", "63", ",", "69", ",", "72"}], "}"}],
        ",", 
       RowBox[{"{", 
        RowBox[{"29", ",", "36", ",", "47", ",", "54", ",", "61", ",", "70"}],
         "}"}]}], "}"}], ",", 
     RowBox[{"{", 
      RowBox[{
       RowBox[{"{", 
        RowBox[{
        "19", ",", "21", ",", "23", ",", "26", ",", "32", ",", "39", ",", 
         "44", ",", "50", ",", "57", ",", "64", ",", "67", ",", "73", ",", 
         "76", ",", "79"}], "}"}], ",", 
       RowBox[{"{", 
        RowBox[{
        "24", ",", "28", ",", "33", ",", "35", ",", "41", ",", "42", ",", 
         "46", ",", "51", ",", "53", ",", "59", ",", "60", ",", "65", ",", 
         "69", ",", "74", ",", "78"}], "}"}], ",", 
       RowBox[{"{", 
        RowBox[{
        "25", ",", "29", ",", "34", ",", "36", ",", "43", ",", "47", ",", 
         "52", ",", "54", ",", "61", ",", "66", ",", "70", ",", "75"}], "}"}],
        ",", 
       RowBox[{"{", 
        RowBox[{
        "18", ",", "20", ",", "22", ",", "30", ",", "37", ",", "48", ",", 
         "55", ",", "62", ",", "71"}], "}"}], ",", 
       RowBox[{"{", 
        RowBox[{
        "27", ",", "31", ",", "38", ",", "40", ",", "45", ",", "49", ",", 
         "56", ",", "58", ",", "63", ",", "68", ",", "72", ",", "77"}], 
        "}"}]}], "}"}], ",", 
     RowBox[{"{", 
      RowBox[{
       RowBox[{"{", 
        RowBox[{
        "1", ",", "2", ",", "3", ",", "4", ",", "5", ",", "18", ",", "19", 
         ",", "24", ",", "25", ",", "26", ",", "27", ",", "28", ",", "29", 
         ",", "30", ",", "31", ",", "32", ",", "33", ",", "34", ",", "35", 
         ",", "36", ",", "37", ",", "38", ",", "39", ",", "40", ",", "41"}], 
        "}"}], ",", 
       RowBox[{"{", 
        RowBox[{
        "11", ",", "12", ",", "13", ",", "14", ",", "15", ",", "16", ",", 
         "17", ",", "22", ",", "23", ",", "60", ",", "61", ",", "62", ",", 
         "63", ",", "64", ",", "65", ",", "66", ",", "67", ",", "68", ",", 
         "69", ",", "70", ",", "71", ",", "72", ",", "73", ",", "74", ",", 
         "75", ",", "76", ",", "77", ",", "78", ",", "79"}], "}"}], ",", 
       RowBox[{"{", 
        RowBox[{
        "6", ",", "7", ",", "8", ",", "9", ",", "10", ",", "20", ",", "21", 
         ",", "42", ",", "43", ",", "44", ",", "45", ",", "46", ",", "47", 
         ",", "48", ",", "49", ",", "50", ",", "51", ",", "52", ",", "53", 
         ",", "54", ",", "55", ",", "56", ",", "57", ",", "58", ",", "59"}], 
        "}"}]}], "}"}], ",", 
     RowBox[{"{", 
      RowBox[{
       RowBox[{"{", 
        RowBox[{
        "1", ",", "2", ",", "3", ",", "4", ",", "6", ",", "7", ",", "8", ",", 
         "9", ",", "24", ",", "25", ",", "26", ",", "27", ",", "28", ",", 
         "29", ",", "30", ",", "31", ",", "32", ",", "33", ",", "34", ",", 
         "35", ",", "36", ",", "37", ",", "38", ",", "39", ",", "42", ",", 
         "43", ",", "44", ",", "45", ",", "46", ",", "47", ",", "48", ",", 
         "49", ",", "50", ",", "51", ",", "52", ",", "53", ",", "54", ",", 
         "55", ",", "56", ",", "57"}], "}"}], ",", 
       RowBox[{"{", 
        RowBox[{
        "5", ",", "10", ",", "18", ",", "19", ",", "20", ",", "21", ",", "40",
          ",", "41", ",", "58", ",", "59"}], "}"}], ",", 
       RowBox[{"{", 
        RowBox[{
        "11", ",", "12", ",", "13", ",", "14", ",", "60", ",", "61", ",", 
         "62", ",", "63", ",", "64", ",", "65", ",", "66", ",", "67", ",", 
         "68", ",", "69", ",", "70", ",", "71", ",", "72", ",", "73", ",", 
         "74", ",", "75"}], "}"}]}], "}"}], ",", 
     RowBox[{"{", 
      RowBox[{
       RowBox[{"{", 
        RowBox[{
        "3", ",", "4", ",", "8", ",", "9", ",", "11", ",", "14", ",", "33", 
         ",", "34", ",", "35", ",", "36", ",", "37", ",", "38", ",", "39", 
         ",", "51", ",", "52", ",", "53", ",", "54", ",", "55", ",", "56", 
         ",", "57", ",", "60", ",", "61", ",", "62", ",", "63", ",", "64", 
         ",", "74", ",", "75"}], "}"}], ",", 
       RowBox[{"{", 
        RowBox[{
        "1", ",", "2", ",", "6", ",", "7", ",", "12", ",", "13", ",", "24", 
         ",", "25", ",", "26", ",", "27", ",", "28", ",", "29", ",", "30", 
         ",", "31", ",", "32", ",", "42", ",", "43", ",", "44", ",", "45", 
         ",", "46", ",", "47", ",", "48", ",", "49", ",", "50", ",", "65", 
         ",", "66", ",", "67", ",", "68", ",", "69", ",", "70", ",", "71", 
         ",", "72", ",", "73"}], "}"}]}], "}"}], ",", 
     RowBox[{"{", 
      RowBox[{
       RowBox[{"{", 
        RowBox[{
        "1", ",", "5", ",", "6", ",", "10", ",", "12", ",", "16", ",", "18", 
         ",", "19", ",", "20", ",", "21", ",", "22", ",", "23", ",", "24", 
         ",", "25", ",", "26", ",", "27", ",", "40", ",", "41", ",", "42", 
         ",", "43", ",", "44", ",", "45", ",", "58", ",", "59", ",", "65", 
         ",", "66", ",", "67", ",", "68", ",", "77", ",", "78"}], "}"}], ",", 
       
       RowBox[{"{", 
        RowBox[{
        "2", ",", "7", ",", "13", ",", "17", ",", "28", ",", "29", ",", "30", 
         ",", "31", ",", "32", ",", "46", ",", "47", ",", "48", ",", "49", 
         ",", "50", ",", "69", ",", "70", ",", "71", ",", "72", ",", "73", 
         ",", "79"}], "}"}], ",", 
       RowBox[{"{", 
        RowBox[{
        "3", ",", "8", ",", "14", ",", "33", ",", "34", ",", "51", ",", "52", 
         ",", "74", ",", "75"}], "}"}], ",", 
       RowBox[{"{", 
        RowBox[{
        "4", ",", "9", ",", "11", ",", "15", ",", "35", ",", "36", ",", "37", 
         ",", "38", ",", "39", ",", "53", ",", "54", ",", "55", ",", "56", 
         ",", "57", ",", "60", ",", "61", ",", "62", ",", "63", ",", "64", 
         ",", "76"}], "}"}]}], "}"}], ",", 
     RowBox[{"{", 
      RowBox[{
       RowBox[{"{", 
        RowBox[{
        "1", ",", "3", ",", "5", ",", "6", ",", "8", ",", "10", ",", "12", 
         ",", "14", ",", "16", ",", "18", ",", "19", ",", "20", ",", "21", 
         ",", "22", ",", "23", ",", "26", ",", "44", ",", "67"}], "}"}], ",", 
       
       RowBox[{"{", 
        RowBox[{
        "24", ",", "25", ",", "27", ",", "33", ",", "34", ",", "40", ",", 
         "41", ",", "42", ",", "43", ",", "45", ",", "51", ",", "52", ",", 
         "58", ",", "59", ",", "65", ",", "66", ",", "68", ",", "74", ",", 
         "75", ",", "77", ",", "78"}], "}"}], ",", 
       RowBox[{"{", 
        RowBox[{
        "28", ",", "29", ",", "31", ",", "35", ",", "36", ",", "38", ",", 
         "46", ",", "47", ",", "49", ",", "53", ",", "54", ",", "56", ",", 
         "60", ",", "61", ",", "63", ",", "69", ",", "70", ",", "72"}], "}"}],
        ",", 
       RowBox[{"{", 
        RowBox[{
        "2", ",", "4", ",", "7", ",", "9", ",", "11", ",", "13", ",", "15", 
         ",", "17", ",", "30", ",", "32", ",", "37", ",", "39", ",", "48", 
         ",", "50", ",", "55", ",", "57", ",", "62", ",", "64", ",", "71", 
         ",", "73", ",", "76", ",", "79"}], "}"}]}], "}"}], ",", 
     RowBox[{"{", 
      RowBox[{
       RowBox[{"{", 
        RowBox[{
        "18", ",", "19", ",", "20", ",", "21", ",", "22", ",", "23", ",", 
         "26", ",", "30", ",", "32", ",", "37", ",", "39", ",", "44", ",", 
         "48", ",", "50", ",", "55", ",", "57", ",", "62", ",", "64", ",", 
         "67", ",", "71", ",", "73", ",", "76", ",", "79"}], "}"}], ",", 
       RowBox[{"{", 
        RowBox[{
        "1", ",", "2", ",", "3", ",", "4", ",", "5", ",", "6", ",", "7", ",", 
         "8", ",", "9", ",", "10", ",", "11", ",", "12", ",", "13", ",", "14",
          ",", "15", ",", "16", ",", "17"}], "}"}], ",", 
       RowBox[{"{", 
        RowBox[{
        "24", ",", "27", ",", "28", ",", "31", ",", "33", ",", "35", ",", 
         "38", ",", "40", ",", "41", ",", "42", ",", "45", ",", "46", ",", 
         "49", ",", "51", ",", "53", ",", "56", ",", "58", ",", "59", ",", 
         "60", ",", "63", ",", "65", ",", "68", ",", "69", ",", "72", ",", 
         "74", ",", "77", ",", "78"}], "}"}], ",", 
       RowBox[{"{", 
        RowBox[{
        "25", ",", "29", ",", "34", ",", "36", ",", "43", ",", "47", ",", 
         "52", ",", "54", ",", "61", ",", "66", ",", "70", ",", "75"}], 
        "}"}]}], "}"}], ",", 
     RowBox[{"{", 
      RowBox[{
       RowBox[{"{", 
        RowBox[{
        "19", ",", "21", ",", "23", ",", "24", ",", "26", ",", "28", ",", 
         "32", ",", "33", ",", "35", ",", "39", ",", "41", ",", "42", ",", 
         "44", ",", "46", ",", "50", ",", "51", ",", "53", ",", "57", ",", 
         "59", ",", "60", ",", "64", ",", "65", ",", "67", ",", "69", ",", 
         "73", ",", "74", ",", "76", ",", "78", ",", "79"}], "}"}], ",", 
       RowBox[{"{", 
        RowBox[{
        "1", ",", "2", ",", "3", ",", "4", ",", "5", ",", "6", ",", "7", ",", 
         "8", ",", "9", ",", "10", ",", "11", ",", "12", ",", "13", ",", "14",
          ",", "15", ",", "16", ",", "17", ",", "25", ",", "29", ",", "34", 
         ",", "36", ",", "43", ",", "47", ",", "52", ",", "54", ",", "61", 
         ",", "66", ",", "70", ",", "75"}], "}"}], ",", 
       RowBox[{"{", 
        RowBox[{
        "18", ",", "20", ",", "22", ",", "27", ",", "30", ",", "31", ",", 
         "37", ",", "38", ",", "40", ",", "45", ",", "48", ",", "49", ",", 
         "55", ",", "56", ",", "58", ",", "62", ",", "63", ",", "68", ",", 
         "71", ",", "72", ",", "77"}], "}"}]}], "}"}], ",", 
     RowBox[{"{", 
      RowBox[{
       RowBox[{"{", 
        RowBox[{
        "1", ",", "2", ",", "3", ",", "4", ",", "5", ",", "11", ",", "12", 
         ",", "13", ",", "14", ",", "15", ",", "16", ",", "17", ",", "18", 
         ",", "19", ",", "22", ",", "23", ",", "24", ",", "25", ",", "26", 
         ",", "27", ",", "28", ",", "29", ",", "30", ",", "31", ",", "32", 
         ",", "33", ",", "34", ",", "35", ",", "36", ",", "37", ",", "38", 
         ",", "39", ",", "40", ",", "41", ",", "60", ",", "61", ",", "62", 
         ",", "63", ",", "64", ",", "65", ",", "66", ",", "67", ",", "68", 
         ",", "69", ",", "70", ",", "71", ",", "72", ",", "73", ",", "74", 
         ",", "75", ",", "76", ",", "77", ",", "78", ",", "79"}], "}"}], ",", 
       
       RowBox[{"{", 
        RowBox[{
        "6", ",", "7", ",", "8", ",", "9", ",", "10", ",", "20", ",", "21", 
         ",", "42", ",", "43", ",", "44", ",", "45", ",", "46", ",", "47", 
         ",", "48", ",", "49", ",", "50", ",", "51", ",", "52", ",", "53", 
         ",", "54", ",", "55", ",", "56", ",", "57", ",", "58", ",", "59"}], 
        "}"}]}], "}"}], ",", 
     RowBox[{"{", 
      RowBox[{
       RowBox[{"{", 
        RowBox[{
        "1", ",", "2", ",", "3", ",", "4", ",", "5", ",", "6", ",", "7", ",", 
         "8", ",", "9", ",", "10", ",", "18", ",", "19", ",", "20", ",", "21",
          ",", "24", ",", "25", ",", "26", ",", "27", ",", "28", ",", "29", 
         ",", "30", ",", "31", ",", "32", ",", "33", ",", "34", ",", "35", 
         ",", "36", ",", "37", ",", "38", ",", "39", ",", "40", ",", "41", 
         ",", "42", ",", "43", ",", "44", ",", "45", ",", "46", ",", "47", 
         ",", "48", ",", "49", ",", "50", ",", "51", ",", "52", ",", "53", 
         ",", "54", ",", "55", ",", "56", ",", "57", ",", "58", ",", "59"}], 
        "}"}], ",", 
       RowBox[{"{", 
        RowBox[{
        "11", ",", "12", ",", "13", ",", "14", ",", "15", ",", "16", ",", 
         "17", ",", "22", ",", "23", ",", "60", ",", "61", ",", "62", ",", 
         "63", ",", "64", ",", "65", ",", "66", ",", "67", ",", "68", ",", 
         "69", ",", "70", ",", "71", ",", "72", ",", "73", ",", "74", ",", 
         "75", ",", "76", ",", "77", ",", "78", ",", "79"}], "}"}]}], "}"}], 
     ",", 
     RowBox[{"{", 
      RowBox[{"{", 
       RowBox[{
       "1", ",", "2", ",", "3", ",", "4", ",", "6", ",", "7", ",", "8", ",", 
        "9", ",", "11", ",", "12", ",", "13", ",", "14", ",", "24", ",", "25",
         ",", "26", ",", "27", ",", "28", ",", "29", ",", "30", ",", "31", 
        ",", "32", ",", "33", ",", "34", ",", "35", ",", "36", ",", "37", ",",
         "38", ",", "39", ",", "42", ",", "43", ",", "44", ",", "45", ",", 
        "46", ",", "47", ",", "48", ",", "49", ",", "50", ",", "51", ",", 
        "52", ",", "53", ",", "54", ",", "55", ",", "56", ",", "57", ",", 
        "60", ",", "61", ",", "62", ",", "63", ",", "64", ",", "65", ",", 
        "66", ",", "67", ",", "68", ",", "69", ",", "70", ",", "71", ",", 
        "72", ",", "73", ",", "74", ",", "75"}], "}"}], "}"}], ",", 
     RowBox[{"{", 
      RowBox[{
       RowBox[{"{", 
        RowBox[{
        "1", ",", "2", ",", "5", ",", "6", ",", "7", ",", "10", ",", "12", 
         ",", "13", ",", "16", ",", "17", ",", "18", ",", "19", ",", "20", 
         ",", "21", ",", "22", ",", "23", ",", "24", ",", "25", ",", "26", 
         ",", "27", ",", "28", ",", "29", ",", "30", ",", "31", ",", "32", 
         ",", "40", ",", "41", ",", "42", ",", "43", ",", "44", ",", "45", 
         ",", "46", ",", "47", ",", "48", ",", "49", ",", "50", ",", "58", 
         ",", "59", ",", "65", ",", "66", ",", "67", ",", "68", ",", "69", 
         ",", "70", ",", "71", ",", "72", ",", "73", ",", "77", ",", "78", 
         ",", "79"}], "}"}], ",", 
       RowBox[{"{", 
        RowBox[{
        "3", ",", "4", ",", "8", ",", "9", ",", "11", ",", "14", ",", "15", 
         ",", "33", ",", "34", ",", "35", ",", "36", ",", "37", ",", "38", 
         ",", "39", ",", "51", ",", "52", ",", "53", ",", "54", ",", "55", 
         ",", "56", ",", "57", ",", "60", ",", "61", ",", "62", ",", "63", 
         ",", "64", ",", "74", ",", "75", ",", "76"}], "}"}]}], "}"}], ",", 
     RowBox[{"{", 
      RowBox[{
       RowBox[{"{", 
        RowBox[{
        "1", ",", "3", ",", "5", ",", "6", ",", "8", ",", "10", ",", "12", 
         ",", "14", ",", "16", ",", "18", ",", "19", ",", "20", ",", "21", 
         ",", "22", ",", "23", ",", "24", ",", "25", ",", "26", ",", "27", 
         ",", "33", ",", "34", ",", "40", ",", "41", ",", "42", ",", "43", 
         ",", "44", ",", "45", ",", "51", ",", "52", ",", "58", ",", "59", 
         ",", "65", ",", "66", ",", "67", ",", "68", ",", "74", ",", "75", 
         ",", "77", ",", "78"}], "}"}], ",", 
       RowBox[{"{", 
        RowBox[{
        "2", ",", "4", ",", "7", ",", "9", ",", "11", ",", "13", ",", "15", 
         ",", "17", ",", "28", ",", "29", ",", "30", ",", "31", ",", "32", 
         ",", "35", ",", "36", ",", "37", ",", "38", ",", "39", ",", "46", 
         ",", "47", ",", "48", ",", "49", ",", "50", ",", "53", ",", "54", 
         ",", "55", ",", "56", ",", "57", ",", "60", ",", "61", ",", "62", 
         ",", "63", ",", "64", ",", "69", ",", "70", ",", "71", ",", "72", 
         ",", "73", ",", "76", ",", "79"}], "}"}]}], "}"}], ",", 
     RowBox[{"{", 
      RowBox[{
       RowBox[{"{", 
        RowBox[{
        "1", ",", "2", ",", "3", ",", "4", ",", "5", ",", "6", ",", "7", ",", 
         "8", ",", "9", ",", "10", ",", "11", ",", "12", ",", "13", ",", "14",
          ",", "15", ",", "16", ",", "17", ",", "18", ",", "19", ",", "20", 
         ",", "21", ",", "22", ",", "23", ",", "26", ",", "30", ",", "32", 
         ",", "37", ",", "39", ",", "44", ",", "48", ",", "50", ",", "55", 
         ",", "57", ",", "62", ",", "64", ",", "67", ",", "71", ",", "73", 
         ",", "76", ",", "79"}], "}"}], ",", 
       RowBox[{"{", 
        RowBox[{
        "24", ",", "25", ",", "27", ",", "28", ",", "29", ",", "31", ",", 
         "33", ",", "34", ",", "35", ",", "36", ",", "38", ",", "40", ",", 
         "41", ",", "42", ",", "43", ",", "45", ",", "46", ",", "47", ",", 
         "49", ",", "51", ",", "52", ",", "53", ",", "54", ",", "56", ",", 
         "58", ",", "59", ",", "60", ",", "61", ",", "63", ",", "65", ",", 
         "66", ",", "68", ",", "69", ",", "70", ",", "72", ",", "74", ",", 
         "75", ",", "77", ",", "78"}], "}"}]}], "}"}], ",", 
     RowBox[{"{", 
      RowBox[{
       RowBox[{"{", 
        RowBox[{
        "18", ",", "19", ",", "20", ",", "21", ",", "22", ",", "23", ",", 
         "24", ",", "26", ",", "27", ",", "28", ",", "30", ",", "31", ",", 
         "32", ",", "33", ",", "35", ",", "37", ",", "38", ",", "39", ",", 
         "40", ",", "41", ",", "42", ",", "44", ",", "45", ",", "46", ",", 
         "48", ",", "49", ",", "50", ",", "51", ",", "53", ",", "55", ",", 
         "56", ",", "57", ",", "58", ",", "59", ",", "60", ",", "62", ",", 
         "63", ",", "64", ",", "65", ",", "67", ",", "68", ",", "69", ",", 
         "71", ",", "72", ",", "73", ",", "74", ",", "76", ",", "77", ",", 
         "78", ",", "79"}], "}"}], ",", 
       RowBox[{"{", 
        RowBox[{
        "1", ",", "2", ",", "3", ",", "4", ",", "5", ",", "6", ",", "7", ",", 
         "8", ",", "9", ",", "10", ",", "11", ",", "12", ",", "13", ",", "14",
          ",", "15", ",", "16", ",", "17", ",", "25", ",", "29", ",", "34", 
         ",", "36", ",", "43", ",", "47", ",", "52", ",", "54", ",", "61", 
         ",", "66", ",", "70", ",", "75"}], "}"}]}], "}"}], ",", 
     RowBox[{"{", 
      RowBox[{
       RowBox[{"{", 
        RowBox[{
        "18", ",", "20", ",", "22", ",", "27", ",", "30", ",", "31", ",", 
         "37", ",", "38", ",", "40", ",", "45", ",", "48", ",", "49", ",", 
         "55", ",", "56", ",", "58", ",", "62", ",", "63", ",", "68", ",", 
         "71", ",", "72", ",", "77"}], "}"}], ",", 
       RowBox[{"{", 
        RowBox[{
        "1", ",", "2", ",", "3", ",", "4", ",", "5", ",", "6", ",", "7", ",", 
         "8", ",", "9", ",", "10", ",", "11", ",", "12", ",", "13", ",", "14",
          ",", "15", ",", "16", ",", "17", ",", "19", ",", "21", ",", "23", 
         ",", "24", ",", "25", ",", "26", ",", "28", ",", "29", ",", "32", 
         ",", "33", ",", "34", ",", "35", ",", "36", ",", "39", ",", "41", 
         ",", "42", ",", "43", ",", "44", ",", "46", ",", "47", ",", "50", 
         ",", "51", ",", "52", ",", "53", ",", "54", ",", "57", ",", "59", 
         ",", "60", ",", "61", ",", "64", ",", "65", ",", "66", ",", "67", 
         ",", "69", ",", "70", ",", "73", ",", "74", ",", "75", ",", "76", 
         ",", "78", ",", "79"}], "}"}]}], "}"}]}], "}"}]}], 
  ";"}], "\[IndentingNewLine]", 
 RowBox[{
  RowBox[{"cdat3499", "=", 
   RowBox[{"{", 
    RowBox[{
     RowBox[{"{", 
      RowBox[{
       RowBox[{"{", 
        RowBox[{"24", ",", "42", ",", "65"}], "}"}], ",", 
       RowBox[{"{", 
        RowBox[{"25", ",", "43", ",", "66"}], "}"}], ",", 
       RowBox[{"{", 
        RowBox[{"32", ",", "50", ",", "73"}], "}"}], ",", 
       RowBox[{"{", 
        RowBox[{"28", ",", "46", ",", "69"}], "}"}]}], "}"}], ",", 
     RowBox[{"{", 
      RowBox[{
       RowBox[{"{", 
        RowBox[{"26", ",", "44", ",", "67"}], "}"}], ",", 
       RowBox[{"{", 
        RowBox[{"24", ",", "27", ",", "42", ",", "45", ",", "65", ",", "68"}],
         "}"}], ",", 
       RowBox[{"{", 
        RowBox[{"25", ",", "43", ",", "66"}], "}"}], ",", 
       RowBox[{"{", 
        RowBox[{"30", ",", "32", ",", "48", ",", "50", ",", "71", ",", "73"}],
         "}"}], ",", 
       RowBox[{"{", 
        RowBox[{"28", ",", "31", ",", "46", ",", "49", ",", "69", ",", "72"}],
         "}"}], ",", 
       RowBox[{"{", 
        RowBox[{"29", ",", "47", ",", "70"}], "}"}]}], "}"}], ",", 
     RowBox[{"{", 
      RowBox[{
       RowBox[{"{", 
        RowBox[{"24", ",", "41", ",", "42", ",", "59", ",", "65", ",", "78"}],
         "}"}], ",", 
       RowBox[{"{", 
        RowBox[{"25", ",", "43", ",", "66"}], "}"}], ",", 
       RowBox[{"{", 
        RowBox[{"28", ",", "46", ",", "69"}], "}"}]}], "}"}], ",", 
     RowBox[{"{", 
      RowBox[{
       RowBox[{"{", 
        RowBox[{
        "1", ",", "6", ",", "24", ",", "25", ",", "26", ",", "27", ",", "42", 
         ",", "43", ",", "44", ",", "45"}], "}"}], ",", 
       RowBox[{"{", 
        RowBox[{
        "2", ",", "7", ",", "28", ",", "29", ",", "30", ",", "31", ",", "32", 
         ",", "46", ",", "47", ",", "48", ",", "49", ",", "50"}], "}"}], ",", 
       
       RowBox[{"{", 
        RowBox[{"3", ",", "8", ",", "33", ",", "34", ",", "51", ",", "52"}], 
        "}"}]}], "}"}], ",", 
     RowBox[{"{", 
      RowBox[{
       RowBox[{"{", 
        RowBox[{"1", ",", "6", ",", "12", ",", "26", ",", "44", ",", "67"}], 
        "}"}], ",", 
       RowBox[{"{", 
        RowBox[{
        "24", ",", "25", ",", "27", ",", "42", ",", "43", ",", "45", ",", 
         "65", ",", "66", ",", "68"}], "}"}]}], "}"}], ",", 
     RowBox[{"{", 
      RowBox[{
       RowBox[{"{", 
        RowBox[{
        "18", ",", "19", ",", "20", ",", "21", ",", "22", ",", "23", ",", 
         "26", ",", "44", ",", "67"}], "}"}], ",", 
       RowBox[{"{", 
        RowBox[{
        "24", ",", "27", ",", "40", ",", "41", ",", "42", ",", "45", ",", 
         "58", ",", "59", ",", "65", ",", "68", ",", "77", ",", "78"}], "}"}],
        ",", 
       RowBox[{"{", 
        RowBox[{"25", ",", "43", ",", "66"}], "}"}], ",", 
       RowBox[{"{", 
        RowBox[{
        "30", ",", "32", ",", "48", ",", "50", ",", "71", ",", "73", ",", 
         "79"}], "}"}], ",", 
       RowBox[{"{", 
        RowBox[{"28", ",", "31", ",", "46", ",", "49", ",", "69", ",", "72"}],
         "}"}], ",", 
       RowBox[{"{", 
        RowBox[{"29", ",", "47", ",", "70"}], "}"}]}], "}"}], ",", 
     RowBox[{"{", 
      RowBox[{
       RowBox[{"{", 
        RowBox[{"19", ",", "21", ",", "23", ",", "26", ",", "44", ",", "67"}],
         "}"}], ",", 
       RowBox[{"{", 
        RowBox[{
        "24", ",", "33", ",", "41", ",", "42", ",", "51", ",", "59", ",", 
         "65", ",", "74", ",", "78"}], "}"}], ",", 
       RowBox[{"{", 
        RowBox[{"25", ",", "34", ",", "43", ",", "52", ",", "66", ",", "75"}],
         "}"}], ",", 
       RowBox[{"{", 
        RowBox[{
        "32", ",", "39", ",", "50", ",", "57", ",", "64", ",", "73", ",", 
         "76", ",", "79"}], "}"}], ",", 
       RowBox[{"{", 
        RowBox[{"28", ",", "35", ",", "46", ",", "53", ",", "60", ",", "69"}],
         "}"}], ",", 
       RowBox[{"{", 
        RowBox[{"29", ",", "36", ",", "47", ",", "54", ",", "61", ",", "70"}],
         "}"}]}], "}"}], ",", 
     RowBox[{"{", 
      RowBox[{"{", 
       RowBox[{
       "1", ",", "2", ",", "6", ",", "7", ",", "24", ",", "25", ",", "26", 
        ",", "27", ",", "28", ",", "29", ",", "30", ",", "31", ",", "32", ",",
         "42", ",", "43", ",", "44", ",", "45", ",", "46", ",", "47", ",", 
        "48", ",", "49", ",", "50"}], "}"}], "}"}], ",", 
     RowBox[{"{", 
      RowBox[{
       RowBox[{"{", 
        RowBox[{
        "3", ",", "8", ",", "14", ",", "33", ",", "34", ",", "51", ",", "52", 
         ",", "74", ",", "75"}], "}"}], ",", 
       RowBox[{"{", 
        RowBox[{
        "1", ",", "6", ",", "12", ",", "24", ",", "25", ",", "26", ",", "27", 
         ",", "42", ",", "43", ",", "44", ",", "45", ",", "65", ",", "66", 
         ",", "67", ",", "68"}], "}"}], ",", 
       RowBox[{"{", 
        RowBox[{
        "2", ",", "7", ",", "13", ",", "28", ",", "29", ",", "30", ",", "31", 
         ",", "32", ",", "46", ",", "47", ",", "48", ",", "49", ",", "50", 
         ",", "69", ",", "70", ",", "71", ",", "72", ",", "73"}], "}"}], ",", 
       
       RowBox[{"{", 
        RowBox[{
        "4", ",", "9", ",", "11", ",", "35", ",", "36", ",", "37", ",", "38", 
         ",", "39", ",", "53", ",", "54", ",", "55", ",", "56", ",", "57", 
         ",", "60", ",", "61", ",", "62", ",", "63", ",", "64"}], "}"}]}], 
      "}"}], ",", 
     RowBox[{"{", 
      RowBox[{"{", 
       RowBox[{
       "24", ",", "25", ",", "27", ",", "40", ",", "41", ",", "42", ",", "43",
         ",", "45", ",", "58", ",", "59", ",", "65", ",", "66", ",", "68", 
        ",", "77", ",", "78"}], "}"}], "}"}], ",", 
     RowBox[{"{", 
      RowBox[{
       RowBox[{"{", 
        RowBox[{
        "18", ",", "19", ",", "20", ",", "21", ",", "22", ",", "23", ",", 
         "26", ",", "44", ",", "67"}], "}"}], ",", 
       RowBox[{"{", 
        RowBox[{
        "24", ",", "27", ",", "33", ",", "40", ",", "41", ",", "42", ",", 
         "45", ",", "51", ",", "58", ",", "59", ",", "65", ",", "68", ",", 
         "74", ",", "77", ",", "78"}], "}"}], ",", 
       RowBox[{"{", 
        RowBox[{"25", ",", "34", ",", "43", ",", "52", ",", "66", ",", "75"}],
         "}"}], ",", 
       RowBox[{"{", 
        RowBox[{
        "30", ",", "32", ",", "37", ",", "39", ",", "48", ",", "50", ",", 
         "55", ",", "57", ",", "62", ",", "64", ",", "71", ",", "73", ",", 
         "76", ",", "79"}], "}"}], ",", 
       RowBox[{"{", 
        RowBox[{
        "28", ",", "31", ",", "35", ",", "38", ",", "46", ",", "49", ",", 
         "53", ",", "56", ",", "60", ",", "63", ",", "69", ",", "72"}], "}"}],
        ",", 
       RowBox[{"{", 
        RowBox[{"29", ",", "36", ",", "47", ",", "54", ",", "61", ",", "70"}],
         "}"}]}], "}"}], ",", 
     RowBox[{"{", 
      RowBox[{
       RowBox[{"{", 
        RowBox[{
        "19", ",", "21", ",", "23", ",", "26", ",", "32", ",", "39", ",", 
         "44", ",", "50", ",", "57", ",", "64", ",", "67", ",", "73", ",", 
         "76", ",", "79"}], "}"}], ",", 
       RowBox[{"{", 
        RowBox[{
        "24", ",", "28", ",", "33", ",", "35", ",", "41", ",", "42", ",", 
         "46", ",", "51", ",", "53", ",", "59", ",", "60", ",", "65", ",", 
         "69", ",", "74", ",", "78"}], "}"}], ",", 
       RowBox[{"{", 
        RowBox[{
        "25", ",", "29", ",", "34", ",", "36", ",", "43", ",", "47", ",", 
         "52", ",", "54", ",", "61", ",", "66", ",", "70", ",", "75"}], "}"}],
        ",", 
       RowBox[{"{", 
        RowBox[{
        "1", ",", "2", ",", "3", ",", "4", ",", "5", ",", "6", ",", "7", ",", 
         "8", ",", "9", ",", "10", ",", "11", ",", "12", ",", "13", ",", "14",
          ",", "15", ",", "16", ",", "17"}], "}"}]}], "}"}], ",", 
     RowBox[{"{", 
      RowBox[{
       RowBox[{"{", 
        RowBox[{
        "1", ",", "2", ",", "3", ",", "4", ",", "5", ",", "18", ",", "19", 
         ",", "24", ",", "25", ",", "26", ",", "27", ",", "28", ",", "29", 
         ",", "30", ",", "31", ",", "32", ",", "33", ",", "34", ",", "35", 
         ",", "36", ",", "37", ",", "38", ",", "39", ",", "40", ",", "41"}], 
        "}"}], ",", 
       RowBox[{"{", 
        RowBox[{
        "6", ",", "7", ",", "8", ",", "9", ",", "10", ",", "20", ",", "21", 
         ",", "42", ",", "43", ",", "44", ",", "45", ",", "46", ",", "47", 
         ",", "48", ",", "49", ",", "50", ",", "51", ",", "52", ",", "53", 
         ",", "54", ",", "55", ",", "56", ",", "57", ",", "58", ",", "59"}], 
        "}"}]}], "}"}], ",", 
     RowBox[{"{", 
      RowBox[{"{", 
       RowBox[{
       "1", ",", "2", ",", "3", ",", "4", ",", "6", ",", "7", ",", "8", ",", 
        "9", ",", "24", ",", "25", ",", "26", ",", "27", ",", "28", ",", "29",
         ",", "30", ",", "31", ",", "32", ",", "33", ",", "34", ",", "35", 
        ",", "36", ",", "37", ",", "38", ",", "39", ",", "42", ",", "43", ",",
         "44", ",", "45", ",", "46", ",", "47", ",", "48", ",", "49", ",", 
        "50", ",", "51", ",", "52", ",", "53", ",", "54", ",", "55", ",", 
        "56", ",", "57"}], "}"}], "}"}], ",", 
     RowBox[{"{", 
      RowBox[{
       RowBox[{"{", 
        RowBox[{
        "1", ",", "2", ",", "6", ",", "7", ",", "12", ",", "13", ",", "24", 
         ",", "25", ",", "26", ",", "27", ",", "28", ",", "29", ",", "30", 
         ",", "31", ",", "32", ",", "42", ",", "43", ",", "44", ",", "45", 
         ",", "46", ",", "47", ",", "48", ",", "49", ",", "50", ",", "65", 
         ",", "66", ",", "67", ",", "68", ",", "69", ",", "70", ",", "71", 
         ",", "72", ",", "73"}], "}"}], ",", 
       RowBox[{"{", 
        RowBox[{
        "3", ",", "4", ",", "8", ",", "9", ",", "11", ",", "14", ",", "33", 
         ",", "34", ",", "35", ",", "36", ",", "37", ",", "38", ",", "39", 
         ",", "51", ",", "52", ",", "53", ",", "54", ",", "55", ",", "56", 
         ",", "57", ",", "60", ",", "61", ",", "62", ",", "63", ",", "64", 
         ",", "74", ",", "75"}], "}"}]}], "}"}], ",", 
     RowBox[{"{", 
      RowBox[{
       RowBox[{"{", 
        RowBox[{
        "1", ",", "5", ",", "6", ",", "10", ",", "12", ",", "16", ",", "18", 
         ",", "19", ",", "20", ",", "21", ",", "22", ",", "23", ",", "24", 
         ",", "25", ",", "26", ",", "27", ",", "40", ",", "41", ",", "42", 
         ",", "43", ",", "44", ",", "45", ",", "58", ",", "59", ",", "65", 
         ",", "66", ",", "67", ",", "68", ",", "77", ",", "78"}], "}"}], ",", 
       
       RowBox[{"{", 
        RowBox[{
        "2", ",", "7", ",", "13", ",", "17", ",", "28", ",", "29", ",", "30", 
         ",", "31", ",", "32", ",", "46", ",", "47", ",", "48", ",", "49", 
         ",", "50", ",", "69", ",", "70", ",", "71", ",", "72", ",", "73", 
         ",", "79"}], "}"}]}], "}"}], ",", 
     RowBox[{"{", 
      RowBox[{"{", 
       RowBox[{
       "24", ",", "25", ",", "27", ",", "33", ",", "34", ",", "40", ",", "41",
         ",", "42", ",", "43", ",", "45", ",", "51", ",", "52", ",", "58", 
        ",", "59", ",", "65", ",", "66", ",", "68", ",", "74", ",", "75", ",",
         "77", ",", "78"}], "}"}], "}"}], ",", 
     RowBox[{"{", 
      RowBox[{
       RowBox[{"{", 
        RowBox[{
        "18", ",", "19", ",", "20", ",", "21", ",", "22", ",", "23", ",", 
         "26", ",", "30", ",", "32", ",", "37", ",", "39", ",", "44", ",", 
         "48", ",", "50", ",", "55", ",", "57", ",", "62", ",", "64", ",", 
         "67", ",", "71", ",", "73", ",", "76", ",", "79"}], "}"}], ",", 
       RowBox[{"{", 
        RowBox[{
        "24", ",", "27", ",", "28", ",", "31", ",", "33", ",", "35", ",", 
         "38", ",", "40", ",", "41", ",", "42", ",", "45", ",", "46", ",", 
         "49", ",", "51", ",", "53", ",", "56", ",", "58", ",", "59", ",", 
         "60", ",", "63", ",", "65", ",", "68", ",", "69", ",", "72", ",", 
         "74", ",", "77", ",", "78"}], "}"}], ",", 
       RowBox[{"{", 
        RowBox[{
        "25", ",", "29", ",", "34", ",", "36", ",", "43", ",", "47", ",", 
         "52", ",", "54", ",", "61", ",", "66", ",", "70", ",", "75"}], "}"}],
        ",", 
       RowBox[{"{", 
        RowBox[{
        "1", ",", "2", ",", "3", ",", "4", ",", "5", ",", "6", ",", "7", ",", 
         "8", ",", "9", ",", "10", ",", "11", ",", "12", ",", "13", ",", "14",
          ",", "15", ",", "16", ",", "17"}], "}"}]}], "}"}], ",", 
     RowBox[{"{", 
      RowBox[{
       RowBox[{"{", 
        RowBox[{
        "19", ",", "21", ",", "23", ",", "24", ",", "26", ",", "28", ",", 
         "32", ",", "33", ",", "35", ",", "39", ",", "41", ",", "42", ",", 
         "44", ",", "46", ",", "50", ",", "51", ",", "53", ",", "57", ",", 
         "59", ",", "60", ",", "64", ",", "65", ",", "67", ",", "69", ",", 
         "73", ",", "74", ",", "76", ",", "78", ",", "79"}], "}"}], ",", 
       RowBox[{"{", 
        RowBox[{
        "1", ",", "2", ",", "3", ",", "4", ",", "5", ",", "6", ",", "7", ",", 
         "8", ",", "9", ",", "10", ",", "11", ",", "12", ",", "13", ",", "14",
          ",", "15", ",", "16", ",", "17", ",", "25", ",", "29", ",", "34", 
         ",", "36", ",", "43", ",", "47", ",", "52", ",", "54", ",", "61", 
         ",", "66", ",", "70", ",", "75"}], "}"}]}], "}"}], ",", 
     RowBox[{"{", 
      RowBox[{
       RowBox[{"{", 
        RowBox[{
        "1", ",", "2", ",", "3", ",", "4", ",", "5", ",", "11", ",", "12", 
         ",", "13", ",", "14", ",", "15", ",", "16", ",", "17", ",", "18", 
         ",", "19", ",", "22", ",", "23", ",", "24", ",", "25", ",", "26", 
         ",", "27", ",", "28", ",", "29", ",", "30", ",", "31", ",", "32", 
         ",", "33", ",", "34", ",", "35", ",", "36", ",", "37", ",", "38", 
         ",", "39", ",", "40", ",", "41", ",", "60", ",", "61", ",", "62", 
         ",", "63", ",", "64", ",", "65", ",", "66", ",", "67", ",", "68", 
         ",", "69", ",", "70", ",", "71", ",", "72", ",", "73", ",", "74", 
         ",", "75", ",", "76", ",", "77", ",", "78", ",", "79"}], "}"}], ",", 
       
       RowBox[{"{", 
        RowBox[{
        "6", ",", "7", ",", "8", ",", "9", ",", "10", ",", "20", ",", "21", 
         ",", "42", ",", "43", ",", "44", ",", "45", ",", "46", ",", "47", 
         ",", "48", ",", "49", ",", "50", ",", "51", ",", "52", ",", "53", 
         ",", "54", ",", "55", ",", "56", ",", "57", ",", "58", ",", "59"}], 
        "}"}]}], "}"}], ",", 
     RowBox[{"{", 
      RowBox[{"{", 
       RowBox[{
       "1", ",", "2", ",", "3", ",", "4", ",", "5", ",", "6", ",", "7", ",", 
        "8", ",", "9", ",", "10", ",", "18", ",", "19", ",", "20", ",", "21", 
        ",", "24", ",", "25", ",", "26", ",", "27", ",", "28", ",", "29", ",",
         "30", ",", "31", ",", "32", ",", "33", ",", "34", ",", "35", ",", 
        "36", ",", "37", ",", "38", ",", "39", ",", "40", ",", "41", ",", 
        "42", ",", "43", ",", "44", ",", "45", ",", "46", ",", "47", ",", 
        "48", ",", "49", ",", "50", ",", "51", ",", "52", ",", "53", ",", 
        "54", ",", "55", ",", "56", ",", "57", ",", "58", ",", "59"}], "}"}], 
      "}"}], ",", 
     RowBox[{"{", 
      RowBox[{"{", 
       RowBox[{
       "1", ",", "2", ",", "3", ",", "4", ",", "6", ",", "7", ",", "8", ",", 
        "9", ",", "11", ",", "12", ",", "13", ",", "14", ",", "24", ",", "25",
         ",", "26", ",", "27", ",", "28", ",", "29", ",", "30", ",", "31", 
        ",", "32", ",", "33", ",", "34", ",", "35", ",", "36", ",", "37", ",",
         "38", ",", "39", ",", "42", ",", "43", ",", "44", ",", "45", ",", 
        "46", ",", "47", ",", "48", ",", "49", ",", "50", ",", "51", ",", 
        "52", ",", "53", ",", "54", ",", "55", ",", "56", ",", "57", ",", 
        "60", ",", "61", ",", "62", ",", "63", ",", "64", ",", "65", ",", 
        "66", ",", "67", ",", "68", ",", "69", ",", "70", ",", "71", ",", 
        "72", ",", "73", ",", "74", ",", "75"}], "}"}], "}"}], ",", 
     RowBox[{"{", 
      RowBox[{"{", 
       RowBox[{
       "1", ",", "2", ",", "5", ",", "6", ",", "7", ",", "10", ",", "12", ",",
         "13", ",", "16", ",", "17", ",", "18", ",", "19", ",", "20", ",", 
        "21", ",", "22", ",", "23", ",", "24", ",", "25", ",", "26", ",", 
        "27", ",", "28", ",", "29", ",", "30", ",", "31", ",", "32", ",", 
        "40", ",", "41", ",", "42", ",", "43", ",", "44", ",", "45", ",", 
        "46", ",", "47", ",", "48", ",", "49", ",", "50", ",", "58", ",", 
        "59", ",", "65", ",", "66", ",", "67", ",", "68", ",", "69", ",", 
        "70", ",", "71", ",", "72", ",", "73", ",", "77", ",", "78", ",", 
        "79"}], "}"}], "}"}], ",", 
     RowBox[{"{", 
      RowBox[{
       RowBox[{"{", 
        RowBox[{
        "1", ",", "3", ",", "5", ",", "6", ",", "8", ",", "10", ",", "12", 
         ",", "14", ",", "16", ",", "18", ",", "19", ",", "20", ",", "21", 
         ",", "22", ",", "23", ",", "24", ",", "25", ",", "26", ",", "27", 
         ",", "33", ",", "34", ",", "40", ",", "41", ",", "42", ",", "43", 
         ",", "44", ",", "45", ",", "51", ",", "52", ",", "58", ",", "59", 
         ",", "65", ",", "66", ",", "67", ",", "68", ",", "74", ",", "75", 
         ",", "77", ",", "78"}], "}"}], ",", 
       RowBox[{"{", 
        RowBox[{
        "2", ",", "4", ",", "7", ",", "9", ",", "11", ",", "13", ",", "15", 
         ",", "17", ",", "28", ",", "29", ",", "30", ",", "31", ",", "32", 
         ",", "35", ",", "36", ",", "37", ",", "38", ",", "39", ",", "46", 
         ",", "47", ",", "48", ",", "49", ",", "50", ",", "53", ",", "54", 
         ",", "55", ",", "56", ",", "57", ",", "60", ",", "61", ",", "62", 
         ",", "63", ",", "64", ",", "69", ",", "70", ",", "71", ",", "72", 
         ",", "73", ",", "76", ",", "79"}], "}"}]}], "}"}], ",", 
     RowBox[{"{", 
      RowBox[{
       RowBox[{"{", 
        RowBox[{
        "1", ",", "2", ",", "3", ",", "4", ",", "5", ",", "6", ",", "7", ",", 
         "8", ",", "9", ",", "10", ",", "11", ",", "12", ",", "13", ",", "14",
          ",", "15", ",", "16", ",", "17", ",", "18", ",", "19", ",", "20", 
         ",", "21", ",", "22", ",", "23", ",", "26", ",", "30", ",", "32", 
         ",", "37", ",", "39", ",", "44", ",", "48", ",", "50", ",", "55", 
         ",", "57", ",", "62", ",", "64", ",", "67", ",", "71", ",", "73", 
         ",", "76", ",", "79"}], "}"}], ",", 
       RowBox[{"{", 
        RowBox[{
        "24", ",", "25", ",", "27", ",", "28", ",", "29", ",", "31", ",", 
         "33", ",", "34", ",", "35", ",", "36", ",", "38", ",", "40", ",", 
         "41", ",", "42", ",", "43", ",", "45", ",", "46", ",", "47", ",", 
         "49", ",", "51", ",", "52", ",", "53", ",", "54", ",", "56", ",", 
         "58", ",", "59", ",", "60", ",", "61", ",", "63", ",", "65", ",", 
         "66", ",", "68", ",", "69", ",", "70", ",", "72", ",", "74", ",", 
         "75", ",", "77", ",", "78"}], "}"}]}], "}"}], ",", 
     RowBox[{"{", 
      RowBox[{
       RowBox[{"{", 
        RowBox[{
        "18", ",", "19", ",", "20", ",", "21", ",", "22", ",", "23", ",", 
         "24", ",", "26", ",", "27", ",", "28", ",", "30", ",", "31", ",", 
         "32", ",", "33", ",", "35", ",", "37", ",", "38", ",", "39", ",", 
         "40", ",", "41", ",", "42", ",", "44", ",", "45", ",", "46", ",", 
         "48", ",", "49", ",", "50", ",", "51", ",", "53", ",", "55", ",", 
         "56", ",", "57", ",", "58", ",", "59", ",", "60", ",", "62", ",", 
         "63", ",", "64", ",", "65", ",", "67", ",", "68", ",", "69", ",", 
         "71", ",", "72", ",", "73", ",", "74", ",", "76", ",", "77", ",", 
         "78", ",", "79"}], "}"}], ",", 
       RowBox[{"{", 
        RowBox[{
        "1", ",", "2", ",", "3", ",", "4", ",", "5", ",", "6", ",", "7", ",", 
         "8", ",", "9", ",", "10", ",", "11", ",", "12", ",", "13", ",", "14",
          ",", "15", ",", "16", ",", "17", ",", "25", ",", "29", ",", "34", 
         ",", "36", ",", "43", ",", "47", ",", "52", ",", "54", ",", "61", 
         ",", "66", ",", "70", ",", "75"}], "}"}]}], "}"}], ",", 
     RowBox[{"{", 
      RowBox[{
       RowBox[{"{", 
        RowBox[{
        "18", ",", "20", ",", "22", ",", "27", ",", "30", ",", "31", ",", 
         "37", ",", "38", ",", "40", ",", "45", ",", "48", ",", "49", ",", 
         "55", ",", "56", ",", "58", ",", "62", ",", "63", ",", "68", ",", 
         "71", ",", "72", ",", "77"}], "}"}], ",", 
       RowBox[{"{", 
        RowBox[{
        "1", ",", "2", ",", "3", ",", "4", ",", "5", ",", "6", ",", "7", ",", 
         "8", ",", "9", ",", "10", ",", "11", ",", "12", ",", "13", ",", "14",
          ",", "15", ",", "16", ",", "17", ",", "19", ",", "21", ",", "23", 
         ",", "24", ",", "25", ",", "26", ",", "28", ",", "29", ",", "32", 
         ",", "33", ",", "34", ",", "35", ",", "36", ",", "39", ",", "41", 
         ",", "42", ",", "43", ",", "44", ",", "46", ",", "47", ",", "50", 
         ",", "51", ",", "52", ",", "53", ",", "54", ",", "57", ",", "59", 
         ",", "60", ",", "61", ",", "64", ",", "65", ",", "66", ",", "67", 
         ",", "69", ",", "70", ",", "73", ",", "74", ",", "75", ",", "76", 
         ",", "78", ",", "79"}], "}"}]}], "}"}]}], "}"}]}], 
  ";"}], "\[IndentingNewLine]", 
 RowBox[{
  RowBox[{"For", "[", 
   RowBox[{
    RowBox[{"i", "=", "1"}], ",", 
    RowBox[{"i", "\[LessEqual]", 
     RowBox[{"Length", "[", "cdat991", "]"}]}], ",", 
    RowBox[{"i", "++"}], ",", "\[IndentingNewLine]", 
    RowBox[{
     RowBox[{
      RowBox[{"cdat991", "[", 
       RowBox[{"[", "i", "]"}], "]"}], "=", 
      RowBox[{"Join", "[", 
       RowBox[{
        RowBox[{"cdat991", "[", 
         RowBox[{"[", "i", "]"}], "]"}], ",", 
        RowBox[{"{", 
         RowBox[{"{", "80", "}"}], "}"}]}], "]"}]}], ";"}]}], 
   "\[IndentingNewLine]", "]"}], ";"}], "\[IndentingNewLine]", 
 RowBox[{
  RowBox[{"For", "[", 
   RowBox[{
    RowBox[{"i", "=", "1"}], ",", 
    RowBox[{"i", "\[LessEqual]", 
     RowBox[{"Length", "[", "cdat3501", "]"}]}], ",", 
    RowBox[{"i", "++"}], ",", "\[IndentingNewLine]", 
    RowBox[{
     RowBox[{
      RowBox[{"cdat3501", "[", 
       RowBox[{"[", "i", "]"}], "]"}], "=", 
      RowBox[{"Join", "[", 
       RowBox[{
        RowBox[{"cdat3501", "[", 
         RowBox[{"[", "i", "]"}], "]"}], ",", 
        RowBox[{"{", 
         RowBox[{"{", "80", "}"}], "}"}]}], "]"}]}], ";"}]}], 
   "\[IndentingNewLine]", "]"}], ";"}], "\[IndentingNewLine]", 
 RowBox[{
  RowBox[{"For", "[", 
   RowBox[{
    RowBox[{"i", "=", "1"}], ",", 
    RowBox[{"i", "\[LessEqual]", 
     RowBox[{"Length", "[", "cdat3499", "]"}]}], ",", 
    RowBox[{"i", "++"}], ",", "\[IndentingNewLine]", 
    RowBox[{
     RowBox[{
      RowBox[{"cdat3499", "[", 
       RowBox[{"[", "i", "]"}], "]"}], "=", 
      RowBox[{"Join", "[", 
       RowBox[{
        RowBox[{"cdat3499", "[", 
         RowBox[{"[", "i", "]"}], "]"}], ",", 
        RowBox[{"{", 
         RowBox[{"{", "80", "}"}], "}"}]}], "]"}]}], ";"}]}], 
   "\[IndentingNewLine]", "]"}], ";"}], "\[IndentingNewLine]", 
 RowBox[{
  RowBox[{"cd", "=", 
   RowBox[{"{", 
    RowBox[{"cdat991", ",", "cdat3501", ",", "cdat3499"}], "}"}]}], 
  ";"}], "\[IndentingNewLine]", 
 RowBox[{
  RowBox[{"hd", "=", 
   RowBox[{"{", 
    RowBox[{"hdat991", ",", "hdat3501", ",", "hdat3499"}], "}"}]}], 
  ";"}], "\[IndentingNewLine]", 
 RowBox[{
  RowBox[{"cval", "=", "64.1299"}], ";"}], "\[IndentingNewLine]", 
 RowBox[{"Manipulate", "[", 
  RowBox[{
   RowBox[{"PlotFunc3", "[", 
    RowBox[{
    "infdat", ",", "Cov", ",", "cval", ",", "cd", ",", "hd", ",", "pset", ",",
      "animal"}], "]"}], ",", 
   RowBox[{"{", 
    RowBox[{"pset", ",", "1", ",", "27", ",", "1"}], "}"}], ",", 
   RowBox[{"{", 
    RowBox[{"animal", ",", "1", ",", "3", ",", "1"}], "}"}], ",", 
   RowBox[{"SaveDefinitions", "\[Rule]", "True"}]}], 
  "]"}], "\[IndentingNewLine]"}], "Input"],

Cell[BoxData[
 TagBox[
  StyleBox[
   DynamicModuleBox[{$CellContext`animal$$ = 1, $CellContext`pset$$ = 1, 
    Typeset`show$$ = True, Typeset`bookmarkList$$ = {}, 
    Typeset`bookmarkMode$$ = "Menu", Typeset`animator$$, Typeset`animvar$$ = 
    1, Typeset`name$$ = "\"untitled\"", Typeset`specs$$ = {{
      Hold[$CellContext`pset$$], 1, 27, 1}, {
      Hold[$CellContext`animal$$], 1, 3, 1}}, Typeset`size$$ = {
    505., {125., 129.}}, Typeset`update$$ = 0, Typeset`initDone$$, 
    Typeset`skipInitDone$$ = False, $CellContext`pset$629142$$ = 
    0, $CellContext`animal$629143$$ = 0}, 
    DynamicBox[Manipulate`ManipulateBoxes[
     1, StandardForm, 
      "Variables" :> {$CellContext`animal$$ = 1, $CellContext`pset$$ = 1}, 
      "ControllerVariables" :> {
        Hold[$CellContext`pset$$, $CellContext`pset$629142$$, 0], 
        Hold[$CellContext`animal$$, $CellContext`animal$629143$$, 0]}, 
      "OtherVariables" :> {
       Typeset`show$$, Typeset`bookmarkList$$, Typeset`bookmarkMode$$, 
        Typeset`animator$$, Typeset`animvar$$, Typeset`name$$, 
        Typeset`specs$$, Typeset`size$$, Typeset`update$$, Typeset`initDone$$,
         Typeset`skipInitDone$$}, 
      "Body" :> $CellContext`PlotFunc3[$CellContext`infdat, $CellContext`Cov, \
$CellContext`cval, $CellContext`cd, $CellContext`hd, $CellContext`pset$$, \
$CellContext`animal$$], 
      "Specifications" :> {{$CellContext`pset$$, 1, 27, 
         1}, {$CellContext`animal$$, 1, 3, 1}}, "Options" :> {}, 
      "DefaultOptions" :> {}],
     ImageSizeCache->{550., {183., 188.}},
     SingleEvaluation->True],
    Deinitialization:>None,
    DynamicModuleValues:>{},
    Initialization:>({$CellContext`PlotFunc3[
         Pattern[$CellContext`infdat, 
          Blank[]], 
         Pattern[$CellContext`Cov, 
          Blank[]], 
         Pattern[$CellContext`c, 
          Blank[]], 
         Pattern[$CellContext`cdat2, 
          Blank[]], 
         Pattern[$CellContext`hdat2, 
          Blank[]], 
         Pattern[$CellContext`k, 
          Blank[]], 
         Pattern[$CellContext`animal, 
          Blank[]]] := 
       Module[{$CellContext`aset, $CellContext`a, $CellContext`hlist, \
$CellContext`clist, $CellContext`times, $CellContext`d, $CellContext`h0, \
$CellContext`haps, $CellContext`p1, $CellContext`n, $CellContext`nt, \
$CellContext`sbar, $CellContext`cdat, $CellContext`hdat, $CellContext`inf, \
$CellContext`d2, $CellContext`p2, $CellContext`p3, $CellContext`i, \
$CellContext`t}, $CellContext`aset = {
           "F991", "F3501", "F3499"}; $CellContext`a = 
          Part[$CellContext`aset, $CellContext`animal]; 
         If[$CellContext`a == 
           "F991", $CellContext`inf = Part[$CellContext`infdat, 
              Span[-13, -10]]; $CellContext`times = {0, 1, 3, 
             5}; $CellContext`hdat = 
            Part[$CellContext`hdat2, 1]; $CellContext`cdat = 
            Part[$CellContext`cdat2, 1]; Null]; 
         If[$CellContext`a == 
           "F3501", $CellContext`inf = Part[$CellContext`infdat, 
              Span[-8, -5]]; $CellContext`times = {0, 1, 3, 
             5}; $CellContext`hdat = 
            Part[$CellContext`hdat2, 2]; $CellContext`cdat = 
            Part[$CellContext`cdat2, 2]; Null]; 
         If[$CellContext`a == 
           "F3499", $CellContext`inf = Part[$CellContext`infdat, 
              Span[-3, -2]]; $CellContext`times = {5, 7}; $CellContext`hdat = 
            Part[$CellContext`hdat2, 3]; $CellContext`cdat = 
            Part[$CellContext`cdat2, 3]; Null]; $CellContext`d = Transpose[
            Table[
             N[Part[
                Transpose[
                 Part[$CellContext`hdat, $CellContext`k, 
                  Span[1, All], 
                  Span[2, All]]], $CellContext`i]/Total[
               Part[
                Transpose[
                 Part[$CellContext`hdat, $CellContext`k, 
                  Span[1, All], 
                  Span[2, All]]], $CellContext`i]]], {$CellContext`i, 1, 
              Length[$CellContext`times]}]]; $CellContext`h0 = Table[
            StringSplit[
             Part[
              Part[$CellContext`hdat, $CellContext`k, 
               Span[1, All], 1], $CellContext`i], ""], {$CellContext`i, 1, 
             Length[
              Part[$CellContext`hdat, $CellContext`k]]}]; $CellContext`haps = 
          Table[
            StringJoin[
             $CellContext`MakeFLhap[
              Part[$CellContext`h0, $CellContext`j], 
              Part[$CellContext`Cov, $CellContext`k], 8]], {$CellContext`j, 1,
              Length[$CellContext`h0] - 1}]; $CellContext`haps = 
          Join[$CellContext`haps, {"Other"}]; $CellContext`nt = Table[
            Total[
             Part[
              Part[$CellContext`hdat, $CellContext`k, 
               Span[1, All], 
               Span[2, All]], 
              Span[1, All], $CellContext`t]], {$CellContext`t, 1, 
             Length[$CellContext`times]}]; $CellContext`sbar = Table[
            ListLinePlot[
             Table[
              Partition[
               Riffle[
                ConstantArray[
                 Part[$CellContext`times, $CellContext`t], 2], {
                 If[
                  Or[
                  Part[$CellContext`d, $CellContext`p, $CellContext`t] == 0, 
                   Part[$CellContext`d, $CellContext`p, $CellContext`t] == 1], 
                  Part[$CellContext`d, $CellContext`p, $CellContext`t], 
                  Max[
                  0, Part[$CellContext`d, $CellContext`p, $CellContext`t] - 
                   StandardDeviation[
                    BetaBinomialDistribution[
                    Part[$CellContext`d, $CellContext`p, $CellContext`t] \
$CellContext`c, (1 - 
                    Part[$CellContext`d, $CellContext`p, $CellContext`t]) \
$CellContext`c, 
                    Part[$CellContext`nt, $CellContext`t]]]/
                   Part[$CellContext`nt, $CellContext`t]]], 
                 If[
                  Or[
                  Part[$CellContext`d, $CellContext`p, $CellContext`t] == 0, 
                   Part[$CellContext`d, $CellContext`p, $CellContext`t] == 1], 
                  Part[$CellContext`d, $CellContext`p, $CellContext`t], 
                  Min[
                  1, Part[$CellContext`d, $CellContext`p, $CellContext`t] + 
                   StandardDeviation[
                    BetaBinomialDistribution[
                    Part[$CellContext`d, $CellContext`p, $CellContext`t] \
$CellContext`c, (1 - 
                    Part[$CellContext`d, $CellContext`p, $CellContext`t]) \
$CellContext`c, 
                    Part[$CellContext`nt, $CellContext`t]]]/
                    Part[$CellContext`nt, $CellContext`t]]]}], 
               2], {$CellContext`p, 1, 
               Length[$CellContext`d]}], 
             PlotRange -> {{
               Part[$CellContext`times, 1] - 0.02, 
                Part[$CellContext`times, -1] + 0.02}, {-0.02, 
               1.02}}], {$CellContext`t, 1, 
             Length[$CellContext`times]}]; $CellContext`sbar = 
          Show[$CellContext`sbar]; $CellContext`n = Total[
            Flatten[
             Part[$CellContext`hdat, $CellContext`k, 
              Span[1, All], 
              Span[2, All]]]]; $CellContext`d2 = Transpose[
            Table[
             Table[
              Total[
               Part[
                Part[$CellContext`inf, $CellContext`t], 
                
                Part[$CellContext`cdat, $CellContext`k, $CellContext`i]]], \
{$CellContext`i, 1, 
               Length[
                Part[$CellContext`cdat, $CellContext`k]]}], {$CellContext`t, 
              1, 
              Length[$CellContext`inf]}]]; $CellContext`p2 = ListLinePlot[
            Table[
             Partition[
              Riffle[$CellContext`times, 
               Part[$CellContext`d2, $CellContext`i]], 2], {$CellContext`i, 1, 
              Length[$CellContext`d]}], PlotRange -> {All, {-0.02, 1.02}}, 
            Frame -> True, FrameLabel -> {"Day", "Haplotype frequency", 
              StringJoin["Inferred data ", $CellContext`a, " : N = ", 
               ToString[$CellContext`n]]}, FrameStyle -> 
            Directive[FontSize -> 14, FontFamily -> "Helvetica", Black], 
            FrameTicks -> {{
              Automatic, Automatic}, {$CellContext`times, Automatic}}, 
            PlotLegends -> 
            SwatchLegend[$CellContext`haps, LegendLabel -> 
              "Haplotypes"]]; $CellContext`p2 = 
          Show[$CellContext`p2, $CellContext`sbar]; Return[$CellContext`p2]; 
         Null], $CellContext`infdat = {CompressedData["
1:eJxTTMoPSmVkYGAIAGKz63PXC805bq3J5KJ5oO+4tX91zOl0IL9DKPbtz9nH
rbcozfx0VHqpnfR3iyUFf5jsHVm/ZzP2Gto7pxpkJM46bn1JzP21FVB9O5dy
vCWQPrBQufE0UN+HB0cePykLs4eZo/1QQ+kj8107b5YfD85NO2691mXdwblA
/bxOGdeig45bLxS7sjl05nHrDPXQ0lqgOS6SjZe4GrXs7s8oFOVUX2en7DSJ
ZyFQvFg/RKQsP8nuXmFX35NPb+z3Lfxw08pihr2eYYwdX1SV/RfFR0fdPGPt
u7m6HVY3Tbc/LJ8n8/pghf2HE2oL6+YI25fr+jWLTD9uLRRvvu3Fumn28/5O
D38rbWgPC4eDJzrr2maZ2huw2dkIR3Tbwdyfnzfv4pLZiHCB8XV8rFSr7yfb
PzYS3qi7QsW+koHfdP7aInuYe51l1TLmAOl7PlX+vjNk4OGx11yjMvA3t13A
eq/1KhYr7WZcybu6Xv2anWV40PEj6TPsXu9iZZ8A1OepurFUSr7N7n4Kp1Er
kP/gaoMv494vtnybXcW23Iu2qzzuEsKfUGD385VOn/HWU3a/Bdd/3Vr52O6m
66M5Ckjx2GfY0hQH5Aes3qHwGhjuHzbdv1GSw2H3syPD8PEMYLibn5z4D6hO
Ten1rA1Tj1vPs2LoMJh3067tyMPty259tVvOe7PxO1Df09VBfWuA6mDu4+ep
VgmxSrHz7J3Q3PU+1s5ZNeFbDMi/K9xPd39nsws7tFS9fzYiXbhO+Mbub9Bs
t93PmF/tWao9ABLhMhg=
         "], CompressedData["
1:eJwBjQJy/SFib1JlAQAAAFAAAACT87c3MPHRPsHGemNRftA+XxHc8QMUOT7D
AgZGc3b5PRcoGzW/IuI+QZRTLpnSJj+/wTDD8xBVP0fpQMQ41Eg+JMfrgKzv
dj7ky9zMuyklPlRm2DgWjQA+pJ5PLtfsYj8Rtk7AioxgPnK9C+rL8QI/XQih
FhwiQT15TLMA2Y1gPt9vWLd/PqM9M/61In1ylD3F7K1jsr2aPkHJfh91OIE+
hQURDwNC9D4X69WrAki5PRk71OWol7E+mgrxSLw86D+lpyPbVDizP6ZK73YY
7pc/rZljFi2CZz+OXf0z3rGTP6Lh3kYUpJM/zP4dqlkCQT9OVPaB7QCfPtv8
v+rIkbQ/2S7XHMyYRT/MIdhtaSPVPnFMkL1QU0o/yV/2JZtU2T6oBGt/0CFR
PtJ1wanp51I+cO1QBQYGxT6lD6TKqD52PqyPqMykuGA/9uFJoPtRWD8Ux4nI
E7WCP42z1TqGobY+KeDxrvwQlD5KFhF0nQ5QP726ZT0/U5U+81t/YW96cT4k
eee+R/7qPq0ubVk69h4/+Vhcowkd5D5I1TtDzVykPsz7Gj1RedI+ldtdPd8j
2z3N2WsPmWBjPqtL7V8BqrU+3xxlV5wD0D7c9KlbJIoMPxodgOsL4xU/DITi
g8V8cT59LCkwYwrtPW7ZIC6txoM9xMLOnVWLcj3TO0DIPv5wPpdyWWR2+A0/
kSUcfEoL2T5W/bRWKq7BPjioguv4kRU/w1TSQZlxIz9MRqhTMGG4PmtyDcmv
BmU+IzN5Z/2iMj7TZsWmLUnePjkO7zuo1KQ+SEW+TLk/NT60Ow6C5PFvPhJz
kXEw4RI+nWdV35amhD42MKVBY0/SPr125Yq93WM/gzksxg==
         "], CompressedData["

1:eJwBjQJy/SFib1JlAQAAAFAAAADC39H0SVY0P8c38HfjNTM/eyf9/Z2G8z5V
34sPfOa5Poqu7+kI5T8/eub+TZyaUz/96XGlvxOCP5fUHe1cW9Q+zZIpa8fQ
Aj99ZMZwEkJyPizKyoT60kk+RtwxrwIAYD+rwQLHe6t2PvfEKyqRLTM/vSOp
JJSB9D1URSIe+Zl1Pu/L1tXjVSU+tuLwQwhVAj7Z3bYJFEXRPuuY7EBa+hA/
u42bVBPIZT/+pv0lxWxmPpQqfy6CFTM/Zof4hy09xD/4/3HChNHMP2/6Dtmb
c7c/tYHgljTrYT/R66qb5nhwP/ni5q/rcq0/SSrXBOZbfj+D66BzLNynPons
gywLJtQ/hFzS5nJiUz8LvdWlDD1OP31PWQu7QVc/Ej4zPzk1UD/vnyuSW6bH
PgQdxVQtr4s+wcfptgfLHz+Zn8yyisGFPnTxwa+0Mzw/X/cMlwtLoj85v7xb
tFuGP4YN31rXfC0/D75CM8cqAD/rQZzizAqYP7Ku8H9e8L0+m5Hf6IwrAz9Q
IbKjzGFSP387P3vkxZA/Vq9sMB7vXz8oCn17mj0HPyJzMl/IZE0/dEvnXksA
Yz5LVqjihBEkP9RmQ85gK08/SwHtN6g3cj95O6Fb2GhzP1FV2yziZGA/h5Sc
nGzG4z7rYQfBG2mlPgKqAEBl9WI+1yGiWQ5DFD6P6QHa84gjP7VsMWi2ZU8/
DqMgeHx7Vz8A+vfFF4BFPw8NzW2pIHI/83Aj4VIAYj/Q3aYmXvE2PzCZh2Rx
jAc/SxCYqkWAoD6fbBSj+EJiP3T0gWaMnRQ/dBFkngMt5z6DPiaMRVciP+Lt
KXB2zIc+wc7HLhDcxT7H1nWgNdxTP5WiG7VQn0U/8REtFA==
         "], CompressedData["

1:eJwBjQJy/SFib1JlAQAAAFAAAACQe4AP2oJQP5lORvAaT08/Orn4PsnbaT9j
wyZ0j1MxPzTldYp2kVk/mBeLn/muPj9tM9s2CEpsP+3DUSQlXho/y2x5rdB8
SD+qCc/x3uaGPgAG2BjUCGw+IFHHOD2uGD+p6xxnQI54Pp3n/NKqryE/AgAV
bOVvZT6bE5m3e+FWPiNQyB2bE2U+sHAZSW4IQz51f09jSpy6PrWRZ27wS14/
jaiaandZlT+tNl3YHJzGPvFpLVB733I/48moEX7SXj8VKBiEqLGjP5zdWibD
8ZQ/vYSjmP7UGD+sND98LWgJP6PRNmFvIIQ/84ye16+meD8x6WyFFIZ3Phps
6jwq/rE/3fD1lCBMHz+ZyaJ24BiBPz8FqdyQuyI/UgMXdfdKgj8d5hLhOz71
PtPkMk5x8Yo+5lJDuFVSLz8FvInHS/50PlIYPHdlttU+BDqTNlX3qD9ZJ6PU
omFIP9JaTa6UK10/EGh+b7KRJD+G6BA4EmigP+QUogMIH6E+qai4efxBUT9i
T7fDkc12P1gBvtu8ccA/T3Yzox8Nlz/u+RiuOQAlP7MXGwRnOoU/ZTSo+cQN
nD7sw9VcyemiP1Rn/005cKQ/GAltOZfi0j+du10vTRGYPwRoxmg+Y2Y/uvki
93a/ET9latpa4u4TPyv+U4/Lr/M+4eNDw9npYj5nOK/72G6UPxOGZnaUhUo/
cK9xogLMkT9QFfgvtUqFP1SzvcxmxIs/YB+duvJZXj/dMSvKW2RxP1t5Cxy3
NWU/4kLS05vJwD496enINhWiP0yG/048YkI/j6BCvwAMVT8j6HmBoy6TP+Pt
srNmXa4+BNCwa9rcwj42QS83c6OTP7i12sI5Awg/TDwm5g==
         "], {
         "System", 2}, CompressedData["
1:eJxTTMoPSmVkYGAIAGL/yVxlK2cft25iXlUiBqQXXmN2CgTSa0WCcqTmHLfm
YTumKTzzuPXuU2xvtIG01fsexbTJx60NBb6afZmBEP914J+I+vTj1tGzPRQ3
Vh+3Dn12b1WHmpP9rqY/r9OA5l29tt3BY9pxa3nl6Ib30Yz2LOVFZ9WA5j/g
5z+mLu1on/Rj5+HpQH5n1m1OB6B5MPn+Tqb5S4B87nP6budnHbd2TjXISATS
v+1kVFwqX9vn7FD+fl5vk/0alw13Zuyvs5fLLi1nBMrXu/VJ+l6eYv+ygMH+
dmCjffUVvsMGQHfcqJ+seVjQxT72wacIY6MZ9rejhS9IRpjY17FYRTMaHLEz
ueX+69syB/sLX9+H/IlYbac3f7XNijnddubmYVGSQHesS5n2a/5MhDtjBSr+
XlWNtv/4csGOUqB7Dy4zPDc3o8AeJj8nPPXk96nHrc+VH7C8DwyfsrucX/uA
4jD/wsLH/HvrCxEg3aHFPcMaSB+tbPbQ6UXwfXRjbwW1HLd+fch+asAcRPjA
wgUWX7B4XHzgcZ1ByEq7Yxf2GW0E8ncmiWxOAcq3pc+8sbtbxe7FzayGeR9l
7axfTmvguW1nb/rj0u4ShcN2MP21e7iPX8p6bHeg6kCSdq4y3D+lS4sFvYHy
BxnvaF8Cxr9njKkZM9BczhcMv4N6T9ut5ZG4Fwnkw2mou2DuPfli7RIWYPrx
52QRFGGNtgcAt6kykw==
         "], CompressedData["
1:eJwBjQJy/SFib1JlAQAAAFAAAADLnKxwFRfkPh+MOCVzi9A+mY0cDxvZJT76
Va1MeIQOPhbRj2JDjNE9pK2Kb15BiT6SimmA7T6/PcAMbXJV9aM9lKAOvHkz
9DywVmT0+OxyPb0YLChJoCE+wqInB+FBSz/UwdFgTSdXPvnqr6SD5Vw+WurX
2FAqJD8PoYbQaCJXPgOInG1XsEk/4Gx0ZrtqjD2a7Rkw00iZPs7pVAVU0Zk8
oBJtPyJ0sT2a9CVOwJkUPQTVU5i6S7s943DmV3OA5D9UqG4u/rbJP1czfFV4
4Zg/4rnWGcF47T73bwPjhRmPP0421N6Wfpg/bAgkKcC2vD72aO5E8I9MP2gW
sgRjjrM/Go9ce8K5Rj8izdm0snoQP6dgplCKFFI/ZDUDuyZU8z6ThU1oOPDO
Pu0l3vggYms+lpd1HSQcxD7Iv1FVez9dPkITtAv+ZVQ/byIEcYh7Dz/CwDHT
D019P5Sjdq/mt7Y+1X7utwV0ED4+Fwip9L+3PhU074ehqJU+d4wSGbBD0z27
gBTMJtB1PnTWdBVh3NE+zc9q4hc4cT4Ti0p0VOufPhrvQ7uVnXs+h1ijjXpB
6D3ndBsal0HsPejVJE5pL4491x5awaOZ2j00C5aXW0CAPfJanktrG38+3ab0
2pAp7T59ukRlquoUPtkWwiqqlPM93Zh6zKhydj4suSgfhp2CPmwHI/YJoGg/
JvqzGUtDEj9ManwwtnrBPkRIXE6pFR0/4O0oayeMTj9aqtylT+W+PqM5pI6a
Gdo9xH1LYQaIdz5bg1O/F1nYPjPF+/Uzig8/pC3zkyhmOz7dtBNlUFBXPqaH
RUA7cBk+TmeT1wXigT5vDpnfAGl/PmO7tSt4+lY/98gnZg==
         "], CompressedData["

1:eJwBjQJy/SFib1JlAQAAAFAAAAB2HYkb4BdBP4/bIHR/3iw/skundZAN4D7N
lc0rHDTGPtcWjeIj81A+2GwqUpT+uT5bxAc09R01PjiS3p7P8TY+UusbIHH6
vD0feBN5oCHGPTXLWhpRYGQ+T7ksoPxPQT+Kq8RazFdoPmkUelRvWo8+4ewi
wV6lTj+M8BVTIQpmPmP6zeDJUEA/CxkiMDTy5D0229lyTq7JPv+s1HyJYlQ9
GIL7YweTPD5cACutuxHDPRNXU71ghVU+lQwAVdy4uT8A/5QqUfbcP5/WI8Pg
ULI/14DXEqpH7j4n+vhbbYtjP7eCAd/Il6s/Ia2iGEgrAT9ugQw22EhAP5Eo
tKz7x8w/Uu2ocTyNTj/u2SkMgKd/P6aDDh2v/lc/KHIUYiY4Yj8RkxKwjeA1
PyWgPS+26Zo+myIMeKPTFj9l+S0MMWpePgDG7JJc8Sk/lhTtZE+GUz9UOnkN
0VN6PwGLj17z+yU/g0EpNVOfgz7fPa5vGnn9Pi37TLpIwbU+GEIQr5ngcT5n
UrQCJJLYPjUGiSxTRUE/mIKLF3/i5j4ltw9BIXf7Puw4HxIOGvI+NkBNUyKO
Zz40OKdRb0GqPrWMRBg89TA+LRo0PNXnhj6d6+H+mZ3zPVxCXyLdisM+vKWk
oD52VT+Pz5Yj8UbFPi6jcmPBgcE+r+oXabwN/j555Gi+5RIwP7ZYQFcRJKE/
gyp/CLtyhz8vLLwhRjVAP/r5xkI6XXI/fYnCeBc5hT/i8l/tFus1P1GNBoGl
CIc+nOIp4kKa0z4MQpK8535WPwWa+DgNMHc/ZQdNdb6k7D6IhCPLuFcFPx9r
j8biFog+x21fFqESxT7irqrTix77Pv1QxH0/kDc/TLoeVg==
         "], CompressedData["

1:eJwBjQJy/SFib1JlAQAAAFAAAADsUl2fvSNoPxoRMcrYdVQ/x33tkbS4Yj/E
HsbjI9tJP0y09iylW4Y+ug94Kv94sz4sVwk0BXttPqxL+blBa44+6CKI1+8G
QT7zbRgaLiPQPbyU4GfEbYc+jbWUM+GFBz+H39OLbcl7PtWFLvc9Y4s+ae6x
jL6WSD//yXJKcKc4Pt3ERXxL4wU/JateCVYi9T3lpsFQNTTAPjOj0xm2ALg9
uIFJ5EaKhD4vXGkpGi4wPkOgriToa68+Si+DlEwMYT/2X+emzTjBP4dvYd14
d5w/2R0r9K3ZtT6MhkMo00UKP//bdutGaZA/N0BEvbQuCz8AcwVJk5oDP4M7
BhoiXbY/kP3068OEJT8/NsmP+BW/P+Neeqos0jA/pJ3kWCjjoT90J5Zjy1Vw
P0tSywgWZJQ+MRbwrIl3Mz8eaIvzG94kPqaMokDEatE+nibxwYQ0Zz9bdFJi
TgVJP//8peJS12I//KPZXqA9uD7tPI67kY0RP9YUg3HWX5w+5NXjBavGzz65
khI7yYgKP3rPFkoFmX0/bdGp+2XPLD/xzvrEnMglP46RWa6YwDY/DoEaljWy
qz6EZ7mhZp41P/exYNXBe5U+gjKARTS59T5nYDsFBIooPiMcMjmiitc+VVG8
ytqmkD+9jtCAjhdBP1fyiDwPD10/XLatmNcyVT963o0FhUGtP46Zn3ZTJak/
88ZJYd7jzj9fvqvUovSLP7d/wF68epg/uLh82pcijz9kVN8aVPJ8P6esWl1E
l/Q+eRKvr5DZ+z5FOBxMeWOjP+daD7rf/LE/oqS4kU8bZz8IS8hJWW2DP3az
HDriwLo+yw93FRT21D451Q4KQF9HP3n46XrNaw8/IgkvYg==
         "], {
         "System", 3}, CompressedData["
1:eJwBjQJy/SFib1JlAQAAAFAAAABfxRkrgBUvP5Ln/gvlFns+GQVKWUUhUD51
/NysjH7UPrsyB4Q/gxI/SbF3YHa+GD745j7wi42CPtal9Syp8DM9m7LzqTaA
xD1F5haOD2z+PZ141CP0GaQ9Zu+sIQZ9Cz4DAWnvxY5fPVQ5/nCpTxs92Nsh
s/qmfjwc5issLZbuPWSlJ+Z4SMs8uyDM2ubUaz1uYEjzLSVoPnY1uijbTSA+
m2KzNxuWgD0FEGE7J0SAPOYUacaRS4Y9TKq2m+Cbhj+N1Hsqp73uP1kGrIf1
Z2s//9H1TEjOZj+qYLd84giDP89J4jp80es+JYfsEO8bbj7fOETGIimQPghe
qT7C9mQ/opwmO0+fUT+H6AZ9f8AQP+SRbdWHJpQ+oWjmqGdtBz5o53xeo3J2
PT2loE3IZpY9vYeUeMcidT5ZfRL1PghkPgO3LqlGwIM+ZBZJeHpDsT6SRhbD
LUzjPjeNdJyKB4k+xik7Fp17kT6oRHD7+2myPt9tnBxXhnU/4urfrx0qhD0j
+iX0Qma0PRxX0g6FJYM+P3FvRbXqej7kvAzl3A4APv/kvohVqrw9ampheSpt
lz4j3U/11YODPO7usifpQLI8reRPVNLmiz2t6V3fd+oSP0akIhMX/wQ+mprX
W9vusT0lm6N2t9oNPYyO1XvvKIo8aicm4CvbqTzkwnb0gcSSPUHZGLby86s+
fBlAzGIBEz/NBXvNZvGQPqjwp/XXMow+oJytekOJpz6YvyRClaMJPvJAI9MR
Mos9UvkkKaFQrT0UGGvfp+uJPmM4E+SyyXU+XcuE2l42ID49sMCpHE92PAcK
viIwgII9dEp0m9ZQoj0Hqe220IF2PWVTz/4XOmw/aT4t3Q==
         "], CompressedData["

1:eJwBjQJy/SFib1JlAQAAAFAAAADCYrsYVjNzP6wbIYcmVMY+aXGBpeVJ8z4T
WTF9K+lzPxNuKjnEy1U/z1KxuKo+Zz5lMCiCv/WgPh2fhfy6t+Y9A0jSsgj/
aD5FyEN3HllKPkzLsqbmmUQ+B/2omU7iXz6PJ+MVP/bLPdIIbnk24cY9ZOha
EWKhIz10Xk0gsXs0PlbFMb1FNR09ADXWdnITsT3G9GIoc8qIPtYXMycd96A+
zl3uk0qC+j3WMqGGRuwwPSrq4fbqyBA+i8YKGfB7ST/NeFvptdnuP7IJWauw
+HE/n6gyrckqRz//dUgT6kdFPyoi1J9VkwQ/47q9fZckoD6QlC+WckqAPnQk
l/+Qfms/9ywK5qjWRD9B6Ki8gAtwPxrpm46LSpI+cSWS+WKBhz4aK+OeNijm
PciPxhhWJ8M9ZBFls+6vtT5dQkoR/X1iPtLFNv1olmA+S9zufCAS4z56dAWN
sJfzPihPL6mAkeU+bsxtz9Gn4T7u+RiuOQDlPulaYgIKN2E/hwIqqeG+ED5j
TxC9cswYPtuA0JP0f+A+Jo5q/yRx3z4F+loTAF5zPngDTz6bPzA+bjwN9trh
4T4Wnri42vFSPbeyNGfI41g9P85HB1RnJT5eHgCrAjlhP6VsUB13F2E+aJPC
1I+WFz6uH4fn5KbYPZqret4TEGg9TogBrzPyRD2uVhPG11c7PoiDEcTewtM+
L86tSgHtdz/4ib5ctt/7PmA730B499E+7vV2ExGB0D7TQNFiRBeNPtCpjDNx
giU+heDNkuELBj4C1650clL1Pu9rcRvZKNA+w3G0eRABxj59yJ4gYPpJPXSq
uHiknuU99TlIceKV5z2i9b+fWQ0GPvdL0M6Fazc/9zUutw==
         "], {
         "Better", "L", "=", -3382.66}}, $CellContext`Cov = {{3, 4, 5, 6, 7, 
         8}, {3, 4, 5, 6, 7}, {4, 5, 6, 7, 8}, {2, 3, 4, 5}, {3, 4, 5, 6}, {4,
          5, 6, 7}, {5, 6, 7, 8}, {2, 3, 4}, {3, 4, 5}, {4, 5, 6}, {5, 6, 
         7}, {6, 7, 8}, {1, 2}, {2, 3}, {3, 4}, {4, 5}, {5, 6}, {6, 7}, {7, 
         8}, {1}, {2}, {3}, {4}, {5}, {6}, {7}, {8}}, $CellContext`c = 
       64.1299, $CellContext`k = 1, $CellContext`a = 
       "F991", $CellContext`times = {0, 1, 3, 
        5}, $CellContext`d = CompressedData["
1:eJxTTMoPSmViYGAQBWIWIOaQr/lwkL3fvp/l1kQH6yZ7oYrfio3b59vX23ed
uLhuoj1E/r395HvZl6p9X9kfvM3PuefvAaj8Qah8vn2cy7HuExUH7a8e8vLX
XXPFPmbRHfNIr8lQ+Xp7vZZNrQHbFtjnXnhyms33nv3HuczNh3yOwvUzQAHY
evkmqP5iuDgMmPzc5DhZv9v+oq7a17IdM3HKo4ujA4j+SJzqIPKdOOVfOvbM
X59+jYD+TBrLE3I/bvl1EypS/gWvxikPCf9mnPKQ+F+IU77j2K8LEfK7cMqL
ZzSKZTQuw5CHxH+RPcx+APCnj/A=
        
        "], $CellContext`h0 = {{"A", "G", "G", "A", "C", "T"}, {
         "A", "G", "G", "G", "C", "T"}, {"A", "G", "G", "G", "T", "T"}, {
         "A", "G", "T", "A", "C", "T"}, {"A", "G", "T", "G", "C", "T"}, {
         "A", "G", "G", "G", "C", "C"}, {"A", "G", "T", "G", "T", "T"}, {
         "A", "A", "G", "G", "C", "T"}, {"A", "A", "T", "A", "C", "C"}, {
         "A", "A", "T", "A", "C", "T"}, {"A", "A", "T", "G", "C", "C"}, {
         "A", "A", "T", "G", "C", "T"}, {"A", "G", "T", "A", "C", "C"}, {
         "A", "G", "T", "A", "T", "T"}, {"A", "G", "T", "G", "C", "C"}, {
         "C", "A", "T", "A", "C", "T"}, {"C", "G", "G", "A", "C", "T"}, {
         "C", "G", "G", "G", "C", "C"}, {"C", "G", "G", "G", "C", "T"}, {
         "C", "G", "T", "A", "C", "T"}, {"X"}}, $CellContext`haps = {
        "--AGGACT", "--AGGGCT", "--AGGGTT", "--AGTACT", "--AGTGCT", 
         "--AGGGCC", "--AGTGTT", "--AAGGCT", "--AATACC", "--AATACT", 
         "--AATGCC", "--AATGCT", "--AGTACC", "--AGTATT", "--AGTGCC", 
         "--CATACT", "--CGGACT", "--CGGGCC", "--CGGGCT", "--CGTACT", 
         "Other"}, $CellContext`p1 = Graphics[{{}, {{{
             Hue[0.67, 0.6, 0.6], 
             Directive[
              PointSize[0.016666666666666666`], 
              AbsoluteThickness[1.6], 
              GrayLevel[0]], 
             GeometricTransformation[
              Inset["\[Times]", {0., 0.}], CompressedData["
1:eJxTTMoPSmVmYGDwB2JGIGYCYmWmLz5upgIO/cqLP657wuMA45f6yd3Zt1fA
4U5Ldeq9G6oONpIGnNNWK8D5FW+Xs6UHKjug65cVCbUL0mB2OBLANX3dir/2
MP7daVbR/vqMDtV9JRWzL0k65IY+j1gtIwjnTxDbEVx0RRhDv3tuuzbPN2aH
TZozp2TOZXe4krPkwIRN3+xnlj/Tt2tSgfNXRi/mZC//AlcfnZm9PGqVuQOp
+m00alx2/mVzeLDwVJzaNH6HJEUhmwPLGBxOqdy86Tbpn/2NQhVJ8z/SDgWl
V50ZNZ/aZ05ctnyzi4gDwwX/2wwRAg4/opb/MVyr4PAlN05jUbaaQ85f4bWf
1SUcfpc0W+tsFnVgAIMP9jB6cr7kkzeq/+0beaufhdj9s0e3r9vHXr9G/Jv9
QzUzPaYOBrj+T7kezhO6PsH1u3asec7SxugAc3+k0d4Ga18hB5j+uqvOU3SA
4Qoz3/5iX92KbYwOvy74nNrp+dveK0ZV68miX/Zdos85xP6JOAhc9brOVCwI
l3dVEz759u4/uHynEWt9g4WIww63rXN4Zgs7lGW4rLhcLudQ/HjZvG3XmBx2
2gkmBzzhd1h8y7hXLo3HoTTx/wX1Wl4HXP6B0SFNiy7t0ONyePplzpFWaUYH
Bi6uCTH7f9hv6RdwruV+jxHen5LSHMOEhRycE7K5Pq0RdIDpv19VICd3mRmu
f+uhc98e//kIjz/v70IPE1tf2MP0u4cIBC2uFnGAmS/Uvyeq+4OQgysbb/e+
YDGHsLa3/x5X8TjczdHqPbwWaK9z8teEl4xweY+40tlFDQJw+SfX75evPsji
oKF+K9TjrrrDZPHbcwwzv9hHWMqseX1ZzmHtVu+VO3gUHUT+rfmz0kPR4fXD
j9xb2uVx+gcWHtHWcTYip4UdXOWf9z2qk3LoWVOXNfGessPKa6rh+U/+2jPr
CpvIFOo4HJtw7XvqAlOHN3qFCZ4h0g5L1glslEnQdmD4tPFvzEwVh+28ixUq
3qk4+HKpCfCYsTuUft095UE5t8MUqTbGe9PFHL4/5lj/+KskRvoNelZjbsgm
4BBXxuYRnygD18+i2+W07wo/XL/PPSf/jc9f2sPyg8JBxtcOvzXh+tXs1UpX
FirAzQ9xljhRpyoJ919UEr+J5V0xuP9eLN0rc/GLLob7cbkH5h908wF+ngap

              "]]}, {}}}, {}}, {
         DisplayFunction -> Identity, PlotRangePadding -> {{0, 0}, {
             Scaled[0.02], 
             Scaled[0.05]}}, AxesOrigin -> {0, 0}, 
          PlotRange -> {{0, 15}, {0, 23.66544577}}, DisplayFunction -> 
          Identity, AspectRatio -> GoldenRatio^(-1), Axes -> {True, True}, 
          AxesLabel -> {None, None}, AxesOrigin -> {0, 0}, DisplayFunction :> 
          Identity, Frame -> {{True, True}, {True, True}}, 
          FrameLabel -> {{"Inferred haplotype fitness (TS-TV model)", None}, {
            "Inferred haplotype fitness (\[Mu]=\!\(\*SuperscriptBox[\(10\), \
\(-5\)]\))", None}}, FrameStyle -> 
          Directive[FontFamily -> "Helvetica", FontSize -> 12, 
            GrayLevel[0]], 
          FrameTicks -> {{Automatic, Automatic}, {Automatic, Automatic}}, 
          GridLines -> {None, None}, GridLinesStyle -> Directive[
            GrayLevel[0.5, 0.4]], Method -> {}, 
          PlotRange -> {{0, 15}, {0, 23.66544577}}, PlotRangeClipping -> True,
           PlotRangePadding -> {{0, 0}, {
             Scaled[0.02], 
             Scaled[0.05]}}, 
          Ticks -> {Automatic, Automatic}}], $CellContext`n = 
       1464, $CellContext`nt = {264, 337, 226, 637}, $CellContext`sbar = 
       Graphics[{{{}, {{{}, {}, {
              Hue[0.67, 0.6, 0.6], 
              Directive[
               PointSize[0.019444444444444445`], 
               RGBColor[0.368417, 0.506779, 0.709798], 
               AbsoluteThickness[1.6]], 
              Line[{{0., 0.}, {0., 0.03202650330986692}}]}, {
              Hue[0.9060679774997897, 0.6, 0.6], 
              Directive[
               PointSize[0.019444444444444445`], 
               RGBColor[0.880722, 0.611041, 0.142051], 
               AbsoluteThickness[1.6]], 
              Line[{{0., 0.94601641979298}, {0., 0.9933775196009594}}]}, {
              Hue[0.1421359549995791, 0.6, 0.6], 
              Directive[
               PointSize[0.019444444444444445`], 
               RGBColor[0.560181, 0.691569, 0.194885], 
               AbsoluteThickness[1.6]], 
              Line[{{0., 0.}, {0., 0.012273911104937236`}}]}, {
              Hue[0.37820393249936934`, 0.6, 0.6], 
              Directive[
               PointSize[0.019444444444444445`], 
               RGBColor[0.922526, 0.385626, 0.209179], 
               AbsoluteThickness[1.6]], 
              Line[{{0., 0.}, {0., 0.019553982132801326`}}]}, {
              Hue[0.6142719099991583, 0.6, 0.6], 
              Directive[
               PointSize[0.019444444444444445`], 
               RGBColor[0.528488, 0.470624, 0.701351], 
               AbsoluteThickness[1.6]], 
              Line[{{0., 0.}, {0., 0.012273911104937236`}}]}, {
              Hue[0.8503398874989481, 0.6, 0.6], 
              Directive[
               PointSize[0.019444444444444445`], 
               RGBColor[0.772079, 0.431554, 0.102387], 
               AbsoluteThickness[1.6]], 
              Line[{{0., 0.}, {0., 0.}}]}, {
              Hue[0.08640786499873876, 0.6, 0.6], 
              Directive[
               PointSize[0.019444444444444445`], 
               RGBColor[0.363898, 0.618501, 0.782349], 
               AbsoluteThickness[1.6]], 
              Line[{{0., 0.}, {0., 0.}}]}, {
              Hue[0.3224758424985268, 0.6, 0.6], 
              Directive[
               PointSize[0.019444444444444445`], 
               RGBColor[1, 0.75, 0], 
               AbsoluteThickness[1.6]], 
              Line[{{0., 0.}, {0., 0.}}]}, {
              Hue[0.5585438199983166, 0.6, 0.6], 
              Directive[
               PointSize[0.019444444444444445`], 
               RGBColor[0.647624, 0.37816, 0.614037], 
               AbsoluteThickness[1.6]], 
              Line[{{0., 0.}, {0., 0.}}]}, {
              Hue[0.7946117974981064, 0.6, 0.6], 
              Directive[
               PointSize[0.019444444444444445`], 
               RGBColor[0.571589, 0.586483, 0.], 
               AbsoluteThickness[1.6]], 
              Line[{{0., 0.}, {0., 0.}}]}, {
              Hue[0.030679774997896203`, 0.6, 0.6], 
              Directive[
               PointSize[0.019444444444444445`], 
               RGBColor[0.915, 0.3325, 0.2125], 
               AbsoluteThickness[1.6]], 
              Line[{{0., 0.}, {0., 0.}}]}, {
              Hue[0.266747752497686, 0.6, 0.6], 
              Directive[
               PointSize[0.019444444444444445`], 
               RGBColor[0.40082222609352647`, 0.5220066643438841, 0.85], 
               AbsoluteThickness[1.6]], 
              Line[{{0., 0.}, {0., 0.}}]}, {
              Hue[0.5028157299974758, 0.6, 0.6], 
              Directive[
               PointSize[0.019444444444444445`], 
               RGBColor[
               0.9728288904374106, 0.621644452187053, 0.07336199581899142], 
               AbsoluteThickness[1.6]], 
              Line[{{0., 0.}, {0., 0.}}]}, {
              Hue[0.7388837074972656, 0.6, 0.6], 
              Directive[
               PointSize[0.019444444444444445`], 
               RGBColor[0.736782672705901, 0.358, 0.5030266573755369], 
               AbsoluteThickness[1.6]], 
              Line[{{0., 0.}, {0., 0.}}]}, {
              Hue[0.9749516849970554, 0.6, 0.6], 
              Directive[
               PointSize[0.019444444444444445`], 
               RGBColor[0.28026441037696703`, 0.715, 0.4292089322474965], 
               AbsoluteThickness[1.6]], 
              Line[{{0., 0.}, {0., 0.}}]}, {
              Hue[0.21101966249684523`, 0.6, 0.6], 
              Directive[
               PointSize[0.019444444444444445`], 
               RGBColor[0.368417, 0.506779, 0.709798], 
               AbsoluteThickness[1.6]], 
              Line[{{0., 0.}, {0., 0.}}]}, {
              Hue[0.44708763999663503`, 0.6, 0.6], 
              Directive[
               PointSize[0.019444444444444445`], 
               RGBColor[0.880722, 0.611041, 0.142051], 
               AbsoluteThickness[1.6]], 
              Line[{{0., 0.}, {0., 0.}}]}, {
              Hue[0.6831556174964248, 0.6, 0.6], 
              Directive[
               PointSize[0.019444444444444445`], 
               RGBColor[0.560181, 0.691569, 0.194885], 
               AbsoluteThickness[1.6]], 
              Line[{{0., 0.}, {0., 0.}}]}, {
              Hue[0.9192235949962146, 0.6, 0.6], 
              Directive[
               PointSize[0.019444444444444445`], 
               RGBColor[0.922526, 0.385626, 0.209179], 
               AbsoluteThickness[1.6]], 
              Line[{{0., 0.}, {0., 0.}}]}, {
              Hue[0.15529157249600445`, 0.6, 0.6], 
              Directive[
               PointSize[0.019444444444444445`], 
               RGBColor[0.528488, 0.470624, 0.701351], 
               AbsoluteThickness[1.6]], 
              Line[{{0., 0.}, {0., 0.}}]}, {
              Hue[0.39135954999579425`, 0.6, 0.6], 
              Directive[
               PointSize[0.019444444444444445`], 
               RGBColor[0.772079, 0.431554, 0.102387], 
               AbsoluteThickness[1.6]], 
              Line[{{0., 0.}, {0., 0.}}]}}}, {}}, {{}, {{{}, {}, {
              Hue[0.67, 0.6, 0.6], 
              Directive[
               PointSize[0.019444444444444445`], 
               RGBColor[0.368417, 0.506779, 0.709798], 
               AbsoluteThickness[1.6]], 
              Line[{{1., 0.}, {1., 0.021600252542960652`}}]}, {
              Hue[0.9060679774997897, 0.6, 0.6], 
              Directive[
               PointSize[0.019444444444444445`], 
               RGBColor[0.880722, 0.611041, 0.142051], 
               AbsoluteThickness[1.6]], 
              Line[{{1., 0.7702426899439223}, {1., 0.8736742240026651}}]}, {
              Hue[0.1421359549995791, 0.6, 0.6], 
              Directive[
               PointSize[0.019444444444444445`], 
               RGBColor[0.560181, 0.691569, 0.194885], 
               AbsoluteThickness[1.6]], 
              Line[{{1., 0.09008623981018907}, {1., 0.18291079283076048`}}]}, {
              Hue[0.37820393249936934`, 0.6, 0.6], 
              Directive[
               PointSize[0.019444444444444445`], 
               RGBColor[0.922526, 0.385626, 0.209179], 
               AbsoluteThickness[1.6]], 
              Line[{{1., 0.008618759244168751}, {1., 0.05666313986562354}}]}, {
              Hue[0.6142719099991583, 0.6, 0.6], 
              Directive[
               PointSize[0.019444444444444445`], 
               RGBColor[0.528488, 0.470624, 0.701351], 
               AbsoluteThickness[1.6]], 
              Line[{{1., 0.}, {1., 0.}}]}, {
              Hue[0.8503398874989481, 0.6, 0.6], 
              Directive[
               PointSize[0.019444444444444445`], 
               RGBColor[0.772079, 0.431554, 0.102387], 
               AbsoluteThickness[1.6]], 
              Line[{{1., 0.}, {1., 0.}}]}, {
              Hue[0.08640786499873876, 0.6, 0.6], 
              Directive[
               PointSize[0.019444444444444445`], 
               RGBColor[0.363898, 0.618501, 0.782349], 
               AbsoluteThickness[1.6]], 
              Line[{{1., 0.}, {1., 0.}}]}, {
              Hue[0.3224758424985268, 0.6, 0.6], 
              Directive[
               PointSize[0.019444444444444445`], 
               RGBColor[1, 0.75, 0], 
               AbsoluteThickness[1.6]], 
              Line[{{1., 0.}, {1., 0.}}]}, {
              Hue[0.5585438199983166, 0.6, 0.6], 
              Directive[
               PointSize[0.019444444444444445`], 
               RGBColor[0.647624, 0.37816, 0.614037], 
               AbsoluteThickness[1.6]], 
              Line[{{1., 0.}, {1., 0.}}]}, {
              Hue[0.7946117974981064, 0.6, 0.6], 
              Directive[
               PointSize[0.019444444444444445`], 
               RGBColor[0.571589, 0.586483, 0.], 
               AbsoluteThickness[1.6]], 
              Line[{{1., 0.}, {1., 0.}}]}, {
              Hue[0.030679774997896203`, 0.6, 0.6], 
              Directive[
               PointSize[0.019444444444444445`], 
               RGBColor[0.915, 0.3325, 0.2125], 
               AbsoluteThickness[1.6]], 
              Line[{{1., 0.}, {1., 0.}}]}, {
              Hue[0.266747752497686, 0.6, 0.6], 
              Directive[
               PointSize[0.019444444444444445`], 
               RGBColor[0.40082222609352647`, 0.5220066643438841, 0.85], 
               AbsoluteThickness[1.6]], 
              Line[{{1., 0.}, {1., 0.}}]}, {
              Hue[0.5028157299974758, 0.6, 0.6], 
              Directive[
               PointSize[0.019444444444444445`], 
               RGBColor[
               0.9728288904374106, 0.621644452187053, 0.07336199581899142], 
               AbsoluteThickness[1.6]], 
              Line[{{1., 0.}, {1., 0.}}]}, {
              Hue[0.7388837074972656, 0.6, 0.6], 
              Directive[
               PointSize[0.019444444444444445`], 
               RGBColor[0.736782672705901, 0.358, 0.5030266573755369], 
               AbsoluteThickness[1.6]], 
              Line[{{1., 0.}, {1., 0.}}]}, {
              Hue[0.9749516849970554, 0.6, 0.6], 
              Directive[
               PointSize[0.019444444444444445`], 
               RGBColor[0.28026441037696703`, 0.715, 0.4292089322474965], 
               AbsoluteThickness[1.6]], 
              Line[{{1., 0.}, {1., 0.}}]}, {
              Hue[0.21101966249684523`, 0.6, 0.6], 
              Directive[
               PointSize[0.019444444444444445`], 
               RGBColor[0.368417, 0.506779, 0.709798], 
               AbsoluteThickness[1.6]], 
              Line[{{1., 0.}, {1., 0.}}]}, {
              Hue[0.44708763999663503`, 0.6, 0.6], 
              Directive[
               PointSize[0.019444444444444445`], 
               RGBColor[0.880722, 0.611041, 0.142051], 
               AbsoluteThickness[1.6]], 
              Line[{{1., 0.}, {1., 0.}}]}, {
              Hue[0.6831556174964248, 0.6, 0.6], 
              Directive[
               PointSize[0.019444444444444445`], 
               RGBColor[0.560181, 0.691569, 0.194885], 
               AbsoluteThickness[1.6]], 
              Line[{{1., 0.}, {1., 0.}}]}, {
              Hue[0.9192235949962146, 0.6, 0.6], 
              Directive[
               PointSize[0.019444444444444445`], 
               RGBColor[0.922526, 0.385626, 0.209179], 
               AbsoluteThickness[1.6]], 
              Line[{{1., 0.}, {1., 0.}}]}, {
              Hue[0.15529157249600445`, 0.6, 0.6], 
              Directive[
               PointSize[0.019444444444444445`], 
               RGBColor[0.528488, 0.470624, 0.701351], 
               AbsoluteThickness[1.6]], 
              Line[{{1., 0.}, {1., 0.}}]}, {
              Hue[0.39135954999579425`, 0.6, 0.6], 
              Directive[
               PointSize[0.019444444444444445`], 
               RGBColor[0.772079, 0.431554, 0.102387], 
               AbsoluteThickness[1.6]], 
              Line[{{1., 0.}, {1., 0.}}]}}}, {}}, {{}, {{{}, {}, {
              Hue[0.67, 0.6, 0.6], 
              Directive[
               PointSize[0.019444444444444445`], 
               RGBColor[0.368417, 0.506779, 0.709798], 
               AbsoluteThickness[1.6]], 
              Line[{{3., 0.006650601569292685}, {3., 0.05529630108557457}}]}, {
              Hue[0.9060679774997897, 0.6, 0.6], 
              Directive[
               PointSize[0.019444444444444445`], 
               RGBColor[0.880722, 0.611041, 0.142051], 
               AbsoluteThickness[1.6]], 
              Line[{{3., 0.08510771862890928}, {3., 0.18037900703480755`}}]}, {
              Hue[0.1421359549995791, 0.6, 0.6], 
              Directive[
               PointSize[0.019444444444444445`], 
               RGBColor[0.560181, 0.691569, 0.194885], 
               AbsoluteThickness[1.6]], 
              Line[{{3., 0.25735646189752265`}, {3., 0.3886612372175216}}]}, {
             
              Hue[0.37820393249936934`, 0.6, 0.6], 
              Directive[
               PointSize[0.019444444444444445`], 
               RGBColor[0.922526, 0.385626, 0.209179], 
               AbsoluteThickness[1.6]], 
              Line[{{3., 0.40335282348495094`}, {3., 0.5435498313823057}}]}, {
             
              Hue[0.6142719099991583, 0.6, 0.6], 
              Directive[
               PointSize[0.019444444444444445`], 
               RGBColor[0.528488, 0.470624, 0.701351], 
               AbsoluteThickness[1.6]], 
              Line[{{3., 0.}, {3., 0.02199824450674048}}]}, {
              Hue[0.8503398874989481, 0.6, 0.6], 
              Directive[
               PointSize[0.019444444444444445`], 
               RGBColor[0.772079, 0.431554, 0.102387], 
               AbsoluteThickness[1.6]], 
              Line[{{3., 0.}, {3., 0.029342137072063634`}}]}, {
              Hue[0.08640786499873876, 0.6, 0.6], 
              Directive[
               PointSize[0.019444444444444445`], 
               RGBColor[0.363898, 0.618501, 0.782349], 
               AbsoluteThickness[1.6]], 
              Line[{{3., 0.}, {3., 0.029342137072063634`}}]}, {
              Hue[0.3224758424985268, 0.6, 0.6], 
              Directive[
               PointSize[0.019444444444444445`], 
               RGBColor[1, 0.75, 0], 
               AbsoluteThickness[1.6]], 
              Line[{{3., 0.}, {3., 0.}}]}, {
              Hue[0.5585438199983166, 0.6, 0.6], 
              Directive[
               PointSize[0.019444444444444445`], 
               RGBColor[0.647624, 0.37816, 0.614037], 
               AbsoluteThickness[1.6]], 
              Line[{{3., 0.}, {3., 0.}}]}, {
              Hue[0.7946117974981064, 0.6, 0.6], 
              Directive[
               PointSize[0.019444444444444445`], 
               RGBColor[0.571589, 0.586483, 0.], 
               AbsoluteThickness[1.6]], 
              Line[{{3., 0.}, {3., 0.}}]}, {
              Hue[0.030679774997896203`, 0.6, 0.6], 
              Directive[
               PointSize[0.019444444444444445`], 
               RGBColor[0.915, 0.3325, 0.2125], 
               AbsoluteThickness[1.6]], 
              Line[{{3., 0.}, {3., 0.}}]}, {
              Hue[0.266747752497686, 0.6, 0.6], 
              Directive[
               PointSize[0.019444444444444445`], 
               RGBColor[0.40082222609352647`, 0.5220066643438841, 0.85], 
               AbsoluteThickness[1.6]], 
              Line[{{3., 0.}, {3., 0.}}]}, {
              Hue[0.5028157299974758, 0.6, 0.6], 
              Directive[
               PointSize[0.019444444444444445`], 
               RGBColor[
               0.9728288904374106, 0.621644452187053, 0.07336199581899142], 
               AbsoluteThickness[1.6]], 
              Line[{{3., 0.}, {3., 0.}}]}, {
              Hue[0.7388837074972656, 0.6, 0.6], 
              Directive[
               PointSize[0.019444444444444445`], 
               RGBColor[0.736782672705901, 0.358, 0.5030266573755369], 
               AbsoluteThickness[1.6]], 
              Line[{{3., 0.}, {3., 0.}}]}, {
              Hue[0.9749516849970554, 0.6, 0.6], 
              Directive[
               PointSize[0.019444444444444445`], 
               RGBColor[0.28026441037696703`, 0.715, 0.4292089322474965], 
               AbsoluteThickness[1.6]], 
              Line[{{3., 0.}, {3., 0.}}]}, {
              Hue[0.21101966249684523`, 0.6, 0.6], 
              Directive[
               PointSize[0.019444444444444445`], 
               RGBColor[0.368417, 0.506779, 0.709798], 
               AbsoluteThickness[1.6]], 
              Line[{{3., 0.}, {3., 0.}}]}, {
              Hue[0.44708763999663503`, 0.6, 0.6], 
              Directive[
               PointSize[0.019444444444444445`], 
               RGBColor[0.880722, 0.611041, 0.142051], 
               AbsoluteThickness[1.6]], 
              Line[{{3., 0.}, {3., 0.}}]}, {
              Hue[0.6831556174964248, 0.6, 0.6], 
              Directive[
               PointSize[0.019444444444444445`], 
               RGBColor[0.560181, 0.691569, 0.194885], 
               AbsoluteThickness[1.6]], 
              Line[{{3., 0.}, {3., 0.}}]}, {
              Hue[0.9192235949962146, 0.6, 0.6], 
              Directive[
               PointSize[0.019444444444444445`], 
               RGBColor[0.922526, 0.385626, 0.209179], 
               AbsoluteThickness[1.6]], 
              Line[{{3., 0.}, {3., 0.}}]}, {
              Hue[0.15529157249600445`, 0.6, 0.6], 
              Directive[
               PointSize[0.019444444444444445`], 
               RGBColor[0.528488, 0.470624, 0.701351], 
               AbsoluteThickness[1.6]], 
              Line[{{3., 0.}, {3., 0.}}]}, {
              Hue[0.39135954999579425`, 0.6, 0.6], 
              Directive[
               PointSize[0.019444444444444445`], 
               RGBColor[0.772079, 0.431554, 0.102387], 
               AbsoluteThickness[1.6]], 
              
              Line[{{3., 0.}, {3., 
               0.013743034786506745`}}]}}}, {}}, {{}, {{{}, {}, {
              Hue[0.67, 0.6, 0.6], 
              Directive[
               PointSize[0.019444444444444445`], 
               RGBColor[0.368417, 0.506779, 0.709798], 
               AbsoluteThickness[1.6]], 
              Line[{{5., 0.00033351610293747}, {5., 0.03420337557681135}}]}, {
             
              Hue[0.9060679774997897, 0.6, 0.6], 
              Directive[
               PointSize[0.019444444444444445`], 
               RGBColor[0.880722, 0.611041, 0.142051], 
               AbsoluteThickness[1.6]], 
              Line[{{5., 0.09329085868390817}, {5., 0.18300427475408237`}}]}, {
              Hue[0.1421359549995791, 0.6, 0.6], 
              Directive[
               PointSize[0.019444444444444445`], 
               RGBColor[0.560181, 0.691569, 0.194885], 
               AbsoluteThickness[1.6]], 
              
              Line[{{5., 0.0011644807262651304`}, {5., 
               0.036512128378915404`}}]}, {
              Hue[0.37820393249936934`, 0.6, 0.6], 
              Directive[
               PointSize[0.019444444444444445`], 
               RGBColor[0.922526, 0.385626, 0.209179], 
               AbsoluteThickness[1.6]], 
              Line[{{5., 0.1179877775268261}, {5., 0.2148222695689353}}]}, {
              Hue[0.6142719099991583, 0.6, 0.6], 
              Directive[
               PointSize[0.019444444444444445`], 
               RGBColor[0.528488, 0.470624, 0.701351], 
               AbsoluteThickness[1.6]], 
              Line[{{5., 0.}, {5., 0.013609886398813362`}}]}, {
              Hue[0.8503398874989481, 0.6, 0.6], 
              Directive[
               PointSize[0.019444444444444445`], 
               RGBColor[0.772079, 0.431554, 0.102387], 
               AbsoluteThickness[1.6]], 
              Line[{{5., 0.004775175856949965}, {5., 0.04546030294995741}}]}, {
              Hue[0.08640786499873876, 0.6, 0.6], 
              Directive[
               PointSize[0.019444444444444445`], 
               RGBColor[0.363898, 0.618501, 0.782349], 
               AbsoluteThickness[1.6]], 
              Line[{{5., 0.}, {5., 0.}}]}, {
              Hue[0.3224758424985268, 0.6, 0.6], 
              Directive[
               PointSize[0.019444444444444445`], 
               RGBColor[1, 0.75, 0], 
               AbsoluteThickness[1.6]], 
              Line[{{5., 0.}, {5., 0.006716553897493106}}]}, {
              Hue[0.5585438199983166, 0.6, 0.6], 
              Directive[
               PointSize[0.019444444444444445`], 
               RGBColor[0.647624, 0.37816, 0.614037], 
               AbsoluteThickness[1.6]], 
              Line[{{5., 0.}, {5., 0.02703559075209594}}]}, {
              Hue[0.7946117974981064, 0.6, 0.6], 
              Directive[
               PointSize[0.019444444444444445`], 
               RGBColor[0.571589, 0.586483, 0.], 
               AbsoluteThickness[1.6]], 
              Line[{{5., 0.2880698121466696}, {5., 0.412087173724602}}]}, {
              Hue[0.030679774997896203`, 0.6, 0.6], 
              Directive[
               PointSize[0.019444444444444445`], 
               RGBColor[0.915, 0.3325, 0.2125], 
               AbsoluteThickness[1.6]], 
              Line[{{5., 0.}, {5., 0.010412519194377452`}}]}, {
              Hue[0.266747752497686, 0.6, 0.6], 
              Directive[
               PointSize[0.019444444444444445`], 
               RGBColor[0.40082222609352647`, 0.5220066643438841, 0.85], 
               AbsoluteThickness[1.6]], 
              Line[{{5., 0.}, {5., 0.010412519194377452`}}]}, {
              Hue[0.5028157299974758, 0.6, 0.6], 
              Directive[
               PointSize[0.019444444444444445`], 
               RGBColor[
               0.9728288904374106, 0.621644452187053, 0.07336199581899142], 
               AbsoluteThickness[1.6]], 
              Line[{{5., 0.}, {5., 0.010412519194377452`}}]}, {
              Hue[0.7388837074972656, 0.6, 0.6], 
              Directive[
               PointSize[0.019444444444444445`], 
               RGBColor[0.736782672705901, 0.358, 0.5030266573755369], 
               AbsoluteThickness[1.6]], 
              Line[{{5., 0.}, {5., 0.006716553897493106}}]}, {
              Hue[0.9749516849970554, 0.6, 0.6], 
              Directive[
               PointSize[0.019444444444444445`], 
               RGBColor[0.28026441037696703`, 0.715, 0.4292089322474965], 
               AbsoluteThickness[1.6]], 
              Line[{{5., 0.}, {5., 0.006716553897493106}}]}, {
              Hue[0.21101966249684523`, 0.6, 0.6], 
              Directive[
               PointSize[0.019444444444444445`], 
               RGBColor[0.368417, 0.506779, 0.709798], 
               AbsoluteThickness[1.6]], 
              
              Line[{{5., 0.024153999073886146`}, {5., 
               0.08259639339079204}}]}, {
              Hue[0.44708763999663503`, 0.6, 0.6], 
              Directive[
               PointSize[0.019444444444444445`], 
               RGBColor[0.880722, 0.611041, 0.142051], 
               AbsoluteThickness[1.6]], 
              Line[{{5., 0.}, {5., 0.021976276618893648`}}]}, {
              Hue[0.6831556174964248, 0.6, 0.6], 
              Directive[
               PointSize[0.019444444444444445`], 
               RGBColor[0.560181, 0.691569, 0.194885], 
               AbsoluteThickness[1.6]], 
              
              Line[{{5., 0.010798636820687747`}, {5., 
               0.05827514653880989}}]}, {
              Hue[0.9192235949962146, 0.6, 0.6], 
              Directive[
               PointSize[0.019444444444444445`], 
               RGBColor[0.922526, 0.385626, 0.209179], 
               AbsoluteThickness[1.6]], 
              Line[{{5., 0.06268992420859068}, {5., 0.14139170844447055`}}]}, {
              Hue[0.15529157249600445`, 0.6, 0.6], 
              Directive[
               PointSize[0.019444444444444445`], 
               RGBColor[0.528488, 0.470624, 0.701351], 
               AbsoluteThickness[1.6]], 
              
              Line[{{5., 0.017306636814477968`}, {5., 
               0.07060545109760995}}]}, {
              Hue[0.39135954999579425`, 0.6, 0.6], 
              Directive[
               PointSize[0.019444444444444445`], 
               RGBColor[0.772079, 0.431554, 0.102387], 
               AbsoluteThickness[1.6]], 
              Line[{{5., 0.}, {5., 0.021976276618893648`}}]}}}, {}}}, {
         DisplayFunction -> Identity, PlotRangePadding -> {{0, 0}, {0, 0}}, 
          AxesOrigin -> {0, 0}, PlotRange -> {{-0.02, 5.02}, {-0.02, 1.02}}, 
          DisplayFunction -> Identity, AspectRatio -> GoldenRatio^(-1), 
          Axes -> {True, True}, AxesLabel -> {None, None}, 
          AxesOrigin -> {0, 0}, DisplayFunction :> Identity, 
          Frame -> {{False, False}, {False, False}}, 
          FrameLabel -> {{None, None}, {None, None}}, 
          FrameTicks -> {{Automatic, Automatic}, {Automatic, Automatic}}, 
          GridLines -> {None, None}, GridLinesStyle -> Directive[
            GrayLevel[0.5, 0.4]], Method -> {}, 
          PlotRange -> {{-0.02, 5.02}, {-0.02, 1.02}}, PlotRangeClipping -> 
          True, PlotRangePadding -> {{0, 0}, {0, 0}}, 
          Ticks -> {Automatic, Automatic}}], $CellContext`cdat = {{{26, 44, 
          67}, {24, 42, 65}, {25, 43, 66}, {32, 50, 73}, {28, 46, 69}, {27, 
          45, 68}, {29, 47, 70}, {33, 51, 74}, {37, 55, 62}, {39, 57, 64}, {
          38, 56, 63}, {35, 53, 60}, {30, 48, 71}, {2, 7, 13}, {31, 49, 72}, {
          76}, {19, 21, 23}, {40, 58, 77}, {41, 59, 78}, {79}}, {{26, 44, 
          67}, {24, 27, 42, 45, 65, 68}, {25, 43, 66}, {30, 32, 48, 50, 71, 
          73}, {28, 31, 46, 49, 69, 72}, {29, 47, 70}, {40, 41, 58, 59, 77, 
          78}, {33, 51, 74}, {37, 39, 55, 57, 62, 64}, {1, 6, 12}, {2, 7, 
          13}, {79}, {34, 52, 75}, {35, 38, 53, 56, 60, 63}, {36, 54, 61}, {
          76}, {18, 19, 20, 21, 22, 23}, {5, 10, 16}}, {{19, 21, 23, 26, 44, 
          67}, {24, 41, 42, 59, 65, 78}, {25, 43, 66}, {32, 50, 73, 79}, {2, 
          7, 13, 17}, {33, 51, 74}, {34, 52, 75}, {37, 55, 62}, {39, 57, 64, 
          76}, {38, 56, 63}, {27, 40, 45, 58, 68, 77}, {30, 48, 71}, {28, 46, 
          69}}, {{1, 6, 24, 25, 26, 27, 42, 43, 44, 45}, {2, 7, 28, 29, 30, 
          31, 32, 46, 47, 48, 49, 50}, {12, 65, 66, 67, 68}, {3, 8, 33, 34, 
          51, 52}, {4, 9, 35, 36, 37, 38, 39, 53, 54, 55, 56, 57}, {13, 69, 
          70, 71, 72, 73}, {5, 10, 18, 19, 20, 21, 40, 41, 58, 59}, {14, 74, 
          75}, {11, 60, 61, 62, 63, 64}, {16, 22, 23, 77, 78}}, {{1, 6, 12, 
          26, 44, 67}, {24, 25, 27, 42, 43, 45, 65, 66, 68}, {2, 7, 13, 30, 
          32, 48, 50, 71, 73}, {28, 29, 31, 46, 47, 49, 69, 70, 72}, {4, 9, 
          11, 37, 39, 55, 57, 62, 64}, {15, 76}, {5, 10, 16, 18, 19, 20, 21, 
          22, 23}, {40, 41, 58, 59, 77, 78}, {17, 79}}, {{18, 19, 20, 21, 22, 
          23, 26, 44, 67}, {24, 27, 40, 41, 42, 45, 58, 59, 65, 68, 77, 78}, {
          25, 43, 66}, {30, 32, 48, 50, 71, 73, 79}, {28, 31, 46, 49, 69, 
          72}, {29, 47, 70}, {2, 7, 13, 17}, {33, 51, 74}, {34, 52, 75}, {37, 
          39, 55, 57, 62, 64, 76}, {35, 38, 53, 56, 60, 63}, {36, 54, 61}}, {{
          19, 21, 23, 26, 44, 67}, {24, 33, 41, 42, 51, 59, 65, 74, 78}, {25, 
          34, 43, 52, 66, 75}, {32, 39, 50, 57, 64, 73, 76, 79}, {28, 35, 46, 
          53, 60, 69}, {29, 36, 47, 54, 61, 70}, {27, 40, 45, 58, 68, 77}, {2,
           4, 7, 9, 11, 13, 15, 17}, {30, 37, 48, 55, 62, 71}, {31, 38, 49, 
          56, 63, 72}}, {{3, 4, 8, 9, 33, 34, 35, 36, 37, 38, 39, 51, 52, 53, 
          54, 55, 56, 57}, {1, 2, 6, 7, 24, 25, 26, 27, 28, 29, 30, 31, 32, 
          42, 43, 44, 45, 46, 47, 48, 49, 50}, {12, 13, 65, 66, 67, 68, 69, 
          70, 71, 72, 73}, {5, 10, 18, 19, 20, 21, 40, 41, 58, 59}, {11, 14, 
          60, 61, 62, 63, 64, 74, 75}, {16, 17, 22, 23, 77, 78, 79}}, {{1, 6, 
          12, 24, 25, 26, 27, 42, 43, 44, 45, 65, 66, 67, 68}, {2, 7, 13, 28, 
          29, 30, 31, 32, 46, 47, 48, 49, 50, 69, 70, 71, 72, 73}, {5, 10, 16,
           18, 19, 20, 21, 22, 23, 40, 41, 58, 59, 77, 78}, {4, 9, 11, 35, 36,
           37, 38, 39, 53, 54, 55, 56, 57, 60, 61, 62, 63, 64}, {3, 8, 14, 33,
           34, 51, 52, 74, 75}, {15, 76}, {17, 79}}, {{24, 25, 27, 40, 41, 42,
           43, 45, 58, 59, 65, 66, 68, 77, 78}, {2, 7, 13, 17, 30, 32, 48, 50,
           71, 73, 79}, {28, 29, 31, 46, 47, 49, 69, 70, 72}, {4, 9, 11, 15, 
          37, 39, 55, 57, 62, 64, 76}, {35, 36, 38, 53, 54, 56, 60, 61, 63}, {
          1, 5, 6, 10, 12, 16, 18, 19, 20, 21, 22, 23, 26, 44, 67}}, {{18, 19,
           20, 21, 22, 23, 26, 44, 67}, {24, 27, 33, 40, 41, 42, 45, 51, 58, 
          59, 65, 68, 74, 77, 78}, {25, 34, 43, 52, 66, 75}, {30, 32, 37, 39, 
          48, 50, 55, 57, 62, 64, 71, 73, 76, 79}, {28, 31, 35, 38, 46, 49, 
          53, 56, 60, 63, 69, 72}, {29, 36, 47, 54, 61, 70}, {1, 3, 5, 6, 8, 
          10, 12, 14, 16}, {2, 4, 7, 9, 11, 13, 15, 17}}, {{19, 21, 23, 26, 
          32, 39, 44, 50, 57, 64, 67, 73, 76, 79}, {24, 28, 33, 35, 41, 42, 
          46, 51, 53, 59, 60, 65, 69, 74, 78}, {25, 29, 34, 36, 43, 47, 52, 
          54, 61, 66, 70, 75}, {18, 20, 22, 30, 37, 48, 55, 62, 71}, {1, 2, 3,
           4, 5, 6, 7, 8, 9, 10, 11, 12, 13, 14, 15, 16, 17}, {27, 31, 38, 40,
           45, 49, 56, 58, 63, 68, 72, 77}}, {{1, 2, 3, 4, 5, 18, 19, 24, 25, 
          26, 27, 28, 29, 30, 31, 32, 33, 34, 35, 36, 37, 38, 39, 40, 41}, {
          11, 12, 13, 14, 15, 16, 17, 22, 23, 60, 61, 62, 63, 64, 65, 66, 67, 
          68, 69, 70, 71, 72, 73, 74, 75, 76, 77, 78, 79}, {6, 7, 8, 9, 10, 
          20, 21, 42, 43, 44, 45, 46, 47, 48, 49, 50, 51, 52, 53, 54, 55, 56, 
          57, 58, 59}}, {{1, 2, 3, 4, 6, 7, 8, 9, 24, 25, 26, 27, 28, 29, 30, 
          31, 32, 33, 34, 35, 36, 37, 38, 39, 42, 43, 44, 45, 46, 47, 48, 49, 
          50, 51, 52, 53, 54, 55, 56, 57}, {5, 10, 18, 19, 20, 21, 40, 41, 58,
           59}, {11, 12, 13, 14, 60, 61, 62, 63, 64, 65, 66, 67, 68, 69, 70, 
          71, 72, 73, 74, 75}, {15, 16, 17, 22, 23, 76, 77, 78, 79}}, {{3, 4, 
          8, 9, 11, 14, 33, 34, 35, 36, 37, 38, 39, 51, 52, 53, 54, 55, 56, 
          57, 60, 61, 62, 63, 64, 74, 75}, {1, 2, 6, 7, 12, 13, 24, 25, 26, 
          27, 28, 29, 30, 31, 32, 42, 43, 44, 45, 46, 47, 48, 49, 50, 65, 66, 
          67, 68, 69, 70, 71, 72, 73}, {5, 10, 16, 17, 18, 19, 20, 21, 22, 23,
           40, 41, 58, 59, 77, 78, 79}, {15, 76}}, {{1, 5, 6, 10, 12, 16, 18, 
          19, 20, 21, 22, 23, 24, 25, 26, 27, 40, 41, 42, 43, 44, 45, 58, 59, 
          65, 66, 67, 68, 77, 78}, {2, 7, 13, 17, 28, 29, 30, 31, 32, 46, 47, 
          48, 49, 50, 69, 70, 71, 72, 73, 79}, {3, 8, 14, 33, 34, 51, 52, 74, 
          75}, {4, 9, 11, 15, 35, 36, 37, 38, 39, 53, 54, 55, 56, 57, 60, 61, 
          62, 63, 64, 76}}, {{1, 3, 5, 6, 8, 10, 12, 14, 16, 18, 19, 20, 21, 
          22, 23, 26, 44, 67}, {24, 25, 27, 33, 34, 40, 41, 42, 43, 45, 51, 
          52, 58, 59, 65, 66, 68, 74, 75, 77, 78}, {28, 29, 31, 35, 36, 38, 
          46, 47, 49, 53, 54, 56, 60, 61, 63, 69, 70, 72}, {2, 4, 7, 9, 11, 
          13, 15, 17, 30, 32, 37, 39, 48, 50, 55, 57, 62, 64, 71, 73, 76, 
          79}}, {{18, 19, 20, 21, 22, 23, 26, 30, 32, 37, 39, 44, 48, 50, 55, 
          57, 62, 64, 67, 71, 73, 76, 79}, {1, 2, 3, 4, 5, 6, 7, 8, 9, 10, 11,
           12, 13, 14, 15, 16, 17}, {24, 27, 28, 31, 33, 35, 38, 40, 41, 42, 
          45, 46, 49, 51, 53, 56, 58, 59, 60, 63, 65, 68, 69, 72, 74, 77, 
          78}, {25, 29, 34, 36, 43, 47, 52, 54, 61, 66, 70, 75}}, {{19, 21, 
          23, 24, 26, 28, 32, 33, 35, 39, 41, 42, 44, 46, 50, 51, 53, 57, 59, 
          60, 64, 65, 67, 69, 73, 74, 76, 78, 79}, {1, 2, 3, 4, 5, 6, 7, 8, 9,
           10, 11, 12, 13, 14, 15, 16, 17, 25, 29, 34, 36, 43, 47, 52, 54, 61,
           66, 70, 75}, {18, 20, 22, 27, 30, 31, 37, 38, 40, 45, 48, 49, 55, 
          56, 58, 62, 63, 68, 71, 72, 77}}, {{1, 2, 3, 4, 5, 11, 12, 13, 14, 
          15, 16, 17, 18, 19, 22, 23, 24, 25, 26, 27, 28, 29, 30, 31, 32, 33, 
          34, 35, 36, 37, 38, 39, 40, 41, 60, 61, 62, 63, 64, 65, 66, 67, 68, 
          69, 70, 71, 72, 73, 74, 75, 76, 77, 78, 79}, {6, 7, 8, 9, 10, 20, 
          21, 42, 43, 44, 45, 46, 47, 48, 49, 50, 51, 52, 53, 54, 55, 56, 57, 
          58, 59}}, {{1, 2, 3, 4, 5, 6, 7, 8, 9, 10, 18, 19, 20, 21, 24, 25, 
          26, 27, 28, 29, 30, 31, 32, 33, 34, 35, 36, 37, 38, 39, 40, 41, 42, 
          43, 44, 45, 46, 47, 48, 49, 50, 51, 52, 53, 54, 55, 56, 57, 58, 
          59}, {11, 12, 13, 14, 15, 16, 17, 22, 23, 60, 61, 62, 63, 64, 65, 
          66, 67, 68, 69, 70, 71, 72, 73, 74, 75, 76, 77, 78, 79}}, {{1, 2, 3,
           4, 6, 7, 8, 9, 11, 12, 13, 14, 24, 25, 26, 27, 28, 29, 30, 31, 32, 
          33, 34, 35, 36, 37, 38, 39, 42, 43, 44, 45, 46, 47, 48, 49, 50, 51, 
          52, 53, 54, 55, 56, 57, 60, 61, 62, 63, 64, 65, 66, 67, 68, 69, 70, 
          71, 72, 73, 74, 75}, {5, 10, 15, 16, 17, 18, 19, 20, 21, 22, 23, 40,
           41, 58, 59, 76, 77, 78, 79}}, {{1, 2, 5, 6, 7, 10, 12, 13, 16, 17, 
          18, 19, 20, 21, 22, 23, 24, 25, 26, 27, 28, 29, 30, 31, 32, 40, 41, 
          42, 43, 44, 45, 46, 47, 48, 49, 50, 58, 59, 65, 66, 67, 68, 69, 70, 
          71, 72, 73, 77, 78, 79}, {3, 4, 8, 9, 11, 14, 15, 33, 34, 35, 36, 
          37, 38, 39, 51, 52, 53, 54, 55, 56, 57, 60, 61, 62, 63, 64, 74, 75, 
          76}}, {{1, 3, 5, 6, 8, 10, 12, 14, 16, 18, 19, 20, 21, 22, 23, 24, 
          25, 26, 27, 33, 34, 40, 41, 42, 43, 44, 45, 51, 52, 58, 59, 65, 66, 
          67, 68, 74, 75, 77, 78}, {2, 4, 7, 9, 11, 13, 15, 17, 28, 29, 30, 
          31, 32, 35, 36, 37, 38, 39, 46, 47, 48, 49, 50, 53, 54, 55, 56, 57, 
          60, 61, 62, 63, 64, 69, 70, 71, 72, 73, 76, 79}}, {{1, 2, 3, 4, 5, 
          6, 7, 8, 9, 10, 11, 12, 13, 14, 15, 16, 17, 18, 19, 20, 21, 22, 23, 
          26, 30, 32, 37, 39, 44, 48, 50, 55, 57, 62, 64, 67, 71, 73, 76, 
          79}, {24, 25, 27, 28, 29, 31, 33, 34, 35, 36, 38, 40, 41, 42, 43, 
          45, 46, 47, 49, 51, 52, 53, 54, 56, 58, 59, 60, 61, 63, 65, 66, 68, 
          69, 70, 72, 74, 75, 77, 78}}, {{18, 19, 20, 21, 22, 23, 24, 26, 27, 
          28, 30, 31, 32, 33, 35, 37, 38, 39, 40, 41, 42, 44, 45, 46, 48, 49, 
          50, 51, 53, 55, 56, 57, 58, 59, 60, 62, 63, 64, 65, 67, 68, 69, 71, 
          72, 73, 74, 76, 77, 78, 79}, {1, 2, 3, 4, 5, 6, 7, 8, 9, 10, 11, 12,
           13, 14, 15, 16, 17, 25, 29, 34, 36, 43, 47, 52, 54, 61, 66, 70, 
          75}}, {{18, 20, 22, 27, 30, 31, 37, 38, 40, 45, 48, 49, 55, 56, 58, 
          62, 63, 68, 71, 72, 77}, {1, 2, 3, 4, 5, 6, 7, 8, 9, 10, 11, 12, 13,
           14, 15, 16, 17, 19, 21, 23, 24, 25, 26, 28, 29, 32, 33, 34, 35, 36,
           39, 41, 42, 43, 44, 46, 47, 50, 51, 52, 53, 54, 57, 59, 60, 61, 64,
           65, 66, 67, 69, 70, 73, 74, 75, 76, 78, 
          79}}}, $CellContext`hdat = {{{"AGGACT", 4, 3, 7, 11}, {
          "AGGGCT", 256, 277, 30, 88}, {"AGGGTT", 1, 46, 73, 12}, {
          "AGTACT", 2, 11, 107, 106}, {"AGTGCT", 1, 0, 2, 3}, {
          "AGGGCC", 0, 0, 3, 16}, {"AGTGTT", 0, 0, 3, 0}, {
          "AAGGCT", 0, 0, 0, 1}, {"AATACC", 0, 0, 0, 8}, {
          "AATACT", 0, 0, 0, 223}, {"AATGCC", 0, 0, 0, 2}, {
          "AATGCT", 0, 0, 0, 2}, {"AGTACC", 0, 0, 0, 2}, {
          "AGTATT", 0, 0, 0, 1}, {"AGTGCC", 0, 0, 0, 1}, {
          "CATACT", 0, 0, 0, 34}, {"CGGACT", 0, 0, 0, 6}, {
          "CGGGCC", 0, 0, 0, 22}, {"CGGGCT", 0, 0, 0, 65}, {
          "CGTACT", 0, 0, 0, 28}, {"X", 0, 0, 1, 6}}, {{
          "AGGAC", 11, 24, 91, 64}, {"AGGGC", 1017, 1169, 175, 298}, {
          "AGGGT", 23, 194, 390, 63}, {"AGTAC", 29, 57, 386, 439}, {
          "AGTGC", 21, 45, 48, 106}, {"AGTGT", 1, 7, 108, 14}, {
          "CGGGC", 1, 2, 0, 333}, {"AAGGC", 0, 1, 0, 10}, {
          "AATAC", 0, 0, 1, 794}, {"AGGAT", 0, 0, 2, 0}, {
          "AGTAT", 0, 0, 10, 4}, {"CGTAC", 0, 0, 1, 87}, {
          "AAGGT", 0, 0, 0, 7}, {"AATGC", 0, 0, 0, 130}, {
          "AATGT", 0, 0, 0, 25}, {"CATAC", 0, 0, 0, 129}, {
          "CGGAC", 0, 0, 0, 74}, {"CGGAT", 0, 0, 0, 1}, {
          "X", 0, 1, 2, 20}}, {{"GGACT", 1, 1, 1, 1}, {
          "GGGCT", 44, 74, 6, 18}, {"GGGTT", 0, 5, 8, 2}, {
          "GTACT", 0, 2, 19, 77}, {"GTATT", 0, 0, 1, 1}, {
          "AGGCT", 0, 0, 0, 2}, {"AGGTT", 0, 0, 0, 2}, {
          "ATACC", 0, 0, 0, 3}, {"ATACT", 0, 0, 0, 83}, {
          "ATGCC", 0, 0, 0, 1}, {"GGGCC", 0, 0, 0, 6}, {
          "GTACC", 0, 0, 0, 1}, {"GTGCT", 0, 0, 0, 1}, {"X", 0, 0, 0, 4}}, {{
          "GAGG", 775, 964, 728, 198}, {"GAGT", 25, 70, 383, 267}, {
          "TAGG", 1, 1, 5, 177}, {"GAAG", 0, 0, 2, 143}, {
          "GAAT", 0, 0, 2, 506}, {"TAGT", 0, 0, 1, 64}, {
          "GCGG", 0, 0, 0, 117}, {"TAAG", 0, 0, 0, 2}, {
          "TAAT", 0, 0, 0, 36}, {"TCGG", 0, 0, 0, 6}, {"X", 0, 1, 1, 6}}, {{
          "AGGA", 2, 0, 2, 2}, {"AGGG", 35, 46, 7, 4}, {
          "AGTA", 1, 1, 13, 18}, {"AGTG", 1, 0, 1, 0}, {
          "AATA", 0, 0, 0, 27}, {"CATA", 0, 0, 0, 4}, {"CGGA", 0, 0, 0, 9}, {
          "CGGG", 0, 0, 0, 5}, {"CGTA", 0, 0, 0, 2}, {"X", 0, 0, 0, 0}}, {{
          "GGAC", 3, 3, 16, 20}, {"GGGC", 164, 186, 27, 59}, {
          "GGGT", 4, 25, 64, 15}, {"GTAC", 3, 11, 78, 241}, {
          "GTGC", 4, 8, 10, 19}, {"GTGT", 0, 1, 16, 4}, {
          "GTAT", 0, 0, 2, 0}, {"AGGC", 0, 0, 0, 89}, {"AGGT", 0, 0, 0, 14}, {
          "ATAC", 0, 0, 0, 285}, {"ATGC", 0, 0, 0, 60}, {
          "ATGT", 0, 0, 0, 9}, {"X", 0, 0, 0, 2}}, {{"GACT", 4, 7, 12, 47}, {
          "GGCT", 228, 280, 24, 100}, {"GGTT", 4, 33, 60, 15}, {
          "TACT", 14, 23, 127, 259}, {"TGCT", 9, 11, 9, 10}, {
          "TGTT", 1, 0, 37, 11}, {"GGCC", 0, 1, 2, 19}, {
          "TATT", 0, 0, 1, 0}, {"TACC", 0, 0, 0, 42}, {"TGCC", 0, 0, 0, 28}, {
          "X", 0, 1, 2, 1}}, {{"GAA", 1, 0, 1, 629}, {
          "GAG", 809, 943, 756, 687}, {"TAG", 0, 0, 5, 179}, {
          "GCG", 0, 0, 0, 90}, {"TAA", 0, 0, 0, 31}, {"TCG", 0, 0, 0, 7}, {
          "X", 1, 0, 0, 1}}, {{"AGG", 6837, 6875, 4506, 2307}, {
          "AGT", 140, 334, 3360, 3060}, {"CGG", 1, 3, 4, 1370}, {
          "AAT", 0, 1, 2, 5440}, {"AAG", 0, 0, 1, 565}, {
          "CAT", 0, 0, 0, 379}, {"CGT", 0, 0, 0, 217}, {"X", 1, 9, 6, 12}}, {{
          "GGG", 5, 8, 1, 0}, {"GTA", 0, 0, 1, 7}, {"GTG", 0, 0, 1, 0}, {
          "ATA", 0, 0, 0, 12}, {"ATG", 0, 0, 0, 1}, {"GGA", 0, 0, 0, 1}, {
          "X", 0, 0, 0, 0}}, {{"GAC", 10, 32, 131, 111}, {
          "GGC", 773, 713, 101, 220}, {"GGT", 24, 129, 264, 42}, {
          "TAC", 21, 66, 361, 974}, {"TGC", 100, 223, 337, 1026}, {
          "TGT", 2, 29, 676, 131}, {"GAT", 0, 0, 2, 0}, {
          "TAT", 0, 0, 11, 2}, {"X", 1, 0, 1, 3}}, {{
          "ACT", 275, 574, 3860, 7375}, {"GCT", 4015, 4202, 786, 1328}, {
          "GTT", 86, 612, 1919, 357}, {"ACC", 0, 1, 14, 475}, {
          "ATT", 0, 1, 103, 17}, {"GCC", 0, 1, 18, 360}, {
          "X", 0, 0, 2, 16}}, {{"AG", 4293, 4807, 3808, 3490}, {
          "AT", 3, 6, 15, 575}, {"GG", 3, 6, 675, 3844}, {
          "X", 0, 1, 5, 57}}, {{"GA", 118, 146, 110, 845}, {
          "GC", 1, 1, 1, 155}, {"TA", 0, 0, 3, 73}, {"TC", 0, 0, 0, 21}, {
          "X", 0, 0, 0, 0}}, {{"AA", 2, 1, 5, 2663}, {
          "AG", 2620, 3555, 3545, 2659}, {"CG", 0, 1, 1, 335}, {
          "CA", 0, 0, 0, 5}, {"X", 0, 1, 0, 0}}, {{
          "GG", 828, 780, 427, 229}, {"GT", 21, 48, 424, 737}, {
          "AG", 0, 0, 1, 135}, {"AT", 0, 0, 1, 990}, {"X", 0, 1, 0, 1}}, {{
          "GA", 1, 1, 6, 4}, {"GG", 32, 30, 7, 4}, {"TG", 1, 3, 4, 9}, {
          "TA", 0, 0, 5, 22}, {"X", 0, 0, 0, 0}}, {{
          "AC", 222, 500, 4480, 9243}, {"AT", 1, 0, 104, 21}, {
          "GC", 5952, 6693, 1422, 2262}, {"GT", 121, 1030, 3292, 479}, {
          "X", 1, 1, 1, 1}}, {{"CT", 59, 52, 38, 80}, {"TT", 2, 9, 20, 5}, {
          "CC", 0, 0, 3, 5}, {"X", 0, 0, 0, 0}}, {{
          "A", 6768, 8380, 8045, 6886}, {"G", 4, 15, 1634, 7990}, {
          "X", 0, 0, 0, 3}}, {{"G", 6421, 8228, 8600, 11479}, {
          "T", 4, 5, 40, 1349}, {"X", 1, 0, 1, 2}}, {{
          "A", 473, 481, 483, 1475}, {"C", 0, 0, 0, 197}, {
          "X", 0, 1, 0, 0}}, {{"G", 8, 17, 15, 14}, {"A", 0, 0, 0, 11}, {
          "X", 0, 0, 0, 0}}, {{"G", 2318, 2676, 1484, 912}, {
          "T", 105, 237, 2271, 3873}, {"X", 1, 2, 1, 4}}, {{
          "A", 2, 3, 40, 142}, {"G", 168, 168, 52, 42}, {"X", 0, 0, 0, 0}}, {{
          "C", 63, 44, 33, 55}, {"T", 1, 4, 27, 1}, {"X", 0, 0, 0, 0}}, {{
          "C", 7, 5, 72, 2066}, {"T", 7557, 9044, 7929, 11574}, {
          "X", 0, 0, 1, 0}}}, $CellContext`inf = CompressedData["
1:eJxNUnk4FfoWPSGZZcwN16yMkYyns3dImWdK5uGgl8xOichYUeKmzGS8B3Fu
xiaV0CHqRYQoGVI6ubgUKu4774/efX/sb3/r9621v7XXb8v4hNiTWQgEAhuz
bJmlM1xEEyykE5VYDio9yqATbWLcegOY+IKg+/x6AZ3YJJv3V5d4JYiv6lWE
/mBBw62rJ7Zc1kRjskagdz6dOCB6mGHA5J/nkvPUZ/ZHpXIJvUzd4rvO6RmK
M/6cozK5W3aJ9Q1YsK29e36dTqw7WN9exNTzGgW+crWnE0tFBxud8ujEwF1O
UWeZcw7+kjDAlaAME7lhIpy76kHO6DeeUuZ7xB5HYUqID7wNS8uY+eszPihd
HDXQy0V1TTfgO3YGV2Smug6ZuWM6V/qB2sQc7JAKlmC0n8bFbsXSuEIhPKVm
nSScQycKeuq2fKy/jsUbOUfmxTXxZw7t3RfjUvO1UYMd9gsdTYef/kOCi/sr
Cv7J5SdWtTRQiJnwxem9QrfUqPIYTeDXLqkLx59+jSUVAwuZ/a3lGRurXIn/
5dGmuzva7js32NLMafJ61ZA7GDxE2/UK9I/Y0zsDcoFxd+u2TKbOTOFW1E6p
VJjw49ybwsTvhs5ZbWlbIfE1mog2vXWFaPpBR36vUFj/pJqh1fwUvgvQvjRH
T8OoyVSh9P/9Y4ZmcqIHE9vW3pZmMHNfbJgYiQzigPULgZrTuczcdXuyNpk8
RVlG/h/X6MRiA8IFjeJRSO2cbK16/QV+5x1NWGXq3tfaZ9xk8n764+eJkXc0
8AOzy5lJaQvuYKzg9dXtv/tSD/emr7KD8+PKXVcK/rkLk8yv22w0kqDVWotf
cZaMV5dbdTWW+qH9yRlfu7gX4CkwvsQqrA8dLOyHIijrpB27xbUfyk6BYbaD
et6AIj5s1+hY3u6Eh+cOdOoNmoI8nXHu5gIFZnrH++4pKYCj/4ie6GUCVBTb
qA9/9kGBFutHaZe8ILyN+1PvEgu6c5SKSsgakqItGwmjl71gIuRoazyUk7Q2
m2XPhmeTuj7X+Ta05YNhT5xUlF4CpGwV4Gc1WoEdjKFaFtM7pF+Ig++pObcg
n2vJ9P7+j1j5u9yYo14jVpkvUMT+zMG6PF9RtcQAzHDf0Hp76yqWTb49JFxx
Ffs2JWtcWAzR2vFrwjyhBMZ+PPzUndWEo+rDEn25JtgnM3LyuNwQhFlmttk6
mGOP51eFAsdRoLKdiH8hYwcDUe3Vcx/sIXTedis7exdU8lc8pQIFbl6h9lXc
9sKvk2Y3vtsdRWH6xW6h5kS83DhkkFraAkrvlup/bM8Gc1GByCI+W2y7Syah
wzVYdo33DjkTBvLRHx4c3vwEdeonXQy+/orrR93KOSVnwHSIaPzMrQL6vu8k
2UUPwLUxd9KE3Bjp2egJ/jwvX6i1mPfcUtMMExLkI4WsL2B8pdpVPo0Hd0qe
Y3BPiyBP8lRSV2wYnFVV0vDlmicFj0qr1z1JInU+fl7klB5Oekk80A2boZAT
7uJHWePFLAWJWHPuUXDeaHJWrm8HPWoiYy1LBDscBwzzwuTQ8hDVQcP7NpwI
5+2hsZNBTis6YKNsL7z076pSM3sL+nwLROpgBZiaPLC8g9rQRORLnFkKAcGI
rDCNSUEoCnCauF6VDDoalYa+NgPQRnmf1vbGFx9P9K+YOe9Duu7iqWltLYzZ
tbFRlLoMThPp/LGzdyCtfmGO4z3imdlNq8J8B9yYC6t8KJSIOYOS826ug/Ds
N6UT9BcseNbvSaigUTioPn2a/G3ADA6Na9JYCF5Y285Cj6mlwGqninKWmha2
yVXLZyeskBxNZH9dz4uChd5XQ9NOCtAytWjM4cQCo29aOIVN+oGR+/nAsW/b
8d7lAkehbjJuVm0odAX5Q7ZyvHqiiBb6n187r0bqxLW/wx4n9/dhyDe+0YKI
VmxOeHd9H8Mb+xk1BbOnQ3F9apbGCK9DM+VhtlnXOExi3IhQHf8dLn5OUuVW
HMRkt4HZcB8H5G4bquQhWeNZGxfue4ZHUBC0UF/bFhdKVH5zraIDm2SXoxot
Hdrpcy3beqUwr6SvIa09BSKX2mlNWvvRc5Unh9uiDPUf3ndtck3FVN6JY8Ox
asj/wEiLrkxAhmHhVB9XLjbUL8Z7LLZBQdbEx0sqrGgr01De522P8USMmenK
RGdakMavC564m+tsTD5pG8pG7PXs9rPCSIsPHhYEX7Bwpk4lC8jjoL/xcy8V
G7TYMq9L1Q3HaGKp60hgBNo5jalO+Xnh+ezCwqAn08Dw3tYufrwSWGoIB8hf
fGBYpsyFz1gYrsxteb18QQ6bgzQDW8g2yFcufTo25ggSvq127Thngvy8z05W
S4fjcqjcpD3BB1+8qVL0WNJBjbzzfmGXtqHF9twak3M3oCRIuHzNyAcjVxL8
LxUJY6SAXzGr2gdIAsVLJkdkcWpeKZTSdx7an9PVt493Af1V1A3tcQe8Vibe
bFtigpkx5/hfJ9pinvWhxZ02NmhwZw16xo6jb4di5BUHTdz3PiqNkuWCuTvS
S9brAU9qjelwmAfhfIedvILHTuwNiq57EWuKNZz/Xno7mwoE9hGxQY4gkLaj
65HqxbCaIRFwIOM0FH34MVBDk0EWgkjQ+xAyFAjltcZMOoOcbbdkgRAZ/gj9
xSyYwxii4m18zQvvQnNWQPCihQdepub/65TLNazTcR+RKHwCS8fVbGMmwnG6
hyoQN+CBIrvFkqm3yrHwzTHFjqVsbEsuz90cFMOb+zBWLZATy/t1vEOkk3H5
UvEwreo0as4FpQinnoKdQZ/2K2/ewjeLX7KlLZn31FNGeSeWgLi1ejzzniza
s+6IWjVPRMlZwUkifIGXM3utw5bSYNbe+LaT/R7cev8i3WIzEuzF9p8itwwB
m8FVHadVKrrsKh8s8zbFgWNW9dkq7rg9MC6kIUseUz9u1xMMvIEzwmWsHFKl
UE29Hf3D0A59bFo7sp5R8OiWB2P3wx6hDUWrXIo3B/9cF6vXJyhg4w5xtgCD
FCTvo6538hbC544ht565MnQM+NtKP7QCxThP6udMDWDRPfc9VgK5yBb4JBB8
/fHuuuwq5aEAkv/1+tjUn0KosulwpZe2DJPTxh2jcz4QoEf7PhKcjUKp/pTs
FHMMpYWVsfRloa3I2p5m8xR0bGzr8+9MRy+port/uXjgG02Vp65+YegazS3R
qk3GKaOBlwU9j4A0N9etI1KGlql/W+/3McIrN4weEnicUO5jdEK5+lWcnm9o
9HevB7YXf5x4Pf4YdAz36EaUX8Xbza8f67Ny4H8AifOs7A==
        
        "], $CellContext`d2 = CompressedData["
1:eJwBkQJu/SFib1JlAgAAABQAAAAEAAAALjFcPg5aej+l61puAO+XP+pZSHRa
rbc/+N6dhOu0oD8Rg2URL/TsP/HAmihdSeg/q/YjJFbvyD9rGvp4/1eqP9xh
NKei45w/+dBegVuPtT8yDR4BN2bOP2qMo2Aw+aw/jjp/uE2wlj898wye/5m0
PxoJfmXvVtU/tLFtrB/2zT9JfYg3uqSXP50Twj2r2ZQ//Wqr5RBpnj9O4UTZ
O2GhPy8iavbkYl0/fialZV0vaD9m06NHmTZ7P/7zrJNXSIw/wx9uHOvBeD+p
bd8ei6STP5Yw8UwKoa0/GnlswuHSjD924PMGfyIxPwGcc2117kU/kZXT7rRN
aj9yaECmfb+XP+u8hk0BvfQ9pBTWadDxaz7WBEWnTXEkP8nQwx3n7qI/0on2
PeiQcD6GlC5VmMraPra3mPUbU3M/CAXfE28t1D+pykUWtN5bPl+rSS+i9bU+
Wn56SR4tTz8VV/k4QXCkP+Z+2GFKnTU/faE2Rs94Sj8c4RUK1g1jP7sBfDXU
qIU/hYXPnoycEz/9LliYOQNBP574cQFWsX4/5TkJQgXJgz9BBfdrAY0xPyO9
qS2TIVU/PE/vFnqtgj+nyrYHAA9yPwywSq8kOKk+7BqkiqP46z5v6PUx2GZS
PxdPRn3Cz3Y/3qhHy4v3Bj60Ow6C5PFvPoM+JoxFVyI/I+h5gaMukz803LZ2
AE6vPuoA/WZ0xvU+fE5wJGYzaD9HkM+vwBGaPynrLI4ztco+BypwcmmVDD9m
gaN3M2lzP+UUvimPEZg/Pvsv2/TyYz/rDWDGD2hhP3RF38bP8GM/RPIc0tBy
Zj9FkPYHTzCDPjYwpUFjT9I+x9Z1oDXcUz82QS83c6OTP9UuK00=
        
        "], $CellContext`p2 = Legended[
         Graphics[{{}, {{{}, {}, {
              Hue[0.67, 0.6, 0.6], 
              Directive[
               PointSize[0.016666666666666666`], 
               RGBColor[0.368417, 0.506779, 0.709798], 
               AbsoluteThickness[1.6]], 
              
              Line[{{0., 0.00643354}, {1., 0.02337265657}, {3., 
               0.092488912}, {5., 0.032630309999999996`}}]}, {
              Hue[0.9060679774997897, 0.6, 0.6], 
              Directive[
               PointSize[0.016666666666666666`], 
               RGBColor[0.880722, 0.611041, 0.142051], 
               AbsoluteThickness[1.6]], 
              
              Line[{{0., 0.9048075999999999}, {1., 0.7589555543000001}, {3., 
               0.19480397000000002`}, {5., 0.051452621}}]}, {
              Hue[0.1421359549995791, 0.6, 0.6], 
              Directive[
               PointSize[0.016666666666666666`], 
               RGBColor[0.560181, 0.691569, 0.194885], 
               AbsoluteThickness[1.6]], 
              
              Line[{{0., 0.02821211}, {1., 0.08421871098000001}, {3., 
               0.23749435000000002`}, {5., 0.056588661}}]}, {
              Hue[0.37820393249936934`, 0.6, 0.6], 
              Directive[
               PointSize[0.016666666666666666`], 
               RGBColor[0.922526, 0.385626, 0.209179], 
               AbsoluteThickness[1.6]], 
              
              Line[{{0., 0.022156919847299998`}, {1., 0.08047483071000001}, {
               3., 0.3334311}, {5., 0.2340736}}]}, {
              Hue[0.6142719099991583, 0.6, 0.6], 
              Directive[
               PointSize[0.016666666666666666`], 
               RGBColor[0.528488, 0.470624, 0.701351], 
               AbsoluteThickness[1.6]], 
              
              Line[{{0., 0.0230893227}, {1., 0.020361591000000002`}, {3., 
               0.02969767}, {5., 0.0339449599}}]}, {
              Hue[0.8503398874989481, 0.6, 0.6], 
              Directive[
               PointSize[0.016666666666666666`], 
               RGBColor[0.772079, 0.431554, 0.102387], 
               AbsoluteThickness[1.6]], 
              
              Line[{{0., 0.0017935977900000002`}, {1., 0.002952272812}, {3., 
               0.0066438663000000005`}, {5., 0.0138098566}}]}, {
              Hue[0.08640786499873876, 0.6, 0.6], 
              Directive[
               PointSize[0.016666666666666666`], 
               RGBColor[0.363898, 0.618501, 0.782349], 
               AbsoluteThickness[1.6]], 
              
              Line[{{0., 0.00604431}, {1., 0.01918237091}, {3., 
               0.0578692645}, {5., 0.014074100252}}]}, {
              Hue[0.3224758424985268, 0.6, 0.6], 
              Directive[
               PointSize[0.016666666666666666`], 
               RGBColor[1, 0.75, 0], 
               AbsoluteThickness[1.6]], 
              
              Line[{{0., 0.0002614555478}, {1., 0.000669295633}, {3., 
               0.0032108816000000003`}, {5., 0.023191417}}]}, {
              Hue[0.5585438199983166, 0.6, 0.6], 
              Directive[
               PointSize[0.016666666666666666`], 
               RGBColor[0.647624, 0.37816, 0.614037], 
               AbsoluteThickness[1.6]], 
              
              Line[{{0., 3.0178200001999847`*^-10}, {1., 5.205084828*^-8}, {
               3., 0.00015596459310000002`}, {5., 0.0369789337}}]}, {
              Hue[0.7946117974981064, 0.6, 0.6], 
              Directive[
               PointSize[0.016666666666666666`], 
               RGBColor[0.571589, 0.586483, 0.], 
               AbsoluteThickness[1.6]], 
              
              Line[{{0., 6.171332200001*^-8}, {1., 6.387564399999999*^-6}, {
               3., 0.004717931}, {5., 0.31527306499999996`}}]}, {
              Hue[0.030679774997896203`, 0.6, 0.6], 
              Directive[
               PointSize[0.016666666666666666`], 
               RGBColor[0.915, 0.3325, 0.2125], 
               AbsoluteThickness[1.6]], 
              
              Line[{{0., 2.5955900000019993`*^-8}, {1., 
               1.3088885541199999`*^-6}, {3., 0.0009514234433999999}, {5., 
               0.0399189359711}}]}, {
              Hue[0.266747752497686, 0.6, 0.6], 
              Directive[
               PointSize[0.016666666666666666`], 
               RGBColor[0.40082222609352647`, 0.5220066643438841, 0.85], 
               AbsoluteThickness[1.6]], 
              
              Line[{{0., 0.000329809818}, {1., 0.0008078586656}, {3., 
               0.0023259335000000003`}, {5., 0.010575921899999998`}}]}, {
              Hue[0.5028157299974758, 0.6, 0.6], 
              Directive[
               PointSize[0.016666666666666666`], 
               RGBColor[
               0.9728288904374106, 0.621644452187053, 0.07336199581899142], 
               AbsoluteThickness[1.6]], 
              
              Line[{{0., 0.00007481201437500001}, {1., 0.0005191832758}, {3., 
               0.0074933395}, {5., 0.00966076}}]}, {
              Hue[0.7388837074972656, 0.6, 0.6], 
              Directive[
               PointSize[0.016666666666666666`], 
               RGBColor[0.736782672705901, 0.358, 0.5030266573755369], 
               AbsoluteThickness[1.6]], 
              
              Line[{{0., 0.000267804}, {1., 0.0012897431649}, {3., 
               0.009119943451799999}, {5., 0.0044088364770000004`}}]}, {
              Hue[0.9749516849970554, 0.6, 0.6], 
              Directive[
               PointSize[0.016666666666666666`], 
               RGBColor[0.28026441037696703`, 0.715, 0.4292089322474965], 
               AbsoluteThickness[1.6]], 
              
              Line[{{0., 7.515940000000199*^-7}, {1., 
               0.000013337729189999999`}, {3., 0.001123152855}, {5., 
               0.0055692288628}}]}, {
              Hue[0.21101966249684523`, 0.6, 0.6], 
              Directive[
               PointSize[0.016666666666666666`], 
               RGBColor[0.368417, 0.506779, 0.709798], 
               AbsoluteThickness[1.6]], 
              
              Line[{{0., 6.68427*^-10}, {1., 5.9502*^-8}, {3., 0.00013993}, {
               5., 0.0187326}}]}, {
              Hue[0.44708763999663503`, 0.6, 0.6], 
              Directive[
               PointSize[0.016666666666666666`], 
               RGBColor[0.880722, 0.611041, 0.142051], 
               AbsoluteThickness[1.6]], 
              
              Line[{{0., 9.3295260000001*^-7}, {1., 0.000020766462}, {3., 
               0.00295419645}, {5., 0.02545834611}}]}, {
              Hue[0.6831556174964248, 0.6, 0.6], 
              Directive[
               PointSize[0.016666666666666666`], 
               RGBColor[0.560181, 0.691569, 0.194885], 
               AbsoluteThickness[1.6]], 
              
              Line[{{0., 3.1838200000000204`*^-6}, {1., 
               0.000054518967140000005`}, {3., 0.0047389994089999995`}, {5., 
               0.0235044831493}}]}, {
              Hue[0.9192235949962146, 0.6, 0.6], 
              Directive[
               PointSize[0.016666666666666666`], 
               RGBColor[0.922526, 0.385626, 0.209179], 
               AbsoluteThickness[1.6]], 
              
              Line[{{0., 0.00243518661}, {1., 0.0021248157600000004`}, {3., 
               0.0024341638700000005`}, {5., 0.00274029527}}]}, {
              Hue[0.15529157249600445`, 0.6, 0.6], 
              Directive[
               PointSize[0.016666666666666666`], 
               RGBColor[0.528488, 0.470624, 0.701351], 
               AbsoluteThickness[1.6]], 
              
              Line[{{0., 1.42967*^-7}, {1., 4.36547*^-6}, {3., 0.00121217}, {
               5., 0.0191782}}]}}}, {}}, {
          DisplayFunction -> Identity, PlotRangePadding -> {{
              Scaled[0.02], 
              Scaled[0.02]}, {0, 0}}, AxesOrigin -> {0, 0}, 
           PlotRange -> {{0, 5.}, {-0.02, 1.02}}, DisplayFunction -> Identity,
            AspectRatio -> GoldenRatio^(-1), Axes -> {True, True}, 
           AxesLabel -> {None, None}, AxesOrigin -> {0, 0}, DisplayFunction :> 
           Identity, Frame -> {{True, True}, {True, True}}, 
           FrameLabel -> {{"Haplotype frequency", None}, {
             "Day", "Inferred data F991 : N = 1464"}}, FrameStyle -> 
           Directive[FontSize -> 14, FontFamily -> "Helvetica", 
             GrayLevel[0]], 
           FrameTicks -> {{Automatic, Automatic}, {{0, 1, 3, 5}, Automatic}}, 
           GridLines -> {None, None}, GridLinesStyle -> Directive[
             GrayLevel[0.5, 0.4]], Method -> {}, 
           PlotRange -> {{0, 5.}, {-0.02, 1.02}}, PlotRangeClipping -> True, 
           PlotRangePadding -> {{
              Scaled[0.02], 
              Scaled[0.02]}, {0, 0}}, Ticks -> {Automatic, Automatic}}], 
         Placed[
          SwatchLegend[{
            Directive[
             PointSize[0.016666666666666666`], 
             RGBColor[0.368417, 0.506779, 0.709798], 
             AbsoluteThickness[1.6]], 
            Directive[
             PointSize[0.016666666666666666`], 
             RGBColor[0.880722, 0.611041, 0.142051], 
             AbsoluteThickness[1.6]], 
            Directive[
             PointSize[0.016666666666666666`], 
             RGBColor[0.560181, 0.691569, 0.194885], 
             AbsoluteThickness[1.6]], 
            Directive[
             PointSize[0.016666666666666666`], 
             RGBColor[0.922526, 0.385626, 0.209179], 
             AbsoluteThickness[1.6]], 
            Directive[
             PointSize[0.016666666666666666`], 
             RGBColor[0.528488, 0.470624, 0.701351], 
             AbsoluteThickness[1.6]], 
            Directive[
             PointSize[0.016666666666666666`], 
             RGBColor[0.772079, 0.431554, 0.102387], 
             AbsoluteThickness[1.6]], 
            Directive[
             PointSize[0.016666666666666666`], 
             RGBColor[0.363898, 0.618501, 0.782349], 
             AbsoluteThickness[1.6]], 
            Directive[
             PointSize[0.016666666666666666`], 
             RGBColor[1, 0.75, 0], 
             AbsoluteThickness[1.6]], 
            Directive[
             PointSize[0.016666666666666666`], 
             RGBColor[0.647624, 0.37816, 0.614037], 
             AbsoluteThickness[1.6]], 
            Directive[
             PointSize[0.016666666666666666`], 
             RGBColor[0.571589, 0.586483, 0.], 
             AbsoluteThickness[1.6]], 
            Directive[
             PointSize[0.016666666666666666`], 
             RGBColor[0.915, 0.3325, 0.2125], 
             AbsoluteThickness[1.6]], 
            Directive[
             PointSize[0.016666666666666666`], 
             RGBColor[0.40082222609352647`, 0.5220066643438841, 0.85], 
             AbsoluteThickness[1.6]], 
            Directive[
             PointSize[0.016666666666666666`], 
             RGBColor[
             0.9728288904374106, 0.621644452187053, 0.07336199581899142], 
             AbsoluteThickness[1.6]], 
            Directive[
             PointSize[0.016666666666666666`], 
             RGBColor[0.736782672705901, 0.358, 0.5030266573755369], 
             AbsoluteThickness[1.6]], 
            Directive[
             PointSize[0.016666666666666666`], 
             RGBColor[0.28026441037696703`, 0.715, 0.4292089322474965], 
             AbsoluteThickness[1.6]], 
            Directive[
             PointSize[0.016666666666666666`], 
             RGBColor[0.368417, 0.506779, 0.709798], 
             AbsoluteThickness[1.6]], 
            Directive[
             PointSize[0.016666666666666666`], 
             RGBColor[0.880722, 0.611041, 0.142051], 
             AbsoluteThickness[1.6]], 
            Directive[
             PointSize[0.016666666666666666`], 
             RGBColor[0.560181, 0.691569, 0.194885], 
             AbsoluteThickness[1.6]], 
            Directive[
             PointSize[0.016666666666666666`], 
             RGBColor[0.922526, 0.385626, 0.209179], 
             AbsoluteThickness[1.6]], 
            Directive[
             PointSize[0.016666666666666666`], 
             RGBColor[0.528488, 0.470624, 0.701351], 
             AbsoluteThickness[1.6]], 
            Directive[
             PointSize[0.016666666666666666`], 
             RGBColor[0.772079, 0.431554, 0.102387], 
             AbsoluteThickness[1.6]]}, {
           "--AGGACT", "--AGGGCT", "--AGGGTT", "--AGTACT", "--AGTGCT", 
            "--AGGGCC", "--AGTGTT", "--AAGGCT", "--AATACC", "--AATACT", 
            "--AATGCC", "--AATGCT", "--AGTACC", "--AGTATT", "--AGTGCC", 
            "--CATACT", "--CGGACT", "--CGGGCC", "--CGGGCT", "--CGTACT", 
            "Other"}, LabelStyle -> {}, LegendLabel -> "Haplotypes", 
           LegendLayout -> "Column"], After, Identity]], $CellContext`p3 = 
       Graphics[{{}, {{{}, {
             Hue[0.67, 0.6, 0.6], 
             Directive[
              PointSize[0.019444444444444445`], 
              AbsoluteThickness[1.6], 
              RGBColor[0, 2/3, 0]], 
             Point[CompressedData["
1:eJxTTMoPSmViYGCQBWIQnTlx2fLNLiIODBf8bzNECDgwgMEHexg9OV/yyRvV
//aNvNXPQuz+2ScpCtkcWMbgcErl5k23Sf/g6j7lejhP6PoEV+/aseY5Sxuj
A0y9/cW+uhXbGB26RJ9ziP0TcRC46nWdqVgQzu80Yq1vsBBxCGladGmHHpfD
0y9zjrRKMzowcHFNiNn/w35Lv4BzLfd7e5j8/aoCObnLzA4w9wv174nq/iDk
4MrG270vWMwhrO3tv8dVPHC+R1zp7KIGAQcN9VuhHnfVHSaL355jmPnFPsJS
Zs3ry3IOa7d6r9zBo+gg8m/Nn5Ueig6vH37k3tIu7/ApKc0xTFjIwTkhm+vT
GkGHaOs4G5HTwg6u8s/7HtVJOTB82vg3ZqaKw3bexQoV71QcfLnUBHjM2B1K
v+6e8qCc22GKVBvjveliDt8fc6x//FXSIeev8NrP6hIOv0uarXU2izoEPasx
N2QTcIgrY/OIT5SB62fR7XLad4Ufrj7EWeJEnaok3P6oJH4Ty7tiGPYDALps
t24=
              "]]}, {}}}, {}}, {
         DisplayFunction -> Identity, PlotRangePadding -> {{
             Scaled[0.02], 
             Scaled[0.02]}, {
             Scaled[0.02], 
             Scaled[0.05]}}, AxesOrigin -> {0, 0}, 
          PlotRange -> {{0, 11.9321925}, {0, 10.46576025}}, DisplayFunction -> 
          Identity, AspectRatio -> GoldenRatio^(-1), Axes -> {True, True}, 
          AxesLabel -> {None, None}, AxesOrigin -> {0, 0}, DisplayFunction :> 
          Identity, Frame -> {{False, False}, {False, False}}, 
          FrameLabel -> {{None, None}, {None, None}}, 
          FrameTicks -> {{Automatic, Automatic}, {Automatic, Automatic}}, 
          GridLines -> {None, None}, GridLinesStyle -> Directive[
            GrayLevel[0.5, 0.4]], Method -> {}, 
          PlotRange -> {{0, 11.9321925}, {0, 10.46576025}}, PlotRangeClipping -> 
          True, PlotRangePadding -> {{
             Scaled[0.02], 
             Scaled[0.02]}, {
             Scaled[0.02], 
             Scaled[0.05]}}, 
          Ticks -> {Automatic, Automatic}}], $CellContext`i = 
       28, $CellContext`t = 1, $CellContext`MakeFLhap[
         Pattern[$CellContext`hp, 
          Blank[]], 
         Pattern[$CellContext`cov, 
          Blank[]], 
         Pattern[$CellContext`len, 
          Blank[]]] := 
       Module[{$CellContext`b, $CellContext`i, $CellContext`j}, \
$CellContext`b = ConstantArray["-", $CellContext`len]; 
         For[$CellContext`i = 1, $CellContext`i <= Length[$CellContext`b], 
           Increment[$CellContext`i], 
           For[$CellContext`j = 1, $CellContext`j <= Length[$CellContext`cov], 
             Increment[$CellContext`j], 
             If[Part[$CellContext`cov, $CellContext`j] == $CellContext`i, 
               Part[$CellContext`b, $CellContext`i] = 
                Part[$CellContext`hp, $CellContext`j]; Null]; Null]; Null]; 
         Return[$CellContext`b]; Null], $CellContext`len = 8, $CellContext`j = 
       21, $CellContext`p = {{1, 21}, {2, 24}, {3, 25}, {4, 26}, {5, 28}, {6, 
        29}, {7, 32}, {8, 34}, {9, 36}, {10, 42}, {11, 43}, {12, 46}, {13, 
        50}, {14, 51}, {15, 53}, {16, 55}, {17, 56}, {18, 57}, {19, 58}, {20, 
        60}, {21, 64}, {22, 65}, {23, 66}, {24, 67}, {25, 68}, {26, 69}, {27, 
        73}, {28, 74}, {29, 76}}, $CellContext`cval = 
       64.1299, $CellContext`cd = {{{{26, 44, 67}, {24, 42, 65}, {25, 43, 
           66}, {32, 50, 73}, {28, 46, 69}, {27, 45, 68}, {29, 47, 70}, {33, 
           51, 74}, {37, 55, 62}, {39, 57, 64}, {38, 56, 63}, {35, 53, 60}, {
           30, 48, 71}, {2, 7, 13}, {31, 49, 72}, {76}, {19, 21, 23}, {40, 58,
            77}, {41, 59, 78}, {79}, {80}}, {{26, 44, 67}, {24, 27, 42, 45, 
           65, 68}, {25, 43, 66}, {30, 32, 48, 50, 71, 73}, {28, 31, 46, 49, 
           69, 72}, {29, 47, 70}, {40, 41, 58, 59, 77, 78}, {33, 51, 74}, {37,
            39, 55, 57, 62, 64}, {1, 6, 12}, {2, 7, 13}, {79}, {34, 52, 75}, {
           35, 38, 53, 56, 60, 63}, {36, 54, 61}, {76}, {18, 19, 20, 21, 22, 
           23}, {5, 10, 16}, {80}}, {{19, 21, 23, 26, 44, 67}, {24, 41, 42, 
           59, 65, 78}, {25, 43, 66}, {32, 50, 73, 79}, {2, 7, 13, 17}, {33, 
           51, 74}, {34, 52, 75}, {37, 55, 62}, {39, 57, 64, 76}, {38, 56, 
           63}, {27, 40, 45, 58, 68, 77}, {30, 48, 71}, {28, 46, 69}, {
           80}}, {{1, 6, 24, 25, 26, 27, 42, 43, 44, 45}, {2, 7, 28, 29, 30, 
           31, 32, 46, 47, 48, 49, 50}, {12, 65, 66, 67, 68}, {3, 8, 33, 34, 
           51, 52}, {4, 9, 35, 36, 37, 38, 39, 53, 54, 55, 56, 57}, {13, 69, 
           70, 71, 72, 73}, {5, 10, 18, 19, 20, 21, 40, 41, 58, 59}, {14, 74, 
           75}, {11, 60, 61, 62, 63, 64}, {16, 22, 23, 77, 78}, {80}}, {{1, 6,
            12, 26, 44, 67}, {24, 25, 27, 42, 43, 45, 65, 66, 68}, {2, 7, 13, 
           30, 32, 48, 50, 71, 73}, {28, 29, 31, 46, 47, 49, 69, 70, 72}, {4, 
           9, 11, 37, 39, 55, 57, 62, 64}, {15, 76}, {5, 10, 16, 18, 19, 20, 
           21, 22, 23}, {40, 41, 58, 59, 77, 78}, {17, 79}, {80}}, {{18, 19, 
           20, 21, 22, 23, 26, 44, 67}, {24, 27, 40, 41, 42, 45, 58, 59, 65, 
           68, 77, 78}, {25, 43, 66}, {30, 32, 48, 50, 71, 73, 79}, {28, 31, 
           46, 49, 69, 72}, {29, 47, 70}, {2, 7, 13, 17}, {33, 51, 74}, {34, 
           52, 75}, {37, 39, 55, 57, 62, 64, 76}, {35, 38, 53, 56, 60, 63}, {
           36, 54, 61}, {80}}, {{19, 21, 23, 26, 44, 67}, {24, 33, 41, 42, 51,
            59, 65, 74, 78}, {25, 34, 43, 52, 66, 75}, {32, 39, 50, 57, 64, 
           73, 76, 79}, {28, 35, 46, 53, 60, 69}, {29, 36, 47, 54, 61, 70}, {
           27, 40, 45, 58, 68, 77}, {2, 4, 7, 9, 11, 13, 15, 17}, {30, 37, 48,
            55, 62, 71}, {31, 38, 49, 56, 63, 72}, {80}}, {{3, 4, 8, 9, 33, 
           34, 35, 36, 37, 38, 39, 51, 52, 53, 54, 55, 56, 57}, {1, 2, 6, 7, 
           24, 25, 26, 27, 28, 29, 30, 31, 32, 42, 43, 44, 45, 46, 47, 48, 49,
            50}, {12, 13, 65, 66, 67, 68, 69, 70, 71, 72, 73}, {5, 10, 18, 19,
            20, 21, 40, 41, 58, 59}, {11, 14, 60, 61, 62, 63, 64, 74, 75}, {
           16, 17, 22, 23, 77, 78, 79}, {80}}, {{1, 6, 12, 24, 25, 26, 27, 42,
            43, 44, 45, 65, 66, 67, 68}, {2, 7, 13, 28, 29, 30, 31, 32, 46, 
           47, 48, 49, 50, 69, 70, 71, 72, 73}, {5, 10, 16, 18, 19, 20, 21, 
           22, 23, 40, 41, 58, 59, 77, 78}, {4, 9, 11, 35, 36, 37, 38, 39, 53,
            54, 55, 56, 57, 60, 61, 62, 63, 64}, {3, 8, 14, 33, 34, 51, 52, 
           74, 75}, {15, 76}, {17, 79}, {80}}, {{24, 25, 27, 40, 41, 42, 43, 
           45, 58, 59, 65, 66, 68, 77, 78}, {2, 7, 13, 17, 30, 32, 48, 50, 71,
            73, 79}, {28, 29, 31, 46, 47, 49, 69, 70, 72}, {4, 9, 11, 15, 37, 
           39, 55, 57, 62, 64, 76}, {35, 36, 38, 53, 54, 56, 60, 61, 63}, {1, 
           5, 6, 10, 12, 16, 18, 19, 20, 21, 22, 23, 26, 44, 67}, {80}}, {{18,
            19, 20, 21, 22, 23, 26, 44, 67}, {24, 27, 33, 40, 41, 42, 45, 51, 
           58, 59, 65, 68, 74, 77, 78}, {25, 34, 43, 52, 66, 75}, {30, 32, 37,
            39, 48, 50, 55, 57, 62, 64, 71, 73, 76, 79}, {28, 31, 35, 38, 46, 
           49, 53, 56, 60, 63, 69, 72}, {29, 36, 47, 54, 61, 70}, {1, 3, 5, 6,
            8, 10, 12, 14, 16}, {2, 4, 7, 9, 11, 13, 15, 17}, {80}}, {{19, 21,
            23, 26, 32, 39, 44, 50, 57, 64, 67, 73, 76, 79}, {24, 28, 33, 35, 
           41, 42, 46, 51, 53, 59, 60, 65, 69, 74, 78}, {25, 29, 34, 36, 43, 
           47, 52, 54, 61, 66, 70, 75}, {18, 20, 22, 30, 37, 48, 55, 62, 
           71}, {1, 2, 3, 4, 5, 6, 7, 8, 9, 10, 11, 12, 13, 14, 15, 16, 17}, {
           27, 31, 38, 40, 45, 49, 56, 58, 63, 68, 72, 77}, {80}}, {{1, 2, 3, 
           4, 5, 18, 19, 24, 25, 26, 27, 28, 29, 30, 31, 32, 33, 34, 35, 36, 
           37, 38, 39, 40, 41}, {11, 12, 13, 14, 15, 16, 17, 22, 23, 60, 61, 
           62, 63, 64, 65, 66, 67, 68, 69, 70, 71, 72, 73, 74, 75, 76, 77, 78,
            79}, {6, 7, 8, 9, 10, 20, 21, 42, 43, 44, 45, 46, 47, 48, 49, 50, 
           51, 52, 53, 54, 55, 56, 57, 58, 59}, {80}}, {{1, 2, 3, 4, 6, 7, 8, 
           9, 24, 25, 26, 27, 28, 29, 30, 31, 32, 33, 34, 35, 36, 37, 38, 39, 
           42, 43, 44, 45, 46, 47, 48, 49, 50, 51, 52, 53, 54, 55, 56, 57}, {
           5, 10, 18, 19, 20, 21, 40, 41, 58, 59}, {11, 12, 13, 14, 60, 61, 
           62, 63, 64, 65, 66, 67, 68, 69, 70, 71, 72, 73, 74, 75}, {15, 16, 
           17, 22, 23, 76, 77, 78, 79}, {80}}, {{3, 4, 8, 9, 11, 14, 33, 34, 
           35, 36, 37, 38, 39, 51, 52, 53, 54, 55, 56, 57, 60, 61, 62, 63, 64,
            74, 75}, {1, 2, 6, 7, 12, 13, 24, 25, 26, 27, 28, 29, 30, 31, 32, 
           42, 43, 44, 45, 46, 47, 48, 49, 50, 65, 66, 67, 68, 69, 70, 71, 72,
            73}, {5, 10, 16, 17, 18, 19, 20, 21, 22, 23, 40, 41, 58, 59, 77, 
           78, 79}, {15, 76}, {80}}, {{1, 5, 6, 10, 12, 16, 18, 19, 20, 21, 
           22, 23, 24, 25, 26, 27, 40, 41, 42, 43, 44, 45, 58, 59, 65, 66, 67,
            68, 77, 78}, {2, 7, 13, 17, 28, 29, 30, 31, 32, 46, 47, 48, 49, 
           50, 69, 70, 71, 72, 73, 79}, {3, 8, 14, 33, 34, 51, 52, 74, 75}, {
           4, 9, 11, 15, 35, 36, 37, 38, 39, 53, 54, 55, 56, 57, 60, 61, 62, 
           63, 64, 76}, {80}}, {{1, 3, 5, 6, 8, 10, 12, 14, 16, 18, 19, 20, 
           21, 22, 23, 26, 44, 67}, {24, 25, 27, 33, 34, 40, 41, 42, 43, 45, 
           51, 52, 58, 59, 65, 66, 68, 74, 75, 77, 78}, {28, 29, 31, 35, 36, 
           38, 46, 47, 49, 53, 54, 56, 60, 61, 63, 69, 70, 72}, {2, 4, 7, 9, 
           11, 13, 15, 17, 30, 32, 37, 39, 48, 50, 55, 57, 62, 64, 71, 73, 76,
            79}, {80}}, {{18, 19, 20, 21, 22, 23, 26, 30, 32, 37, 39, 44, 48, 
           50, 55, 57, 62, 64, 67, 71, 73, 76, 79}, {1, 2, 3, 4, 5, 6, 7, 8, 
           9, 10, 11, 12, 13, 14, 15, 16, 17}, {24, 27, 28, 31, 33, 35, 38, 
           40, 41, 42, 45, 46, 49, 51, 53, 56, 58, 59, 60, 63, 65, 68, 69, 72,
            74, 77, 78}, {25, 29, 34, 36, 43, 47, 52, 54, 61, 66, 70, 75}, {
           80}}, {{19, 21, 23, 24, 26, 28, 32, 33, 35, 39, 41, 42, 44, 46, 50,
            51, 53, 57, 59, 60, 64, 65, 67, 69, 73, 74, 76, 78, 79}, {1, 2, 3,
            4, 5, 6, 7, 8, 9, 10, 11, 12, 13, 14, 15, 16, 17, 25, 29, 34, 36, 
           43, 47, 52, 54, 61, 66, 70, 75}, {18, 20, 22, 27, 30, 31, 37, 38, 
           40, 45, 48, 49, 55, 56, 58, 62, 63, 68, 71, 72, 77}, {80}}, {{1, 2,
            3, 4, 5, 11, 12, 13, 14, 15, 16, 17, 18, 19, 22, 23, 24, 25, 26, 
           27, 28, 29, 30, 31, 32, 33, 34, 35, 36, 37, 38, 39, 40, 41, 60, 61,
            62, 63, 64, 65, 66, 67, 68, 69, 70, 71, 72, 73, 74, 75, 76, 77, 
           78, 79}, {6, 7, 8, 9, 10, 20, 21, 42, 43, 44, 45, 46, 47, 48, 49, 
           50, 51, 52, 53, 54, 55, 56, 57, 58, 59}, {80}}, {{1, 2, 3, 4, 5, 6,
            7, 8, 9, 10, 18, 19, 20, 21, 24, 25, 26, 27, 28, 29, 30, 31, 32, 
           33, 34, 35, 36, 37, 38, 39, 40, 41, 42, 43, 44, 45, 46, 47, 48, 49,
            50, 51, 52, 53, 54, 55, 56, 57, 58, 59}, {11, 12, 13, 14, 15, 16, 
           17, 22, 23, 60, 61, 62, 63, 64, 65, 66, 67, 68, 69, 70, 71, 72, 73,
            74, 75, 76, 77, 78, 79}, {80}}, {{1, 2, 3, 4, 6, 7, 8, 9, 11, 12, 
           13, 14, 24, 25, 26, 27, 28, 29, 30, 31, 32, 33, 34, 35, 36, 37, 38,
            39, 42, 43, 44, 45, 46, 47, 48, 49, 50, 51, 52, 53, 54, 55, 56, 
           57, 60, 61, 62, 63, 64, 65, 66, 67, 68, 69, 70, 71, 72, 73, 74, 
           75}, {5, 10, 15, 16, 17, 18, 19, 20, 21, 22, 23, 40, 41, 58, 59, 
           76, 77, 78, 79}, {80}}, {{1, 2, 5, 6, 7, 10, 12, 13, 16, 17, 18, 
           19, 20, 21, 22, 23, 24, 25, 26, 27, 28, 29, 30, 31, 32, 40, 41, 42,
            43, 44, 45, 46, 47, 48, 49, 50, 58, 59, 65, 66, 67, 68, 69, 70, 
           71, 72, 73, 77, 78, 79}, {3, 4, 8, 9, 11, 14, 15, 33, 34, 35, 36, 
           37, 38, 39, 51, 52, 53, 54, 55, 56, 57, 60, 61, 62, 63, 64, 74, 75,
            76}, {80}}, {{1, 3, 5, 6, 8, 10, 12, 14, 16, 18, 19, 20, 21, 22, 
           23, 24, 25, 26, 27, 33, 34, 40, 41, 42, 43, 44, 45, 51, 52, 58, 59,
            65, 66, 67, 68, 74, 75, 77, 78}, {2, 4, 7, 9, 11, 13, 15, 17, 28, 
           29, 30, 31, 32, 35, 36, 37, 38, 39, 46, 47, 48, 49, 50, 53, 54, 55,
            56, 57, 60, 61, 62, 63, 64, 69, 70, 71, 72, 73, 76, 79}, {80}}, {{
           1, 2, 3, 4, 5, 6, 7, 8, 9, 10, 11, 12, 13, 14, 15, 16, 17, 18, 19, 
           20, 21, 22, 23, 26, 30, 32, 37, 39, 44, 48, 50, 55, 57, 62, 64, 67,
            71, 73, 76, 79}, {24, 25, 27, 28, 29, 31, 33, 34, 35, 36, 38, 40, 
           41, 42, 43, 45, 46, 47, 49, 51, 52, 53, 54, 56, 58, 59, 60, 61, 63,
            65, 66, 68, 69, 70, 72, 74, 75, 77, 78}, {80}}, {{18, 19, 20, 21, 
           22, 23, 24, 26, 27, 28, 30, 31, 32, 33, 35, 37, 38, 39, 40, 41, 42,
            44, 45, 46, 48, 49, 50, 51, 53, 55, 56, 57, 58, 59, 60, 62, 63, 
           64, 65, 67, 68, 69, 71, 72, 73, 74, 76, 77, 78, 79}, {1, 2, 3, 4, 
           5, 6, 7, 8, 9, 10, 11, 12, 13, 14, 15, 16, 17, 25, 29, 34, 36, 43, 
           47, 52, 54, 61, 66, 70, 75}, {80}}, {{18, 20, 22, 27, 30, 31, 37, 
           38, 40, 45, 48, 49, 55, 56, 58, 62, 63, 68, 71, 72, 77}, {1, 2, 3, 
           4, 5, 6, 7, 8, 9, 10, 11, 12, 13, 14, 15, 16, 17, 19, 21, 23, 24, 
           25, 26, 28, 29, 32, 33, 34, 35, 36, 39, 41, 42, 43, 44, 46, 47, 50,
            51, 52, 53, 54, 57, 59, 60, 61, 64, 65, 66, 67, 69, 70, 73, 74, 
           75, 76, 78, 79}, {80}}}, {{{26, 44, 67}, {24, 42, 65}, {25, 43, 
           66}, {32, 50, 73}, {28, 46, 69}, {29, 47, 70}, {33, 51, 74}, {34, 
           52, 75}, {37, 55, 62}, {39, 57, 64}, {36, 54, 61}, {27, 45, 68}, {
           80}}, {{26, 44, 67}, {24, 27, 42, 45, 65, 68}, {25, 43, 66}, {30, 
           32, 48, 50, 71, 73}, {28, 31, 46, 49, 69, 72}, {29, 47, 70}, {40, 
           41, 58, 59, 77, 78}, {35, 38, 53, 56, 60, 63}, {36, 54, 61}, {1, 6,
            12}, {33, 51, 74}, {34, 52, 75}, {37, 39, 55, 57, 62, 64}, {
           80}}, {{19, 21, 23, 26, 44, 67}, {24, 41, 42, 59, 65, 78}, {25, 43,
            66}, {32, 50, 73, 79}, {33, 51, 74}, {34, 52, 75}, {39, 57, 64, 
           76}, {35, 53, 60}, {27, 40, 45, 58, 68, 77}, {28, 46, 69}, {
           80}}, {{1, 6, 24, 25, 26, 27, 42, 43, 44, 45}, {2, 7, 28, 29, 30, 
           31, 32, 46, 47, 48, 49, 50}, {12, 65, 66, 67, 68}, {3, 8, 33, 34, 
           51, 52}, {13, 69, 70, 71, 72, 73}, {4, 9, 35, 36, 37, 38, 39, 53, 
           54, 55, 56, 57}, {14, 74, 75}, {11, 60, 61, 62, 63, 64}, {80}}, {{
           1, 6, 12, 26, 44, 67}, {24, 25, 27, 42, 43, 45, 65, 66, 68}, {2, 7,
            13, 30, 32, 48, 50, 71, 73}, {28, 29, 31, 46, 47, 49, 69, 70, 
           72}, {3, 8, 14}, {33, 34, 51, 52, 74, 75}, {4, 9, 11, 37, 39, 55, 
           57, 62, 64}, {35, 36, 38, 53, 54, 56, 60, 61, 63}, {80}}, {{18, 19,
            20, 21, 22, 23, 26, 44, 67}, {24, 27, 40, 41, 42, 45, 58, 59, 65, 
           68, 77, 78}, {25, 43, 66}, {30, 32, 48, 50, 71, 73, 79}, {28, 31, 
           46, 49, 69, 72}, {29, 47, 70}, {33, 51, 74}, {34, 52, 75}, {37, 39,
            55, 57, 62, 64, 76}, {35, 38, 53, 56, 60, 63}, {36, 54, 61}, {
           80}}, {{19, 21, 23, 26, 44, 67}, {24, 33, 41, 42, 51, 59, 65, 74, 
           78}, {25, 34, 43, 52, 66, 75}, {32, 39, 50, 57, 64, 73, 76, 79}, {
           28, 35, 46, 53, 60, 69}, {29, 36, 47, 54, 61, 70}, {27, 40, 45, 58,
            68, 77}, {30, 37, 48, 55, 62, 71}, {80}}, {{3, 4, 8, 9, 33, 34, 
           35, 36, 37, 38, 39, 51, 52, 53, 54, 55, 56, 57}, {1, 2, 6, 7, 24, 
           25, 26, 27, 28, 29, 30, 31, 32, 42, 43, 44, 45, 46, 47, 48, 49, 
           50}, {12, 13, 65, 66, 67, 68, 69, 70, 71, 72, 73}, {11, 14, 60, 61,
            62, 63, 64, 74, 75}, {80}}, {{1, 6, 12, 24, 25, 26, 27, 42, 43, 
           44, 45, 65, 66, 67, 68}, {2, 7, 13, 28, 29, 30, 31, 32, 46, 47, 48,
            49, 50, 69, 70, 71, 72, 73}, {5, 10, 16, 18, 19, 20, 21, 22, 23, 
           40, 41, 58, 59, 77, 78}, {3, 8, 14, 33, 34, 51, 52, 74, 75}, {4, 9,
            11, 35, 36, 37, 38, 39, 53, 54, 55, 56, 57, 60, 61, 62, 63, 64}, {
           80}}, {{24, 25, 27, 40, 41, 42, 43, 45, 58, 59, 65, 66, 68, 77, 
           78}, {1, 5, 6, 10, 12, 16, 18, 19, 20, 21, 22, 23, 26, 44, 67}, {2,
            7, 13, 17, 30, 32, 48, 50, 71, 73, 79}, {33, 34, 51, 52, 74, 
           75}, {4, 9, 11, 15, 37, 39, 55, 57, 62, 64, 76}, {80}}, {{18, 19, 
           20, 21, 22, 23, 26, 44, 67}, {24, 27, 33, 40, 41, 42, 45, 51, 58, 
           59, 65, 68, 74, 77, 78}, {25, 34, 43, 52, 66, 75}, {30, 32, 37, 39,
            48, 50, 55, 57, 62, 64, 71, 73, 76, 79}, {28, 31, 35, 38, 46, 49, 
           53, 56, 60, 63, 69, 72}, {29, 36, 47, 54, 61, 70}, {80}}, {{19, 21,
            23, 26, 32, 39, 44, 50, 57, 64, 67, 73, 76, 79}, {24, 28, 33, 35, 
           41, 42, 46, 51, 53, 59, 60, 65, 69, 74, 78}, {25, 29, 34, 36, 43, 
           47, 52, 54, 61, 66, 70, 75}, {18, 20, 22, 30, 37, 48, 55, 62, 
           71}, {27, 31, 38, 40, 45, 49, 56, 58, 63, 68, 72, 77}, {80}}, {{1, 
           2, 3, 4, 5, 18, 19, 24, 25, 26, 27, 28, 29, 30, 31, 32, 33, 34, 35,
            36, 37, 38, 39, 40, 41}, {11, 12, 13, 14, 15, 16, 17, 22, 23, 60, 
           61, 62, 63, 64, 65, 66, 67, 68, 69, 70, 71, 72, 73, 74, 75, 76, 77,
            78, 79}, {6, 7, 8, 9, 10, 20, 21, 42, 43, 44, 45, 46, 47, 48, 49, 
           50, 51, 52, 53, 54, 55, 56, 57, 58, 59}, {80}}, {{1, 2, 3, 4, 6, 7,
            8, 9, 24, 25, 26, 27, 28, 29, 30, 31, 32, 33, 34, 35, 36, 37, 38, 
           39, 42, 43, 44, 45, 46, 47, 48, 49, 50, 51, 52, 53, 54, 55, 56, 
           57}, {5, 10, 18, 19, 20, 21, 40, 41, 58, 59}, {11, 12, 13, 14, 60, 
           61, 62, 63, 64, 65, 66, 67, 68, 69, 70, 71, 72, 73, 74, 75}, {
           80}}, {{3, 4, 8, 9, 11, 14, 33, 34, 35, 36, 37, 38, 39, 51, 52, 53,
            54, 55, 56, 57, 60, 61, 62, 63, 64, 74, 75}, {1, 2, 6, 7, 12, 13, 
           24, 25, 26, 27, 28, 29, 30, 31, 32, 42, 43, 44, 45, 46, 47, 48, 49,
            50, 65, 66, 67, 68, 69, 70, 71, 72, 73}, {80}}, {{1, 5, 6, 10, 12,
            16, 18, 19, 20, 21, 22, 23, 24, 25, 26, 27, 40, 41, 42, 43, 44, 
           45, 58, 59, 65, 66, 67, 68, 77, 78}, {2, 7, 13, 17, 28, 29, 30, 31,
            32, 46, 47, 48, 49, 50, 69, 70, 71, 72, 73, 79}, {3, 8, 14, 33, 
           34, 51, 52, 74, 75}, {4, 9, 11, 15, 35, 36, 37, 38, 39, 53, 54, 55,
            56, 57, 60, 61, 62, 63, 64, 76}, {80}}, {{1, 3, 5, 6, 8, 10, 12, 
           14, 16, 18, 19, 20, 21, 22, 23, 26, 44, 67}, {24, 25, 27, 33, 34, 
           40, 41, 42, 43, 45, 51, 52, 58, 59, 65, 66, 68, 74, 75, 77, 78}, {
           28, 29, 31, 35, 36, 38, 46, 47, 49, 53, 54, 56, 60, 61, 63, 69, 70,
            72}, {2, 4, 7, 9, 11, 13, 15, 17, 30, 32, 37, 39, 48, 50, 55, 57, 
           62, 64, 71, 73, 76, 79}, {80}}, {{18, 19, 20, 21, 22, 23, 26, 30, 
           32, 37, 39, 44, 48, 50, 55, 57, 62, 64, 67, 71, 73, 76, 79}, {1, 2,
            3, 4, 5, 6, 7, 8, 9, 10, 11, 12, 13, 14, 15, 16, 17}, {24, 27, 28,
            31, 33, 35, 38, 40, 41, 42, 45, 46, 49, 51, 53, 56, 58, 59, 60, 
           63, 65, 68, 69, 72, 74, 77, 78}, {25, 29, 34, 36, 43, 47, 52, 54, 
           61, 66, 70, 75}, {80}}, {{19, 21, 23, 24, 26, 28, 32, 33, 35, 39, 
           41, 42, 44, 46, 50, 51, 53, 57, 59, 60, 64, 65, 67, 69, 73, 74, 76,
            78, 79}, {1, 2, 3, 4, 5, 6, 7, 8, 9, 10, 11, 12, 13, 14, 15, 16, 
           17, 25, 29, 34, 36, 43, 47, 52, 54, 61, 66, 70, 75}, {18, 20, 22, 
           27, 30, 31, 37, 38, 40, 45, 48, 49, 55, 56, 58, 62, 63, 68, 71, 72,
            77}, {80}}, {{1, 2, 3, 4, 5, 11, 12, 13, 14, 15, 16, 17, 18, 19, 
           22, 23, 24, 25, 26, 27, 28, 29, 30, 31, 32, 33, 34, 35, 36, 37, 38,
            39, 40, 41, 60, 61, 62, 63, 64, 65, 66, 67, 68, 69, 70, 71, 72, 
           73, 74, 75, 76, 77, 78, 79}, {6, 7, 8, 9, 10, 20, 21, 42, 43, 44, 
           45, 46, 47, 48, 49, 50, 51, 52, 53, 54, 55, 56, 57, 58, 59}, {
           80}}, {{1, 2, 3, 4, 5, 6, 7, 8, 9, 10, 18, 19, 20, 21, 24, 25, 26, 
           27, 28, 29, 30, 31, 32, 33, 34, 35, 36, 37, 38, 39, 40, 41, 42, 43,
            44, 45, 46, 47, 48, 49, 50, 51, 52, 53, 54, 55, 56, 57, 58, 59}, {
           11, 12, 13, 14, 15, 16, 17, 22, 23, 60, 61, 62, 63, 64, 65, 66, 67,
            68, 69, 70, 71, 72, 73, 74, 75, 76, 77, 78, 79}, {80}}, {{1, 2, 3,
            4, 6, 7, 8, 9, 11, 12, 13, 14, 24, 25, 26, 27, 28, 29, 30, 31, 32,
            33, 34, 35, 36, 37, 38, 39, 42, 43, 44, 45, 46, 47, 48, 49, 50, 
           51, 52, 53, 54, 55, 56, 57, 60, 61, 62, 63, 64, 65, 66, 67, 68, 69,
            70, 71, 72, 73, 74, 75}, {80}}, {{1, 2, 5, 6, 7, 10, 12, 13, 16, 
           17, 18, 19, 20, 21, 22, 23, 24, 25, 26, 27, 28, 29, 30, 31, 32, 40,
            41, 42, 43, 44, 45, 46, 47, 48, 49, 50, 58, 59, 65, 66, 67, 68, 
           69, 70, 71, 72, 73, 77, 78, 79}, {3, 4, 8, 9, 11, 14, 15, 33, 34, 
           35, 36, 37, 38, 39, 51, 52, 53, 54, 55, 56, 57, 60, 61, 62, 63, 64,
            74, 75, 76}, {80}}, {{1, 3, 5, 6, 8, 10, 12, 14, 16, 18, 19, 20, 
           21, 22, 23, 24, 25, 26, 27, 33, 34, 40, 41, 42, 43, 44, 45, 51, 52,
            58, 59, 65, 66, 67, 68, 74, 75, 77, 78}, {2, 4, 7, 9, 11, 13, 15, 
           17, 28, 29, 30, 31, 32, 35, 36, 37, 38, 39, 46, 47, 48, 49, 50, 53,
            54, 55, 56, 57, 60, 61, 62, 63, 64, 69, 70, 71, 72, 73, 76, 79}, {
           80}}, {{1, 2, 3, 4, 5, 6, 7, 8, 9, 10, 11, 12, 13, 14, 15, 16, 17, 
           18, 19, 20, 21, 22, 23, 26, 30, 32, 37, 39, 44, 48, 50, 55, 57, 62,
            64, 67, 71, 73, 76, 79}, {24, 25, 27, 28, 29, 31, 33, 34, 35, 36, 
           38, 40, 41, 42, 43, 45, 46, 47, 49, 51, 52, 53, 54, 56, 58, 59, 60,
            61, 63, 65, 66, 68, 69, 70, 72, 74, 75, 77, 78}, {80}}, {{18, 19, 
           20, 21, 22, 23, 24, 26, 27, 28, 30, 31, 32, 33, 35, 37, 38, 39, 40,
            41, 42, 44, 45, 46, 48, 49, 50, 51, 53, 55, 56, 57, 58, 59, 60, 
           62, 63, 64, 65, 67, 68, 69, 71, 72, 73, 74, 76, 77, 78, 79}, {1, 2,
            3, 4, 5, 6, 7, 8, 9, 10, 11, 12, 13, 14, 15, 16, 17, 25, 29, 34, 
           36, 43, 47, 52, 54, 61, 66, 70, 75}, {80}}, {{18, 20, 22, 27, 30, 
           31, 37, 38, 40, 45, 48, 49, 55, 56, 58, 62, 63, 68, 71, 72, 77}, {
           1, 2, 3, 4, 5, 6, 7, 8, 9, 10, 11, 12, 13, 14, 15, 16, 17, 19, 21, 
           23, 24, 25, 26, 28, 29, 32, 33, 34, 35, 36, 39, 41, 42, 43, 44, 46,
            47, 50, 51, 52, 53, 54, 57, 59, 60, 61, 64, 65, 66, 67, 69, 70, 
           73, 74, 75, 76, 78, 79}, {80}}}, {{{24, 42, 65}, {25, 43, 66}, {32,
            50, 73}, {28, 46, 69}, {80}}, {{26, 44, 67}, {24, 27, 42, 45, 65, 
           68}, {25, 43, 66}, {30, 32, 48, 50, 71, 73}, {28, 31, 46, 49, 69, 
           72}, {29, 47, 70}, {80}}, {{24, 41, 42, 59, 65, 78}, {25, 43, 
           66}, {28, 46, 69}, {80}}, {{1, 6, 24, 25, 26, 27, 42, 43, 44, 
           45}, {2, 7, 28, 29, 30, 31, 32, 46, 47, 48, 49, 50}, {3, 8, 33, 34,
            51, 52}, {80}}, {{1, 6, 12, 26, 44, 67}, {24, 25, 27, 42, 43, 45, 
           65, 66, 68}, {80}}, {{18, 19, 20, 21, 22, 23, 26, 44, 67}, {24, 27,
            40, 41, 42, 45, 58, 59, 65, 68, 77, 78}, {25, 43, 66}, {30, 32, 
           48, 50, 71, 73, 79}, {28, 31, 46, 49, 69, 72}, {29, 47, 70}, {
           80}}, {{19, 21, 23, 26, 44, 67}, {24, 33, 41, 42, 51, 59, 65, 74, 
           78}, {25, 34, 43, 52, 66, 75}, {32, 39, 50, 57, 64, 73, 76, 79}, {
           28, 35, 46, 53, 60, 69}, {29, 36, 47, 54, 61, 70}, {80}}, {{1, 2, 
           6, 7, 24, 25, 26, 27, 28, 29, 30, 31, 32, 42, 43, 44, 45, 46, 47, 
           48, 49, 50}, {80}}, {{3, 8, 14, 33, 34, 51, 52, 74, 75}, {1, 6, 12,
            24, 25, 26, 27, 42, 43, 44, 45, 65, 66, 67, 68}, {2, 7, 13, 28, 
           29, 30, 31, 32, 46, 47, 48, 49, 50, 69, 70, 71, 72, 73}, {4, 9, 11,
            35, 36, 37, 38, 39, 53, 54, 55, 56, 57, 60, 61, 62, 63, 64}, {
           80}}, {{24, 25, 27, 40, 41, 42, 43, 45, 58, 59, 65, 66, 68, 77, 
           78}, {80}}, {{18, 19, 20, 21, 22, 23, 26, 44, 67}, {24, 27, 33, 40,
            41, 42, 45, 51, 58, 59, 65, 68, 74, 77, 78}, {25, 34, 43, 52, 66, 
           75}, {30, 32, 37, 39, 48, 50, 55, 57, 62, 64, 71, 73, 76, 79}, {28,
            31, 35, 38, 46, 49, 53, 56, 60, 63, 69, 72}, {29, 36, 47, 54, 61, 
           70}, {80}}, {{19, 21, 23, 26, 32, 39, 44, 50, 57, 64, 67, 73, 76, 
           79}, {24, 28, 33, 35, 41, 42, 46, 51, 53, 59, 60, 65, 69, 74, 
           78}, {25, 29, 34, 36, 43, 47, 52, 54, 61, 66, 70, 75}, {1, 2, 3, 4,
            5, 6, 7, 8, 9, 10, 11, 12, 13, 14, 15, 16, 17}, {80}}, {{1, 2, 3, 
           4, 5, 18, 19, 24, 25, 26, 27, 28, 29, 30, 31, 32, 33, 34, 35, 36, 
           37, 38, 39, 40, 41}, {6, 7, 8, 9, 10, 20, 21, 42, 43, 44, 45, 46, 
           47, 48, 49, 50, 51, 52, 53, 54, 55, 56, 57, 58, 59}, {80}}, {{1, 2,
            3, 4, 6, 7, 8, 9, 24, 25, 26, 27, 28, 29, 30, 31, 32, 33, 34, 35, 
           36, 37, 38, 39, 42, 43, 44, 45, 46, 47, 48, 49, 50, 51, 52, 53, 54,
            55, 56, 57}, {80}}, {{1, 2, 6, 7, 12, 13, 24, 25, 26, 27, 28, 29, 
           30, 31, 32, 42, 43, 44, 45, 46, 47, 48, 49, 50, 65, 66, 67, 68, 69,
            70, 71, 72, 73}, {3, 4, 8, 9, 11, 14, 33, 34, 35, 36, 37, 38, 39, 
           51, 52, 53, 54, 55, 56, 57, 60, 61, 62, 63, 64, 74, 75}, {80}}, {{
           1, 5, 6, 10, 12, 16, 18, 19, 20, 21, 22, 23, 24, 25, 26, 27, 40, 
           41, 42, 43, 44, 45, 58, 59, 65, 66, 67, 68, 77, 78}, {2, 7, 13, 17,
            28, 29, 30, 31, 32, 46, 47, 48, 49, 50, 69, 70, 71, 72, 73, 79}, {
           80}}, {{24, 25, 27, 33, 34, 40, 41, 42, 43, 45, 51, 52, 58, 59, 65,
            66, 68, 74, 75, 77, 78}, {80}}, {{18, 19, 20, 21, 22, 23, 26, 30, 
           32, 37, 39, 44, 48, 50, 55, 57, 62, 64, 67, 71, 73, 76, 79}, {24, 
           27, 28, 31, 33, 35, 38, 40, 41, 42, 45, 46, 49, 51, 53, 56, 58, 59,
            60, 63, 65, 68, 69, 72, 74, 77, 78}, {25, 29, 34, 36, 43, 47, 52, 
           54, 61, 66, 70, 75}, {1, 2, 3, 4, 5, 6, 7, 8, 9, 10, 11, 12, 13, 
           14, 15, 16, 17}, {80}}, {{19, 21, 23, 24, 26, 28, 32, 33, 35, 39, 
           41, 42, 44, 46, 50, 51, 53, 57, 59, 60, 64, 65, 67, 69, 73, 74, 76,
            78, 79}, {1, 2, 3, 4, 5, 6, 7, 8, 9, 10, 11, 12, 13, 14, 15, 16, 
           17, 25, 29, 34, 36, 43, 47, 52, 54, 61, 66, 70, 75}, {80}}, {{1, 2,
            3, 4, 5, 11, 12, 13, 14, 15, 16, 17, 18, 19, 22, 23, 24, 25, 26, 
           27, 28, 29, 30, 31, 32, 33, 34, 35, 36, 37, 38, 39, 40, 41, 60, 61,
            62, 63, 64, 65, 66, 67, 68, 69, 70, 71, 72, 73, 74, 75, 76, 77, 
           78, 79}, {6, 7, 8, 9, 10, 20, 21, 42, 43, 44, 45, 46, 47, 48, 49, 
           50, 51, 52, 53, 54, 55, 56, 57, 58, 59}, {80}}, {{1, 2, 3, 4, 5, 6,
            7, 8, 9, 10, 18, 19, 20, 21, 24, 25, 26, 27, 28, 29, 30, 31, 32, 
           33, 34, 35, 36, 37, 38, 39, 40, 41, 42, 43, 44, 45, 46, 47, 48, 49,
            50, 51, 52, 53, 54, 55, 56, 57, 58, 59}, {80}}, {{1, 2, 3, 4, 6, 
           7, 8, 9, 11, 12, 13, 14, 24, 25, 26, 27, 28, 29, 30, 31, 32, 33, 
           34, 35, 36, 37, 38, 39, 42, 43, 44, 45, 46, 47, 48, 49, 50, 51, 52,
            53, 54, 55, 56, 57, 60, 61, 62, 63, 64, 65, 66, 67, 68, 69, 70, 
           71, 72, 73, 74, 75}, {80}}, {{1, 2, 5, 6, 7, 10, 12, 13, 16, 17, 
           18, 19, 20, 21, 22, 23, 24, 25, 26, 27, 28, 29, 30, 31, 32, 40, 41,
            42, 43, 44, 45, 46, 47, 48, 49, 50, 58, 59, 65, 66, 67, 68, 69, 
           70, 71, 72, 73, 77, 78, 79}, {80}}, {{1, 3, 5, 6, 8, 10, 12, 14, 
           16, 18, 19, 20, 21, 22, 23, 24, 25, 26, 27, 33, 34, 40, 41, 42, 43,
            44, 45, 51, 52, 58, 59, 65, 66, 67, 68, 74, 75, 77, 78}, {2, 4, 7,
            9, 11, 13, 15, 17, 28, 29, 30, 31, 32, 35, 36, 37, 38, 39, 46, 47,
            48, 49, 50, 53, 54, 55, 56, 57, 60, 61, 62, 63, 64, 69, 70, 71, 
           72, 73, 76, 79}, {80}}, {{1, 2, 3, 4, 5, 6, 7, 8, 9, 10, 11, 12, 
           13, 14, 15, 16, 17, 18, 19, 20, 21, 22, 23, 26, 30, 32, 37, 39, 44,
            48, 50, 55, 57, 62, 64, 67, 71, 73, 76, 79}, {24, 25, 27, 28, 29, 
           31, 33, 34, 35, 36, 38, 40, 41, 42, 43, 45, 46, 47, 49, 51, 52, 53,
            54, 56, 58, 59, 60, 61, 63, 65, 66, 68, 69, 70, 72, 74, 75, 77, 
           78}, {80}}, {{18, 19, 20, 21, 22, 23, 24, 26, 27, 28, 30, 31, 32, 
           33, 35, 37, 38, 39, 40, 41, 42, 44, 45, 46, 48, 49, 50, 51, 53, 55,
            56, 57, 58, 59, 60, 62, 63, 64, 65, 67, 68, 69, 71, 72, 73, 74, 
           76, 77, 78, 79}, {1, 2, 3, 4, 5, 6, 7, 8, 9, 10, 11, 12, 13, 14, 
           15, 16, 17, 25, 29, 34, 36, 43, 47, 52, 54, 61, 66, 70, 75}, {
           80}}, {{18, 20, 22, 27, 30, 31, 37, 38, 40, 45, 48, 49, 55, 56, 58,
            62, 63, 68, 71, 72, 77}, {1, 2, 3, 4, 5, 6, 7, 8, 9, 10, 11, 12, 
           13, 14, 15, 16, 17, 19, 21, 23, 24, 25, 26, 28, 29, 32, 33, 34, 35,
            36, 39, 41, 42, 43, 44, 46, 47, 50, 51, 52, 53, 54, 57, 59, 60, 
           61, 64, 65, 66, 67, 69, 70, 73, 74, 75, 76, 78, 79}, {
           80}}}}, $CellContext`hd = {{{{"AGGACT", 4, 3, 7, 11}, {
           "AGGGCT", 256, 277, 30, 88}, {"AGGGTT", 1, 46, 73, 12}, {
           "AGTACT", 2, 11, 107, 106}, {"AGTGCT", 1, 0, 2, 3}, {
           "AGGGCC", 0, 0, 3, 16}, {"AGTGTT", 0, 0, 3, 0}, {
           "AAGGCT", 0, 0, 0, 1}, {"AATACC", 0, 0, 0, 8}, {
           "AATACT", 0, 0, 0, 223}, {"AATGCC", 0, 0, 0, 2}, {
           "AATGCT", 0, 0, 0, 2}, {"AGTACC", 0, 0, 0, 2}, {
           "AGTATT", 0, 0, 0, 1}, {"AGTGCC", 0, 0, 0, 1}, {
           "CATACT", 0, 0, 0, 34}, {"CGGACT", 0, 0, 0, 6}, {
           "CGGGCC", 0, 0, 0, 22}, {"CGGGCT", 0, 0, 0, 65}, {
           "CGTACT", 0, 0, 0, 28}, {"X", 0, 0, 1, 6}}, {{
           "AGGAC", 11, 24, 91, 64}, {"AGGGC", 1017, 1169, 175, 298}, {
           "AGGGT", 23, 194, 390, 63}, {"AGTAC", 29, 57, 386, 439}, {
           "AGTGC", 21, 45, 48, 106}, {"AGTGT", 1, 7, 108, 14}, {
           "CGGGC", 1, 2, 0, 333}, {"AAGGC", 0, 1, 0, 10}, {
           "AATAC", 0, 0, 1, 794}, {"AGGAT", 0, 0, 2, 0}, {
           "AGTAT", 0, 0, 10, 4}, {"CGTAC", 0, 0, 1, 87}, {
           "AAGGT", 0, 0, 0, 7}, {"AATGC", 0, 0, 0, 130}, {
           "AATGT", 0, 0, 0, 25}, {"CATAC", 0, 0, 0, 129}, {
           "CGGAC", 0, 0, 0, 74}, {"CGGAT", 0, 0, 0, 1}, {
           "X", 0, 1, 2, 20}}, {{"GGACT", 1, 1, 1, 1}, {
           "GGGCT", 44, 74, 6, 18}, {"GGGTT", 0, 5, 8, 2}, {
           "GTACT", 0, 2, 19, 77}, {"GTATT", 0, 0, 1, 1}, {
           "AGGCT", 0, 0, 0, 2}, {"AGGTT", 0, 0, 0, 2}, {
           "ATACC", 0, 0, 0, 3}, {"ATACT", 0, 0, 0, 83}, {
           "ATGCC", 0, 0, 0, 1}, {"GGGCC", 0, 0, 0, 6}, {
           "GTACC", 0, 0, 0, 1}, {"GTGCT", 0, 0, 0, 1}, {"X", 0, 0, 0, 4}}, {{
           "GAGG", 775, 964, 728, 198}, {"GAGT", 25, 70, 383, 267}, {
           "TAGG", 1, 1, 5, 177}, {"GAAG", 0, 0, 2, 143}, {
           "GAAT", 0, 0, 2, 506}, {"TAGT", 0, 0, 1, 64}, {
           "GCGG", 0, 0, 0, 117}, {"TAAG", 0, 0, 0, 2}, {
           "TAAT", 0, 0, 0, 36}, {"TCGG", 0, 0, 0, 6}, {"X", 0, 1, 1, 6}}, {{
           "AGGA", 2, 0, 2, 2}, {"AGGG", 35, 46, 7, 4}, {
           "AGTA", 1, 1, 13, 18}, {"AGTG", 1, 0, 1, 0}, {
           "AATA", 0, 0, 0, 27}, {"CATA", 0, 0, 0, 4}, {"CGGA", 0, 0, 0, 9}, {
           "CGGG", 0, 0, 0, 5}, {"CGTA", 0, 0, 0, 2}, {"X", 0, 0, 0, 0}}, {{
           "GGAC", 3, 3, 16, 20}, {"GGGC", 164, 186, 27, 59}, {
           "GGGT", 4, 25, 64, 15}, {"GTAC", 3, 11, 78, 241}, {
           "GTGC", 4, 8, 10, 19}, {"GTGT", 0, 1, 16, 4}, {
           "GTAT", 0, 0, 2, 0}, {"AGGC", 0, 0, 0, 89}, {
           "AGGT", 0, 0, 0, 14}, {"ATAC", 0, 0, 0, 285}, {
           "ATGC", 0, 0, 0, 60}, {"ATGT", 0, 0, 0, 9}, {"X", 0, 0, 0, 2}}, {{
           "GACT", 4, 7, 12, 47}, {"GGCT", 228, 280, 24, 100}, {
           "GGTT", 4, 33, 60, 15}, {"TACT", 14, 23, 127, 259}, {
           "TGCT", 9, 11, 9, 10}, {"TGTT", 1, 0, 37, 11}, {
           "GGCC", 0, 1, 2, 19}, {"TATT", 0, 0, 1, 0}, {
           "TACC", 0, 0, 0, 42}, {"TGCC", 0, 0, 0, 28}, {"X", 0, 1, 2, 1}}, {{
           "GAA", 1, 0, 1, 629}, {"GAG", 809, 943, 756, 687}, {
           "TAG", 0, 0, 5, 179}, {"GCG", 0, 0, 0, 90}, {"TAA", 0, 0, 0, 31}, {
           "TCG", 0, 0, 0, 7}, {"X", 1, 0, 0, 1}}, {{
           "AGG", 6837, 6875, 4506, 2307}, {"AGT", 140, 334, 3360, 3060}, {
           "CGG", 1, 3, 4, 1370}, {"AAT", 0, 1, 2, 5440}, {
           "AAG", 0, 0, 1, 565}, {"CAT", 0, 0, 0, 379}, {
           "CGT", 0, 0, 0, 217}, {"X", 1, 9, 6, 12}}, {{"GGG", 5, 8, 1, 0}, {
           "GTA", 0, 0, 1, 7}, {"GTG", 0, 0, 1, 0}, {"ATA", 0, 0, 0, 12}, {
           "ATG", 0, 0, 0, 1}, {"GGA", 0, 0, 0, 1}, {"X", 0, 0, 0, 0}}, {{
           "GAC", 10, 32, 131, 111}, {"GGC", 773, 713, 101, 220}, {
           "GGT", 24, 129, 264, 42}, {"TAC", 21, 66, 361, 974}, {
           "TGC", 100, 223, 337, 1026}, {"TGT", 2, 29, 676, 131}, {
           "GAT", 0, 0, 2, 0}, {"TAT", 0, 0, 11, 2}, {"X", 1, 0, 1, 3}}, {{
           "ACT", 275, 574, 3860, 7375}, {"GCT", 4015, 4202, 786, 1328}, {
           "GTT", 86, 612, 1919, 357}, {"ACC", 0, 1, 14, 475}, {
           "ATT", 0, 1, 103, 17}, {"GCC", 0, 1, 18, 360}, {
           "X", 0, 0, 2, 16}}, {{"AG", 4293, 4807, 3808, 3490}, {
           "AT", 3, 6, 15, 575}, {"GG", 3, 6, 675, 3844}, {
           "X", 0, 1, 5, 57}}, {{"GA", 118, 146, 110, 845}, {
           "GC", 1, 1, 1, 155}, {"TA", 0, 0, 3, 73}, {"TC", 0, 0, 0, 21}, {
           "X", 0, 0, 0, 0}}, {{"AA", 2, 1, 5, 2663}, {
           "AG", 2620, 3555, 3545, 2659}, {"CG", 0, 1, 1, 335}, {
           "CA", 0, 0, 0, 5}, {"X", 0, 1, 0, 0}}, {{
           "GG", 828, 780, 427, 229}, {"GT", 21, 48, 424, 737}, {
           "AG", 0, 0, 1, 135}, {"AT", 0, 0, 1, 990}, {"X", 0, 1, 0, 1}}, {{
           "GA", 1, 1, 6, 4}, {"GG", 32, 30, 7, 4}, {"TG", 1, 3, 4, 9}, {
           "TA", 0, 0, 5, 22}, {"X", 0, 0, 0, 0}}, {{
           "AC", 222, 500, 4480, 9243}, {"AT", 1, 0, 104, 21}, {
           "GC", 5952, 6693, 1422, 2262}, {"GT", 121, 1030, 3292, 479}, {
           "X", 1, 1, 1, 1}}, {{"CT", 59, 52, 38, 80}, {"TT", 2, 9, 20, 5}, {
           "CC", 0, 0, 3, 5}, {"X", 0, 0, 0, 0}}, {{
           "A", 6768, 8380, 8045, 6886}, {"G", 4, 15, 1634, 7990}, {
           "X", 0, 0, 0, 3}}, {{"G", 6421, 8228, 8600, 11479}, {
           "T", 4, 5, 40, 1349}, {"X", 1, 0, 1, 2}}, {{
           "A", 473, 481, 483, 1475}, {"C", 0, 0, 0, 197}, {
           "X", 0, 1, 0, 0}}, {{"G", 8, 17, 15, 14}, {"A", 0, 0, 0, 11}, {
           "X", 0, 0, 0, 0}}, {{"G", 2318, 2676, 1484, 912}, {
           "T", 105, 237, 2271, 3873}, {"X", 1, 2, 1, 4}}, {{
           "A", 2, 3, 40, 142}, {"G", 168, 168, 52, 42}, {
           "X", 0, 0, 0, 0}}, {{"C", 63, 44, 33, 55}, {"T", 1, 4, 27, 1}, {
           "X", 0, 0, 0, 0}}, {{"C", 7, 5, 72, 2066}, {
           "T", 7557, 9044, 7929, 11574}, {"X", 0, 0, 1, 0}}}, {{{
           "AGGACT", 4, 1, 8, 5}, {"AGGGCT", 256, 283, 27, 94}, {
           "AGGGTT", 1, 150, 175, 191}, {"AGTACT", 2, 10, 120, 29}, {
           "AGTGCT", 1, 0, 0, 3}, {"AGTGTT", 0, 0, 5, 3}, {
           "AAGGCT", 0, 0, 0, 39}, {"AAGGTT", 0, 0, 0, 44}, {
           "AATACC", 0, 0, 0, 1}, {"AATACT", 0, 0, 0, 38}, {
           "AATGTT", 0, 0, 0, 2}, {"AGGGCC", 0, 0, 0, 2}, {
           "X", 0, 0, 1, 7}}, {{"AGGAC", 11, 27, 113, 75}, {
           "AGGGC", 1017, 925, 165, 358}, {"AGGGT", 23, 594, 756, 672}, {
           "AGTAC", 29, 63, 426, 100}, {"AGTGC", 21, 37, 34, 27}, {
           "AGTGT", 1, 23, 150, 39}, {"CGGGC", 1, 0, 0, 0}, {
           "AATGC", 0, 1, 0, 33}, {"AATGT", 0, 0, 1, 47}, {
           "AGGAT", 0, 0, 1, 0}, {"AAGGC", 0, 0, 0, 83}, {
           "AAGGT", 0, 0, 0, 194}, {"AATAC", 0, 0, 0, 138}, {
           "X", 0, 0, 0, 28}}, {{"GGACT", 1, 0, 1, 1}, {
           "GGGCT", 44, 52, 7, 19}, {"GGGTT", 0, 27, 29, 49}, {
           "GTACT", 0, 2, 21, 13}, {"AGGCT", 0, 0, 0, 17}, {
           "AGGTT", 0, 0, 0, 17}, {"ATACT", 0, 0, 0, 12}, {
           "ATGCT", 0, 0, 0, 1}, {"GGGCC", 0, 0, 0, 5}, {
           "GTGCT", 0, 0, 0, 1}, {"X", 0, 0, 0, 1}}, {{
           "GAGG", 775, 1053, 1093, 194}, {"GAGT", 25, 59, 403, 79}, {
           "TAGG", 1, 0, 20, 754}, {"GAAG", 0, 2, 0, 300}, {
           "TAGT", 0, 0, 4, 67}, {"GAAT", 0, 0, 0, 122}, {
           "TAAG", 0, 0, 0, 60}, {"TAAT", 0, 0, 0, 50}, {"X", 0, 2, 0, 2}}, {{
           "AGGA", 2, 0, 0, 1}, {"AGGG", 35, 39, 18, 22}, {
           "AGTA", 1, 0, 17, 1}, {"AGTG", 1, 0, 1, 1}, {"AAGA", 0, 0, 0, 2}, {
           "AAGG", 0, 0, 0, 7}, {"AATA", 0, 0, 0, 1}, {"AATG", 0, 0, 0, 1}, {
           "X", 0, 0, 0, 0}}, {{"GGAC", 3, 3, 22, 6}, {
           "GGGC", 164, 126, 23, 59}, {"GGGT", 4, 90, 126, 98}, {
           "GTAC", 3, 17, 89, 35}, {"GTGC", 4, 10, 7, 4}, {
           "GTGT", 0, 1, 22, 3}, {"AGGC", 0, 0, 0, 54}, {
           "AGGT", 0, 0, 0, 108}, {"ATAC", 0, 0, 0, 37}, {
           "ATGC", 0, 0, 0, 14}, {"ATGT", 0, 0, 0, 23}, {"X", 0, 0, 0, 2}}, {{
           "GACT", 4, 4, 25, 16}, {"GGCT", 228, 191, 21, 85}, {
           "GGTT", 4, 108, 145, 170}, {"TACT", 14, 22, 147, 86}, {
           "TGCT", 9, 5, 8, 12}, {"TGTT", 1, 8, 51, 36}, {
           "GGCC", 0, 0, 0, 5}, {"TACC", 0, 0, 0, 1}, {"X", 0, 1, 0, 1}}, {{
           "GAA", 1, 0, 1, 223}, {"GAG", 809, 821, 869, 244}, {
           "TAG", 0, 0, 18, 597}, {"TAA", 0, 0, 0, 85}, {"X", 1, 0, 1, 1}}, {{
           "AGG", 6837, 6187, 4791, 4433}, {"AGT", 140, 395, 2270, 597}, {
           "CGG", 1, 0, 0, 0}, {"AAG", 0, 2, 3, 1361}, {
           "AAT", 0, 3, 0, 793}, {"X", 1, 3, 4, 18}}, {{"GGG", 5, 4, 3, 3}, {
           "GGA", 0, 0, 1, 0}, {"GTA", 0, 0, 1, 0}, {"AGG", 0, 0, 0, 4}, {
           "ATA", 0, 0, 0, 1}, {"X", 0, 0, 0, 0}}, {{
           "GAC", 10, 27, 119, 97}, {"GGC", 773, 518, 75, 240}, {
           "GGT", 24, 339, 449, 508}, {"TAC", 21, 74, 427, 251}, {
           "TGC", 100, 123, 126, 183}, {"TGT", 2, 59, 553, 291}, {
           "X", 1, 1, 1, 0}}, {{"ACT", 275, 594, 2686, 1774}, {
           "GCT", 4015, 2816, 533, 1384}, {"GTT", 86, 1619, 2457, 2419}, {
           "ACC", 0, 0, 0, 21}, {"GCC", 0, 0, 0, 77}, {"X", 0, 2, 1, 30}}, {{
           "AG", 4293, 4236, 4268, 2215}, {"AT", 3, 1, 41, 2508}, {
           "GG", 3, 14, 8, 4}, {"X", 0, 1, 0, 3}}, {{
           "GA", 118, 112, 156, 53}, {"GC", 1, 0, 0, 0}, {
           "TA", 0, 0, 4, 98}, {"X", 0, 1, 0, 19}}, {{"AA", 2, 1, 1, 1133}, {
           "AG", 2620, 3600, 3607, 2748}, {"X", 0, 1, 1, 11}}, {{
           "GG", 828, 820, 476, 585}, {"GT", 21, 49, 305, 88}, {
           "AG", 0, 0, 0, 286}, {"AT", 0, 0, 0, 119}, {"X", 0, 0, 1, 0}}, {{
           "GA", 1, 1, 2, 2}, {"GG", 32, 18, 11, 17}, {"TG", 1, 0, 7, 5}, {
           "TA", 0, 0, 3, 3}, {"X", 0, 0, 0, 0}}, {{
           "AC", 222, 516, 3003, 1894}, {"AT", 1, 0, 1, 2}, {
           "GC", 5952, 4667, 921, 2276}, {"GT", 121, 2940, 4034, 4310}, {
           "X", 1, 3, 3, 2}}, {{"CT", 59, 33, 21, 25}, {
           "TT", 2, 21, 38, 33}, {"CC", 0, 0, 0, 3}, {"X", 0, 0, 0, 0}}, {{
           "A", 6768, 7350, 7666, 7830}, {"G", 4, 28, 13, 6}, {
           "X", 0, 0, 0, 0}}, {{"G", 6421, 7497, 7369, 3729}, {
           "T", 4, 1, 69, 5028}, {"X", 1, 0, 1, 2}}, {{
           "A", 473, 428, 439, 489}, {"X", 0, 0, 1, 7}}, {{
           "G", 8, 17, 16, 8}, {"A", 0, 0, 0, 7}, {"X", 0, 0, 0, 0}}, {{
           "G", 2318, 2460, 1573, 2087}, {"T", 105, 251, 1367, 818}, {
           "X", 1, 2, 0, 0}}, {{"A", 2, 6, 43, 23}, {
           "G", 168, 148, 76, 118}, {"X", 0, 0, 0, 0}}, {{
           "C", 63, 29, 34, 18}, {"T", 1, 12, 23, 28}, {"X", 0, 0, 0, 0}}, {{
           "C", 7, 0, 4, 355}, {"T", 7557, 9047, 8289, 8741}, {
           "X", 0, 0, 0, 0}}}, {{{"AGGGCT", 5, 0}, {"AGGGTT", 499, 374}, {
           "AGTACT", 1, 0}, {"AGTGCT", 2, 0}, {"X", 3, 8}}, {{
           "AGGAC", 14, 0}, {"AGGGC", 10, 0}, {"AGGGT", 1669, 1387}, {
           "AGTAC", 15, 0}, {"AGTGC", 4, 0}, {"AGTGT", 7, 0}, {
           "X", 7, 23}}, {{"GGGCT", 1, 0}, {"GGGTT", 104, 62}, {
           "GTGCT", 1, 0}, {"X", 1, 1}}, {{"GAGG", 1130, 916}, {
           "GAGT", 16, 0}, {"GAAG", 0, 1}, {"X", 7, 18}}, {{"AGGA", 1, 0}, {
           "AGGG", 56, 39}, {"X", 0, 0}}, {{"GGAC", 1, 0}, {"GGGC", 3, 0}, {
           "GGGT", 272, 240}, {"GTAC", 1, 0}, {"GTGC", 1, 0}, {
           "GTGT", 1, 0}, {"X", 1, 5}}, {{"GACT", 2, 0}, {"GGCT", 3, 0}, {
           "GGTT", 365, 333}, {"TACT", 5, 0}, {"TGCT", 3, 0}, {
           "TGTT", 4, 0}, {"X", 5, 9}}, {{"GAG", 973, 908}, {"X", 0, 0}}, {{
           "AAG", 2, 0}, {"AGG", 7210, 7246}, {"AGT", 112, 4}, {
           "AAT", 0, 1}, {"X", 28, 111}}, {{"GGG", 11, 7}, {"X", 0, 2}}, {{
           "GAC", 2, 0}, {"GGC", 9, 1}, {"GGT", 994, 927}, {"TAC", 14, 0}, {
           "TGC", 10, 0}, {"TGT", 40, 0}, {"X", 8, 26}}, {{"ACT", 74, 1}, {
           "GCT", 61, 4}, {"GTT", 4928, 4651}, {"ATT", 0, 1}, {"X", 2, 2}}, {{
           "AG", 4734, 4365}, {"GG", 2, 1}, {"X", 0, 3}}, {{"GA", 153, 153}, {
           "X", 0, 1}}, {{"AG", 4021, 3474}, {"AA", 0, 1}, {"X", 0, 0}}, {{
           "GG", 997, 860}, {"GT", 10, 1}, {"X", 4, 12}}, {{"GG", 27, 29}, {
           "X", 0, 3}}, {{"AC", 79, 0}, {"GC", 101, 2}, {"GT", 8341, 7539}, {
           "AT", 0, 3}, {"X", 1, 1}}, {{"CT", 1, 0}, {"TT", 85, 41}, {
           "X", 0, 0}}, {{"A", 8471, 7795}, {"G", 1, 2}, {"X", 1, 0}}, {{
           "G", 8407, 7084}, {"X", 0, 1}}, {{"A", 589, 491}, {"X", 0, 1}}, {{
           "G", 24, 16}, {"X", 0, 0}}, {{"G", 2913, 2620}, {"T", 46, 2}, {
           "X", 6, 65}}, {{"A", 1, 1}, {"G", 175, 137}, {"X", 0, 1}}, {{
           "C", 1, 0}, {"T", 46, 32}, {"X", 0, 0}}, {{"C", 3, 1}, {
           "T", 9549, 8813}, {"X", 0, 1}}}}}; Typeset`initDone$$ = True),
    SynchronousInitialization->True,
    UndoTrackedVariables:>{Typeset`show$$, Typeset`bookmarkMode$$},
    UnsavedVariables:>{Typeset`initDone$$},
    UntrackedVariables:>{Typeset`size$$}], "Manipulate",
   Deployed->True,
   StripOnInput->False],
  Manipulate`InterpretManipulate[1]]], "Output"]
}, Open  ]]
},
WindowSize->{1569, 1111},
Visible->True,
ScrollingOptions->{"VerticalScrollRange"->Fit},
ShowCellBracket->Automatic,
CellContext->Notebook,
TrackCellChangeTimes->False,
FrontEndVersion->"10.0 for Mac OS X x86 (32-bit, 64-bit Kernel) (September 9, \
2014)",
StyleDefinitions->"Default.nb"
]
(* End of Notebook Content *)

(* Internal cache information *)
(*CellTagsOutline
CellTagsIndex->{}
*)
(*CellTagsIndex
CellTagsIndex->{}
*)
(*NotebookFileOutline
Notebook[{
Cell[CellGroupData[{
Cell[1486, 35, 182158, 4187, 6081, "Input"],
Cell[183647, 4224, 120995, 2103, 388, "Output"]
}, Open  ]]
}
]
*)

(* End of internal cache information *)

(* NotebookSignature 3xD1rPz3OPSkfCKzKgpPm@ad *)
