# Supplementary material for: Fitness Inference from Short-Read Data: Within-Host Evolution of a Reassortant H5N1 Influenza Virus
Source: Mol Biol Evol. 2015 Aug 4;32(11):3012–26. doi: 10.1093/molbev/msv171 (PMC4651230; doi:10.1093/molbev/msv171)
Supplement: Supplementary Data [file supp_msv171_InferencesEx2_cdf.txt]

(* Content-type: application/vnd.wolfram.cdf.text *)

(*** Wolfram CDF File ***)
(* http://www.wolfram.com/cdf *)

(* CreatedBy='Mathematica 10.0' *)

(*************************************************************************)
(*                                                                       *)
(*  The Mathematica License under which this file was created prohibits  *)
(*  restricting third parties in receipt of this file from republishing  *)
(*  or redistributing it by any means, including but not limited to      *)
(*  rights management or terms of use, without the express consent of    *)
(*  Wolfram Research, Inc. For additional information concerning CDF     *)
(*  licensing and redistribution see:                                    *)
(*                                                                       *)
(*        www.wolfram.com/cdf/adopting-cdf/licensing-options.html        *)
(*                                                                       *)
(*************************************************************************)

(*CacheID: 234*)
(* Internal cache information:
NotebookFileLineBreakTest
NotebookFileLineBreakTest
NotebookDataPosition[      1064,         20]
NotebookDataLength[   1162311,      23043]
NotebookOptionsPosition[   1162777,      23035]
NotebookOutlinePosition[   1163228,      23055]
CellTagsIndexPosition[   1163185,      23052]
WindowFrame->Normal*)

(* Beginning of Notebook Content *)
Notebook[{

Cell[CellGroupData[{
Cell[BoxData[{
 RowBox[{
  RowBox[{
   RowBox[{"MakeFLhap", "[", 
    RowBox[{"hp_", ",", "cov_", ",", "len_"}], "]"}], ":=", 
   RowBox[{"Module", "[", 
    RowBox[{
     RowBox[{"{", 
      RowBox[{"b", ",", "i", ",", "j"}], "}"}], ",", "\[IndentingNewLine]", 
     RowBox[{
      RowBox[{"b", "=", 
       RowBox[{"ConstantArray", "[", 
        RowBox[{"\"\<-\>\"", ",", "len"}], "]"}]}], ";", 
      RowBox[{"For", "[", 
       RowBox[{
        RowBox[{"i", "=", "1"}], ",", 
        RowBox[{"i", "\[LessEqual]", 
         RowBox[{"Length", "[", "b", "]"}]}], ",", 
        RowBox[{"i", "++"}], ",", "\[IndentingNewLine]", 
        RowBox[{
         RowBox[{"For", "[", 
          RowBox[{
           RowBox[{"j", "=", "1"}], ",", 
           RowBox[{"j", "\[LessEqual]", 
            RowBox[{"Length", "[", "cov", "]"}]}], ",", 
           RowBox[{"j", "++"}], ",", "\[IndentingNewLine]", 
           RowBox[{
            RowBox[{"If", "[", 
             RowBox[{
              RowBox[{
               RowBox[{"cov", "[", 
                RowBox[{"[", "j", "]"}], "]"}], "\[Equal]", "i"}], ",", 
              RowBox[{
               RowBox[{
                RowBox[{"b", "[", 
                 RowBox[{"[", "i", "]"}], "]"}], "=", 
                RowBox[{"hp", "[", 
                 RowBox[{"[", "j", "]"}], "]"}]}], ";"}]}], 
             "\[IndentingNewLine]", "]"}], ";"}]}], "\[IndentingNewLine]", 
          "]"}], ";"}]}], "\[IndentingNewLine]", "]"}], ";", 
      "\[IndentingNewLine]", 
      RowBox[{"Return", "[", "b", "]"}], ";"}]}], "\[IndentingNewLine]", 
    "]"}]}], ";"}], "\[IndentingNewLine]", 
 RowBox[{
  RowBox[{
   RowBox[{"PlotFunc3", "[", 
    RowBox[{
    "infdat_", ",", "Cov_", ",", "c_", ",", "cdat2_", ",", "hdat2_", ",", 
     "k_", ",", "animal_"}], "]"}], ":=", 
   RowBox[{"Module", "[", 
    RowBox[{
     RowBox[{"{", 
      RowBox[{
      "aset", ",", "a", ",", "hlist", ",", "clist", ",", "times", ",", "d", 
       ",", "h0", ",", "haps", ",", "p1", ",", "n", ",", "nt", ",", "sbar", 
       ",", "cdat", ",", "hdat", ",", "dz", ",", "denom", ",", "inf", ",", 
       "d2", ",", "p2", ",", "p3", ",", "i", ",", "t"}], "}"}], ",", 
     "\[IndentingNewLine]", 
     RowBox[{
      RowBox[{"aset", "=", 
       RowBox[{"{", 
        RowBox[{
        "\"\<F13\>\"", ",", "\"\<F14\>\"", ",", "\"\<F15\>\"", ",", 
         "\"\<F16\>\"", ",", "\"\<F17\>\"", ",", "\"\<F18\>\"", ",", 
         "\"\<F21\>\"", ",", "\"\<F22\>\""}], "}"}]}], ";", 
      "\[IndentingNewLine]", 
      RowBox[{"a", "=", 
       RowBox[{"aset", "[", 
        RowBox[{"[", "animal", "]"}], "]"}]}], ";", "\[IndentingNewLine]", 
      RowBox[{"If", "[", 
       RowBox[{
        RowBox[{"a", "==", "\"\<F13\>\""}], ",", 
        RowBox[{
         RowBox[{"inf", "=", 
          RowBox[{"infdat", "[", 
           RowBox[{"[", 
            RowBox[{
             RowBox[{"-", "36"}], ";;", 
             RowBox[{"-", "33"}]}], "]"}], "]"}]}], ";", 
         "\[IndentingNewLine]", 
         RowBox[{"times", "=", 
          RowBox[{"{", 
           RowBox[{"0", ",", "1", ",", "3", ",", "5"}], "}"}]}], ";", 
         "\[IndentingNewLine]", 
         RowBox[{"hdat", "=", 
          RowBox[{"hdat2", "[", 
           RowBox[{"[", "1", "]"}], "]"}]}], ";", "\[IndentingNewLine]", 
         RowBox[{"cdat", "=", 
          RowBox[{"cdat2", "[", 
           RowBox[{"[", "1", "]"}], "]"}]}], ";"}]}], "\[IndentingNewLine]", 
       "]"}], ";", "\[IndentingNewLine]", 
      RowBox[{"If", "[", 
       RowBox[{
        RowBox[{"a", "==", "\"\<F14\>\""}], ",", 
        RowBox[{
         RowBox[{"inf", "=", 
          RowBox[{"infdat", "[", 
           RowBox[{"[", 
            RowBox[{
             RowBox[{"-", "31"}], ";;", 
             RowBox[{"-", "29"}]}], "]"}], "]"}]}], ";", 
         "\[IndentingNewLine]", 
         RowBox[{"times", "=", 
          RowBox[{"{", 
           RowBox[{"5", ",", "7", ",", "9"}], "}"}]}], ";", 
         "\[IndentingNewLine]", 
         RowBox[{"hdat", "=", 
          RowBox[{"hdat2", "[", 
           RowBox[{"[", "2", "]"}], "]"}]}], ";", "\[IndentingNewLine]", 
         RowBox[{"cdat", "=", 
          RowBox[{"cdat2", "[", 
           RowBox[{"[", "2", "]"}], "]"}]}], ";"}]}], "\[IndentingNewLine]", 
       "]"}], ";", "\[IndentingNewLine]", 
      RowBox[{"If", "[", 
       RowBox[{
        RowBox[{"a", "==", "\"\<F15\>\""}], ",", 
        RowBox[{
         RowBox[{"inf", "=", 
          RowBox[{"infdat", "[", 
           RowBox[{"[", 
            RowBox[{
             RowBox[{"-", "27"}], ";;", 
             RowBox[{"-", "24"}]}], "]"}], "]"}]}], ";", 
         "\[IndentingNewLine]", 
         RowBox[{"times", "=", 
          RowBox[{"{", 
           RowBox[{"0", ",", "1", ",", "3", ",", "5"}], "}"}]}], ";", 
         "\[IndentingNewLine]", 
         RowBox[{"hdat", "=", 
          RowBox[{"hdat2", "[", 
           RowBox[{"[", "3", "]"}], "]"}]}], ";", "\[IndentingNewLine]", 
         RowBox[{"cdat", "=", 
          RowBox[{"cdat2", "[", 
           RowBox[{"[", "3", "]"}], "]"}]}], ";"}]}], "\[IndentingNewLine]", 
       "]"}], ";", "\[IndentingNewLine]", 
      RowBox[{"If", "[", 
       RowBox[{
        RowBox[{"a", "==", "\"\<F16\>\""}], ",", 
        RowBox[{
         RowBox[{"inf", "=", 
          RowBox[{"infdat", "[", 
           RowBox[{"[", 
            RowBox[{
             RowBox[{"-", "22"}], ";;", 
             RowBox[{"-", "20"}]}], "]"}], "]"}]}], ";", 
         "\[IndentingNewLine]", 
         RowBox[{"times", "=", 
          RowBox[{"{", 
           RowBox[{"5", ",", "7", ",", "9"}], "}"}]}], ";", 
         "\[IndentingNewLine]", 
         RowBox[{"hdat", "=", 
          RowBox[{"hdat2", "[", 
           RowBox[{"[", "4", "]"}], "]"}]}], ";", "\[IndentingNewLine]", 
         RowBox[{"cdat", "=", 
          RowBox[{"cdat2", "[", 
           RowBox[{"[", "4", "]"}], "]"}]}], ";"}]}], "\[IndentingNewLine]", 
       "]"}], ";", "\[IndentingNewLine]", 
      RowBox[{"If", "[", 
       RowBox[{
        RowBox[{"a", "==", "\"\<F17\>\""}], ",", 
        RowBox[{
         RowBox[{"inf", "=", 
          RowBox[{"infdat", "[", 
           RowBox[{"[", 
            RowBox[{
             RowBox[{"-", "18"}], ";;", 
             RowBox[{"-", "15"}]}], "]"}], "]"}]}], ";", 
         "\[IndentingNewLine]", 
         RowBox[{"times", "=", 
          RowBox[{"{", 
           RowBox[{"0", ",", "1", ",", "3", ",", "5"}], "}"}]}], ";", 
         "\[IndentingNewLine]", 
         RowBox[{"hdat", "=", 
          RowBox[{"hdat2", "[", 
           RowBox[{"[", "5", "]"}], "]"}]}], ";", "\[IndentingNewLine]", 
         RowBox[{"cdat", "=", 
          RowBox[{"cdat2", "[", 
           RowBox[{"[", "5", "]"}], "]"}]}], ";"}]}], "\[IndentingNewLine]", 
       "]"}], ";", "\[IndentingNewLine]", 
      RowBox[{"If", "[", 
       RowBox[{
        RowBox[{"a", "==", "\"\<F18\>\""}], ",", 
        RowBox[{
         RowBox[{"inf", "=", 
          RowBox[{"infdat", "[", 
           RowBox[{"[", 
            RowBox[{
             RowBox[{"-", "13"}], ";;", 
             RowBox[{"-", "11"}]}], "]"}], "]"}]}], ";", 
         "\[IndentingNewLine]", 
         RowBox[{"times", "=", 
          RowBox[{"{", 
           RowBox[{"5", ",", "7", ",", "9"}], "}"}]}], ";", 
         "\[IndentingNewLine]", 
         RowBox[{"hdat", "=", 
          RowBox[{"hdat2", "[", 
           RowBox[{"[", "6", "]"}], "]"}]}], ";", "\[IndentingNewLine]", 
         RowBox[{"cdat", "=", 
          RowBox[{"cdat2", "[", 
           RowBox[{"[", "6", "]"}], "]"}]}], ";"}]}], "\[IndentingNewLine]", 
       "]"}], ";", "\[IndentingNewLine]", 
      RowBox[{"If", "[", 
       RowBox[{
        RowBox[{"a", "==", "\"\<F21\>\""}], ",", 
        RowBox[{
         RowBox[{"inf", "=", 
          RowBox[{"infdat", "[", 
           RowBox[{"[", 
            RowBox[{
             RowBox[{"-", "9"}], ";;", 
             RowBox[{"-", "6"}]}], "]"}], "]"}]}], ";", "\[IndentingNewLine]", 
         RowBox[{"times", "=", 
          RowBox[{"{", 
           RowBox[{"0", ",", "1", ",", "3", ",", "5"}], "}"}]}], ";", 
         "\[IndentingNewLine]", 
         RowBox[{"hdat", "=", 
          RowBox[{"hdat2", "[", 
           RowBox[{"[", "7", "]"}], "]"}]}], ";", "\[IndentingNewLine]", 
         RowBox[{"cdat", "=", 
          RowBox[{"cdat2", "[", 
           RowBox[{"[", "7", "]"}], "]"}]}], ";"}]}], "\[IndentingNewLine]", 
       "]"}], ";", "\[IndentingNewLine]", 
      RowBox[{"If", "[", 
       RowBox[{
        RowBox[{"a", "==", "\"\<F22\>\""}], ",", 
        RowBox[{
         RowBox[{"inf", "=", 
          RowBox[{"infdat", "[", 
           RowBox[{"[", 
            RowBox[{
             RowBox[{"-", "4"}], ";;", 
             RowBox[{"-", "2"}]}], "]"}], "]"}]}], ";", "\[IndentingNewLine]", 
         RowBox[{"times", "=", 
          RowBox[{"{", 
           RowBox[{"3", ",", "5", ",", "7"}], "}"}]}], ";", 
         "\[IndentingNewLine]", 
         RowBox[{"hdat", "=", 
          RowBox[{"hdat2", "[", 
           RowBox[{"[", "8", "]"}], "]"}]}], ";", "\[IndentingNewLine]", 
         RowBox[{"cdat", "=", 
          RowBox[{"cdat2", "[", 
           RowBox[{"[", "8", "]"}], "]"}]}], ";"}]}], "\[IndentingNewLine]", 
       "]"}], ";", "\[IndentingNewLine]", "\[IndentingNewLine]", 
      RowBox[{"denom", "=", 
       RowBox[{"Table", "[", 
        RowBox[{"0", ",", 
         RowBox[{"{", 
          RowBox[{"i", ",", "1", ",", 
           RowBox[{"Length", "[", "times", "]"}]}], "}"}]}], "]"}]}], ";", 
      "\[IndentingNewLine]", 
      RowBox[{"If", "[", 
       RowBox[{
        RowBox[{
         RowBox[{"Length", "[", 
          RowBox[{"hdat", "[", 
           RowBox[{"[", "k", "]"}], "]"}], "]"}], ">", "1"}], ",", 
        "\[IndentingNewLine]", 
        RowBox[{
         RowBox[{"denom", "=", 
          RowBox[{"Table", "[", 
           RowBox[{
            RowBox[{"Total", "[", 
             RowBox[{
              RowBox[{"Transpose", "[", 
               RowBox[{"hdat", "[", 
                RowBox[{"[", 
                 RowBox[{"k", ",", ";;", ",", 
                  RowBox[{"2", ";;"}]}], "]"}], "]"}], "]"}], "[", 
              RowBox[{"[", "i", "]"}], "]"}], "]"}], ",", 
            RowBox[{"{", 
             RowBox[{"i", ",", "1", ",", 
              RowBox[{"Length", "[", "times", "]"}]}], "}"}]}], "]"}]}], 
         ";"}]}], "\[IndentingNewLine]", "]"}], ";", "\[IndentingNewLine]", 
      "\[IndentingNewLine]", 
      RowBox[{"dz", "=", 
       RowBox[{
        RowBox[{"Select", "[", 
         RowBox[{
          RowBox[{"Table", "[", 
           RowBox[{
            RowBox[{"{", 
             RowBox[{"i", ",", 
              RowBox[{"denom", "[", 
               RowBox[{"[", "i", "]"}], "]"}]}], "}"}], ",", 
            RowBox[{"{", 
             RowBox[{"i", ",", "1", ",", 
              RowBox[{"Length", "[", "denom", "]"}]}], "}"}]}], "]"}], ",", 
          RowBox[{
           RowBox[{
            RowBox[{"#", "[", 
             RowBox[{"[", "2", "]"}], "]"}], ">", "0"}], "&"}]}], "]"}], "[", 
        
        RowBox[{"[", 
         RowBox[{";;", ",", "1"}], "]"}], "]"}]}], ";", "\[IndentingNewLine]", 
      RowBox[{"If", "[", 
       RowBox[{
        RowBox[{
         RowBox[{"Length", "[", "dz", "]"}], "\[Equal]", 
         RowBox[{"Length", "[", "times", "]"}]}], ",", "\[IndentingNewLine]", 
        
        RowBox[{
         RowBox[{"d", "=", 
          RowBox[{"Transpose", "[", 
           RowBox[{"Table", "[", 
            RowBox[{
             RowBox[{"N", "[", 
              RowBox[{
               RowBox[{
                RowBox[{"Transpose", "[", 
                 RowBox[{"hdat", "[", 
                  RowBox[{"[", 
                   RowBox[{"k", ",", ";;", ",", 
                    RowBox[{"2", ";;"}]}], "]"}], "]"}], "]"}], "[", 
                RowBox[{"[", "i", "]"}], "]"}], "/", 
               RowBox[{"Total", "[", 
                RowBox[{
                 RowBox[{"Transpose", "[", 
                  RowBox[{"hdat", "[", 
                   RowBox[{"[", 
                    RowBox[{"k", ",", ";;", ",", 
                    RowBox[{"2", ";;"}]}], "]"}], "]"}], "]"}], "[", 
                 RowBox[{"[", "i", "]"}], "]"}], "]"}]}], "]"}], ",", 
             RowBox[{"{", 
              RowBox[{"i", ",", "1", ",", 
               RowBox[{"Length", "[", "times", "]"}]}], "}"}]}], "]"}], 
           "]"}]}], ";", "\[IndentingNewLine]", 
         RowBox[{"h0", "=", 
          RowBox[{"Table", "[", 
           RowBox[{
            RowBox[{"StringSplit", "[", 
             RowBox[{
              RowBox[{
               RowBox[{"hdat", "[", 
                RowBox[{"[", 
                 RowBox[{"k", ",", ";;", ",", "1"}], "]"}], "]"}], "[", 
               RowBox[{"[", "i", "]"}], "]"}], ",", "\"\<\>\""}], "]"}], ",", 
            
            RowBox[{"{", 
             RowBox[{"i", ",", "1", ",", 
              RowBox[{"Length", "[", 
               RowBox[{"hdat", "[", 
                RowBox[{"[", "k", "]"}], "]"}], "]"}]}], "}"}]}], "]"}]}], 
         ";", "\[IndentingNewLine]", 
         RowBox[{"haps", "=", 
          RowBox[{"Table", "[", 
           RowBox[{
            RowBox[{"StringJoin", "[", 
             RowBox[{"MakeFLhap", "[", 
              RowBox[{
               RowBox[{"h0", "[", 
                RowBox[{"[", "j", "]"}], "]"}], ",", 
               RowBox[{"Cov", "[", 
                RowBox[{"[", "k", "]"}], "]"}], ",", "12"}], "]"}], "]"}], 
            ",", 
            RowBox[{"{", 
             RowBox[{"j", ",", "1", ",", 
              RowBox[{
               RowBox[{"Length", "[", "h0", "]"}], "-", "1"}]}], "}"}]}], 
           "]"}]}], ";", "\[IndentingNewLine]", 
         RowBox[{"haps", "=", 
          RowBox[{"Join", "[", 
           RowBox[{"haps", ",", 
            RowBox[{"{", "\"\<Other\>\"", "}"}]}], "]"}]}], ";", 
         "\[IndentingNewLine]", 
         RowBox[{"nt", "=", 
          RowBox[{"Table", "[", 
           RowBox[{
            RowBox[{"Total", "[", 
             RowBox[{
              RowBox[{"hdat", "[", 
               RowBox[{"[", 
                RowBox[{"k", ",", ";;", ",", 
                 RowBox[{"2", ";;"}]}], "]"}], "]"}], "[", 
              RowBox[{"[", 
               RowBox[{";;", ",", "t"}], "]"}], "]"}], "]"}], ",", 
            RowBox[{"{", 
             RowBox[{"t", ",", "1", ",", 
              RowBox[{"Length", "[", "times", "]"}]}], "}"}]}], "]"}]}], ";", 
         "\[IndentingNewLine]", 
         RowBox[{"sbar", "=", 
          RowBox[{"Table", "[", 
           RowBox[{
            RowBox[{"ListLinePlot", "[", 
             RowBox[{
              RowBox[{"Table", "[", 
               RowBox[{
                RowBox[{"Partition", "[", 
                 RowBox[{
                  RowBox[{"Riffle", "[", 
                   RowBox[{
                    RowBox[{"ConstantArray", "[", 
                    RowBox[{
                    RowBox[{"times", "[", 
                    RowBox[{"[", "t", "]"}], "]"}], ",", "2"}], "]"}], ",", 
                    RowBox[{"{", 
                    RowBox[{
                    RowBox[{"If", "[", 
                    RowBox[{
                    RowBox[{
                    RowBox[{
                    RowBox[{"d", "[", 
                    RowBox[{"[", 
                    RowBox[{"p", ",", "t"}], "]"}], "]"}], "\[Equal]", "0"}], 
                    "||", 
                    RowBox[{
                    RowBox[{"d", "[", 
                    RowBox[{"[", 
                    RowBox[{"p", ",", "t"}], "]"}], "]"}], "\[Equal]", 
                    "1"}]}], ",", 
                    RowBox[{"d", "[", 
                    RowBox[{"[", 
                    RowBox[{"p", ",", "t"}], "]"}], "]"}], ",", 
                    RowBox[{"Max", "[", 
                    RowBox[{"0", ",", 
                    RowBox[{
                    RowBox[{"d", "[", 
                    RowBox[{"[", 
                    RowBox[{"p", ",", "t"}], "]"}], "]"}], "-", 
                    RowBox[{
                    RowBox[{"StandardDeviation", "[", 
                    RowBox[{"BetaBinomialDistribution", "[", 
                    RowBox[{
                    RowBox[{
                    RowBox[{"d", "[", 
                    RowBox[{"[", 
                    RowBox[{"p", ",", "t"}], "]"}], "]"}], "*", "c"}], ",", 
                    RowBox[{
                    RowBox[{"(", 
                    RowBox[{"1", "-", 
                    RowBox[{"d", "[", 
                    RowBox[{"[", 
                    RowBox[{"p", ",", "t"}], "]"}], "]"}]}], ")"}], "*", 
                    "c"}], ",", 
                    RowBox[{"nt", "[", 
                    RowBox[{"[", "t", "]"}], "]"}]}], "]"}], "]"}], "/", 
                    RowBox[{"nt", "[", 
                    RowBox[{"[", "t", "]"}], "]"}]}]}]}], "]"}]}], "]"}], ",", 
                    RowBox[{"If", "[", 
                    RowBox[{
                    RowBox[{
                    RowBox[{
                    RowBox[{"d", "[", 
                    RowBox[{"[", 
                    RowBox[{"p", ",", "t"}], "]"}], "]"}], "\[Equal]", "0"}], 
                    "||", 
                    RowBox[{
                    RowBox[{"d", "[", 
                    RowBox[{"[", 
                    RowBox[{"p", ",", "t"}], "]"}], "]"}], "\[Equal]", 
                    "1"}]}], ",", 
                    RowBox[{"d", "[", 
                    RowBox[{"[", 
                    RowBox[{"p", ",", "t"}], "]"}], "]"}], ",", 
                    RowBox[{"Min", "[", 
                    RowBox[{"1", ",", 
                    RowBox[{
                    RowBox[{"d", "[", 
                    RowBox[{"[", 
                    RowBox[{"p", ",", "t"}], "]"}], "]"}], "+", 
                    RowBox[{
                    RowBox[{"StandardDeviation", "[", 
                    RowBox[{"BetaBinomialDistribution", "[", 
                    RowBox[{
                    RowBox[{
                    RowBox[{"d", "[", 
                    RowBox[{"[", 
                    RowBox[{"p", ",", "t"}], "]"}], "]"}], "*", "c"}], ",", 
                    RowBox[{
                    RowBox[{"(", 
                    RowBox[{"1", "-", 
                    RowBox[{"d", "[", 
                    RowBox[{"[", 
                    RowBox[{"p", ",", "t"}], "]"}], "]"}]}], ")"}], "*", 
                    "c"}], ",", 
                    RowBox[{"nt", "[", 
                    RowBox[{"[", "t", "]"}], "]"}]}], "]"}], "]"}], "/", 
                    RowBox[{"nt", "[", 
                    RowBox[{"[", "t", "]"}], "]"}]}]}]}], "]"}]}], "]"}]}], 
                    "}"}]}], "]"}], ",", "2"}], "]"}], ",", 
                RowBox[{"{", 
                 RowBox[{"p", ",", "1", ",", 
                  RowBox[{"Length", "[", "d", "]"}]}], "}"}]}], "]"}], ",", 
              RowBox[{"PlotRange", "\[Rule]", 
               RowBox[{"{", 
                RowBox[{
                 RowBox[{"{", 
                  RowBox[{
                   RowBox[{
                    RowBox[{"times", "[", 
                    RowBox[{"[", "1", "]"}], "]"}], "-", "0.02"}], ",", 
                   RowBox[{
                    RowBox[{"times", "[", 
                    RowBox[{"[", 
                    RowBox[{"-", "1"}], "]"}], "]"}], "+", "0.02"}]}], "}"}], 
                 ",", 
                 RowBox[{"{", 
                  RowBox[{
                   RowBox[{"-", "0.02"}], ",", "1.02"}], "}"}]}], "}"}]}]}], 
             "]"}], ",", 
            RowBox[{"{", 
             RowBox[{"t", ",", "1", ",", 
              RowBox[{"Length", "[", "times", "]"}]}], "}"}]}], "]"}]}], ";", 
         "\[IndentingNewLine]", 
         RowBox[{"sbar", "=", 
          RowBox[{"Show", "[", "sbar", "]"}]}]}], ",", "\[IndentingNewLine]", 
        "\[IndentingNewLine]", 
        RowBox[{
         RowBox[{"If", "[", 
          RowBox[{
           RowBox[{
            RowBox[{"Length", "[", "dz", "]"}], ">", "0"}], ",", 
           "\[IndentingNewLine]", 
           RowBox[{
            RowBox[{"d", "=", 
             RowBox[{"Transpose", "[", 
              RowBox[{"Table", "[", 
               RowBox[{
                RowBox[{"N", "[", 
                 RowBox[{
                  RowBox[{
                   RowBox[{"Transpose", "[", 
                    RowBox[{"hdat", "[", 
                    RowBox[{"[", 
                    RowBox[{"k", ",", ";;", ",", 
                    RowBox[{"2", ";;"}]}], "]"}], "]"}], "]"}], "[", 
                   RowBox[{"[", 
                    RowBox[{"dz", "[", 
                    RowBox[{"[", "i", "]"}], "]"}], "]"}], "]"}], "/", 
                  RowBox[{"Total", "[", 
                   RowBox[{
                    RowBox[{"Transpose", "[", 
                    RowBox[{"hdat", "[", 
                    RowBox[{"[", 
                    RowBox[{"k", ",", ";;", ",", 
                    RowBox[{"2", ";;"}]}], "]"}], "]"}], "]"}], "[", 
                    RowBox[{"[", 
                    RowBox[{"dz", "[", 
                    RowBox[{"[", "i", "]"}], "]"}], "]"}], "]"}], "]"}]}], 
                 "]"}], ",", 
                RowBox[{"{", 
                 RowBox[{"i", ",", "1", ",", 
                  RowBox[{"Length", "[", "dz", "]"}]}], "}"}]}], "]"}], 
              "]"}]}], ";", "\[IndentingNewLine]", 
            RowBox[{"h0", "=", 
             RowBox[{"Table", "[", 
              RowBox[{
               RowBox[{"StringSplit", "[", 
                RowBox[{
                 RowBox[{
                  RowBox[{"hdat", "[", 
                   RowBox[{"[", 
                    RowBox[{"k", ",", ";;", ",", "1"}], "]"}], "]"}], "[", 
                  RowBox[{"[", "i", "]"}], "]"}], ",", "\"\<\>\""}], "]"}], 
               ",", 
               RowBox[{"{", 
                RowBox[{"i", ",", "1", ",", 
                 RowBox[{"Length", "[", 
                  RowBox[{"hdat", "[", 
                   RowBox[{"[", "k", "]"}], "]"}], "]"}]}], "}"}]}], "]"}]}], 
            ";", "\[IndentingNewLine]", 
            RowBox[{"haps", "=", 
             RowBox[{"Table", "[", 
              RowBox[{
               RowBox[{"StringJoin", "[", 
                RowBox[{"MakeFLhap", "[", 
                 RowBox[{
                  RowBox[{"h0", "[", 
                   RowBox[{"[", "j", "]"}], "]"}], ",", 
                  RowBox[{"Cov", "[", 
                   RowBox[{"[", "k", "]"}], "]"}], ",", "12"}], "]"}], "]"}], 
               ",", 
               RowBox[{"{", 
                RowBox[{"j", ",", "1", ",", 
                 RowBox[{
                  RowBox[{"Length", "[", "h0", "]"}], "-", "1"}]}], "}"}]}], 
              "]"}]}], ";", "\[IndentingNewLine]", 
            RowBox[{"haps", "=", 
             RowBox[{"Join", "[", 
              RowBox[{"haps", ",", 
               RowBox[{"{", "\"\<Other\>\"", "}"}]}], "]"}]}], ";", 
            "\[IndentingNewLine]", 
            RowBox[{"nt", "=", 
             RowBox[{"Table", "[", 
              RowBox[{
               RowBox[{"Total", "[", 
                RowBox[{
                 RowBox[{"hdat", "[", 
                  RowBox[{"[", 
                   RowBox[{"k", ",", ";;", ",", 
                    RowBox[{"2", ";;"}]}], "]"}], "]"}], "[", 
                 RowBox[{"[", 
                  RowBox[{";;", ",", "t"}], "]"}], "]"}], "]"}], ",", 
               RowBox[{"{", 
                RowBox[{"t", ",", "1", ",", 
                 RowBox[{"Length", "[", "times", "]"}]}], "}"}]}], "]"}]}], 
            ";", "\[IndentingNewLine]", 
            RowBox[{"sbar", "=", 
             RowBox[{"Table", "[", 
              RowBox[{
               RowBox[{"ListLinePlot", "[", 
                RowBox[{
                 RowBox[{"Table", "[", 
                  RowBox[{
                   RowBox[{"Partition", "[", 
                    RowBox[{
                    RowBox[{"Riffle", "[", 
                    RowBox[{
                    RowBox[{"ConstantArray", "[", 
                    RowBox[{
                    RowBox[{"times", "[", 
                    RowBox[{"[", 
                    RowBox[{"dz", "[", 
                    RowBox[{"[", "t", "]"}], "]"}], "]"}], "]"}], ",", "2"}], 
                    "]"}], ",", 
                    RowBox[{"{", 
                    RowBox[{
                    RowBox[{"If", "[", 
                    RowBox[{
                    RowBox[{
                    RowBox[{
                    RowBox[{"d", "[", 
                    RowBox[{"[", 
                    RowBox[{"p", ",", "t"}], "]"}], "]"}], "\[Equal]", "0"}], 
                    "||", 
                    RowBox[{
                    RowBox[{"d", "[", 
                    RowBox[{"[", 
                    RowBox[{"p", ",", "t"}], "]"}], "]"}], "\[Equal]", 
                    "1"}]}], ",", 
                    RowBox[{"d", "[", 
                    RowBox[{"[", 
                    RowBox[{"p", ",", "t"}], "]"}], "]"}], ",", 
                    RowBox[{"Max", "[", 
                    RowBox[{"0", ",", 
                    RowBox[{
                    RowBox[{"d", "[", 
                    RowBox[{"[", 
                    RowBox[{"p", ",", "t"}], "]"}], "]"}], "-", 
                    RowBox[{
                    RowBox[{"StandardDeviation", "[", 
                    RowBox[{"BetaBinomialDistribution", "[", 
                    RowBox[{
                    RowBox[{
                    RowBox[{"d", "[", 
                    RowBox[{"[", 
                    RowBox[{"p", ",", "t"}], "]"}], "]"}], "*", "c"}], ",", 
                    RowBox[{
                    RowBox[{"(", 
                    RowBox[{"1", "-", 
                    RowBox[{"d", "[", 
                    RowBox[{"[", 
                    RowBox[{"p", ",", "t"}], "]"}], "]"}]}], ")"}], "*", 
                    "c"}], ",", 
                    RowBox[{"nt", "[", 
                    RowBox[{"[", "t", "]"}], "]"}]}], "]"}], "]"}], "/", 
                    RowBox[{"nt", "[", 
                    RowBox[{"[", "t", "]"}], "]"}]}]}]}], "]"}]}], "]"}], ",", 
                    RowBox[{"If", "[", 
                    RowBox[{
                    RowBox[{
                    RowBox[{
                    RowBox[{"d", "[", 
                    RowBox[{"[", 
                    RowBox[{"p", ",", "t"}], "]"}], "]"}], "\[Equal]", "0"}], 
                    "||", 
                    RowBox[{
                    RowBox[{"d", "[", 
                    RowBox[{"[", 
                    RowBox[{"p", ",", "t"}], "]"}], "]"}], "\[Equal]", 
                    "1"}]}], ",", 
                    RowBox[{"d", "[", 
                    RowBox[{"[", 
                    RowBox[{"p", ",", "t"}], "]"}], "]"}], ",", 
                    RowBox[{"Min", "[", 
                    RowBox[{"1", ",", 
                    RowBox[{
                    RowBox[{"d", "[", 
                    RowBox[{"[", 
                    RowBox[{"p", ",", "t"}], "]"}], "]"}], "+", 
                    RowBox[{
                    RowBox[{"StandardDeviation", "[", 
                    RowBox[{"BetaBinomialDistribution", "[", 
                    RowBox[{
                    RowBox[{
                    RowBox[{"d", "[", 
                    RowBox[{"[", 
                    RowBox[{"p", ",", "t"}], "]"}], "]"}], "*", "c"}], ",", 
                    RowBox[{
                    RowBox[{"(", 
                    RowBox[{"1", "-", 
                    RowBox[{"d", "[", 
                    RowBox[{"[", 
                    RowBox[{"p", ",", "t"}], "]"}], "]"}]}], ")"}], "*", 
                    "c"}], ",", 
                    RowBox[{"nt", "[", 
                    RowBox[{"[", "t", "]"}], "]"}]}], "]"}], "]"}], "/", 
                    RowBox[{"nt", "[", 
                    RowBox[{"[", "t", "]"}], "]"}]}]}]}], "]"}]}], "]"}]}], 
                    "}"}]}], "]"}], ",", "2"}], "]"}], ",", 
                   RowBox[{"{", 
                    RowBox[{"p", ",", "1", ",", 
                    RowBox[{"Length", "[", "d", "]"}]}], "}"}]}], "]"}], ",", 
                 
                 RowBox[{"PlotRange", "\[Rule]", 
                  RowBox[{"{", 
                   RowBox[{
                    RowBox[{"{", 
                    RowBox[{
                    RowBox[{
                    RowBox[{"times", "[", 
                    RowBox[{"[", "1", "]"}], "]"}], "-", "0.02"}], ",", 
                    RowBox[{
                    RowBox[{"times", "[", 
                    RowBox[{"[", 
                    RowBox[{"-", "1"}], "]"}], "]"}], "+", "0.02"}]}], "}"}], 
                    ",", 
                    RowBox[{"{", 
                    RowBox[{
                    RowBox[{"-", "0.02"}], ",", "1.02"}], "}"}]}], "}"}]}]}], 
                "]"}], ",", 
               RowBox[{"{", 
                RowBox[{"t", ",", "1", ",", 
                 RowBox[{"Length", "[", "dz", "]"}]}], "}"}]}], "]"}]}]}], 
           ",", "\[IndentingNewLine]", 
           RowBox[{
            RowBox[{"sbar", "=", 
             RowBox[{"ListPlot", "[", 
              RowBox[{
               RowBox[{"{", "}"}], ",", 
               RowBox[{"PlotRange", "\[Rule]", 
                RowBox[{"{", 
                 RowBox[{
                  RowBox[{"{", 
                   RowBox[{
                    RowBox[{
                    RowBox[{"times", "[", 
                    RowBox[{"[", "1", "]"}], "]"}], "-", "0.02"}], ",", 
                    RowBox[{
                    RowBox[{"times", "[", 
                    RowBox[{"[", 
                    RowBox[{"-", "1"}], "]"}], "]"}], "+", "0.02"}]}], "}"}], 
                  ",", 
                  RowBox[{"{", 
                   RowBox[{
                    RowBox[{"-", "0.02"}], ",", "1.02"}], "}"}]}], "}"}]}]}], 
              "]"}]}], ";"}]}], "\[IndentingNewLine]", "]"}], ";"}]}], 
       "\[IndentingNewLine]", "\[IndentingNewLine]", "]"}], ";", 
      "\[IndentingNewLine]", "\[IndentingNewLine]", 
      RowBox[{"If", "[", 
       RowBox[{
        RowBox[{
         RowBox[{"Length", "[", "dz", "]"}], ">", "0"}], ",", 
        "\[IndentingNewLine]", 
        RowBox[{
         RowBox[{"n", "=", 
          RowBox[{"Total", "[", 
           RowBox[{"Flatten", "[", 
            RowBox[{"hdat", "[", 
             RowBox[{"[", 
              RowBox[{"k", ",", ";;", ",", 
               RowBox[{"2", ";;"}]}], "]"}], "]"}], "]"}], "]"}]}], ";", 
         "\[IndentingNewLine]", 
         RowBox[{"d2", "=", 
          RowBox[{"Transpose", "[", 
           RowBox[{"Table", "[", 
            RowBox[{
             RowBox[{"Table", "[", 
              RowBox[{
               RowBox[{"Total", "[", 
                RowBox[{
                 RowBox[{"inf", "[", 
                  RowBox[{"[", "t", "]"}], "]"}], "[", 
                 RowBox[{"[", 
                  RowBox[{"cdat", "[", 
                   RowBox[{"[", 
                    RowBox[{"k", ",", "i"}], "]"}], "]"}], "]"}], "]"}], 
                "]"}], ",", 
               RowBox[{"{", 
                RowBox[{"i", ",", "1", ",", 
                 RowBox[{"Length", "[", 
                  RowBox[{"cdat", "[", 
                   RowBox[{"[", "k", "]"}], "]"}], "]"}]}], "}"}]}], "]"}], 
             ",", 
             RowBox[{"{", 
              RowBox[{"t", ",", "1", ",", 
               RowBox[{"Length", "[", "inf", "]"}]}], "}"}]}], "]"}], "]"}]}],
          ";", "\[IndentingNewLine]", 
         RowBox[{"p2", "=", 
          RowBox[{"ListLinePlot", "[", 
           RowBox[{
            RowBox[{"Table", "[", 
             RowBox[{
              RowBox[{"Partition", "[", 
               RowBox[{
                RowBox[{"Riffle", "[", 
                 RowBox[{"times", ",", 
                  RowBox[{"d2", "[", 
                   RowBox[{"[", "i", "]"}], "]"}]}], "]"}], ",", "2"}], "]"}],
               ",", 
              RowBox[{"{", 
               RowBox[{"i", ",", "1", ",", 
                RowBox[{"Length", "[", "d", "]"}]}], "}"}]}], "]"}], ",", 
            RowBox[{"PlotRange", "\[Rule]", 
             RowBox[{"{", 
              RowBox[{"All", ",", 
               RowBox[{"{", 
                RowBox[{
                 RowBox[{"-", "0.02"}], ",", "1.02"}], "}"}]}], "}"}]}], ",", 
            
            RowBox[{"Frame", "\[Rule]", "True"}], ",", 
            RowBox[{"FrameLabel", "\[Rule]", 
             RowBox[{"{", 
              RowBox[{
              "\"\<Day\>\"", ",", "\"\<Haplotype frequency\>\"", ",", 
               RowBox[{
               "\"\<Inferred data \>\"", "<>", "a", "<>", "\"\< : N = \>\"", 
                " ", "<>", 
                RowBox[{"ToString", "[", "n", "]"}]}]}], "}"}]}], ",", 
            RowBox[{"FrameStyle", "\[Rule]", 
             RowBox[{"Directive", "[", 
              RowBox[{
               RowBox[{"FontSize", "\[Rule]", "14"}], ",", 
               RowBox[{"FontFamily", "\[Rule]", "\"\<Helvetica\>\""}], ",", 
               "Black"}], "]"}]}], ",", 
            RowBox[{"FrameTicks", "\[Rule]", 
             RowBox[{"{", 
              RowBox[{
               RowBox[{"{", 
                RowBox[{"Automatic", ",", "Automatic"}], "}"}], ",", 
               RowBox[{"{", 
                RowBox[{"times", ",", "Automatic"}], "}"}]}], "}"}]}], ",", 
            RowBox[{"PlotLegends", "->", 
             RowBox[{"SwatchLegend", "[", 
              RowBox[{"haps", ",", 
               RowBox[{"LegendLabel", "\[Rule]", "\"\<Haplotypes\>\""}]}], 
              "]"}]}]}], "]"}]}], ";", "\[IndentingNewLine]", 
         RowBox[{"p2", "=", 
          RowBox[{"Show", "[", 
           RowBox[{"p2", ",", "sbar"}], "]"}]}]}], ",", "\[IndentingNewLine]", 
        RowBox[{
         RowBox[{"p2", "=", 
          RowBox[{"ListLinePlot", "[", 
           RowBox[{
            RowBox[{"{", "}"}], ",", 
            RowBox[{"PlotRange", "\[Rule]", 
             RowBox[{"{", 
              RowBox[{
               RowBox[{"{", 
                RowBox[{
                 RowBox[{"Min", "[", "times", "]"}], ",", 
                 RowBox[{"Max", "[", "times", "]"}]}], "}"}], ",", 
               RowBox[{"{", 
                RowBox[{
                 RowBox[{"-", "0.02"}], ",", "1.02"}], "}"}]}], "}"}]}], ",", 
            
            RowBox[{"Frame", "\[Rule]", "True"}], ",", 
            RowBox[{"FrameLabel", "\[Rule]", 
             RowBox[{"{", 
              RowBox[{
              "\"\<Day\>\"", ",", "\"\<Haplotype frequency\>\"", ",", 
               RowBox[{
               "\"\<Inferred data \>\"", "<>", "a", "<>", 
                "\"\< : N = 0\>\""}]}], "}"}]}], ",", 
            RowBox[{"FrameStyle", "\[Rule]", 
             RowBox[{"Directive", "[", 
              RowBox[{
               RowBox[{"FontSize", "\[Rule]", "14"}], ",", 
               RowBox[{"FontFamily", "\[Rule]", "\"\<Helvetica\>\""}], ",", 
               "Black"}], "]"}]}], ",", 
            RowBox[{"FrameTicks", "\[Rule]", 
             RowBox[{"{", 
              RowBox[{
               RowBox[{"{", 
                RowBox[{"Automatic", ",", "Automatic"}], "}"}], ",", 
               RowBox[{"{", 
                RowBox[{"times", ",", "Automatic"}], "}"}]}], "}"}]}]}], 
           "]"}]}], ";", "\[IndentingNewLine]", 
         RowBox[{"p2", "=", 
          RowBox[{"Show", "[", 
           RowBox[{"p2", ",", "sbar"}], "]"}]}], ";"}]}], 
       "\[IndentingNewLine]", "]"}], ";", "\[IndentingNewLine]", 
      RowBox[{"Return", "[", "p2", "]"}], ";"}]}], "\[IndentingNewLine]", 
    "]"}]}], ";"}], "\[IndentingNewLine]", 
 RowBox[{
  RowBox[{"infdat", "=", 
   RowBox[{"{", 
    RowBox[{
     RowBox[{"{", 
      RowBox[{
      "1.00001`*^-20", ",", "9.99996`*^-21", ",", "1.00001`*^-20", ",", 
       "0.0000534781`", ",", "9.99996`*^-21", ",", "9.99994`*^-21", ",", 
       "1.`*^-20", ",", "9.99999`*^-21", ",", "1.00001`*^-20", ",", 
       "1.00001`*^-20", ",", "9.99993`*^-21", ",", "3.09836`*^-8", ",", 
       "1.00002`*^-20", ",", "1.00001`*^-20", ",", "9.99996`*^-21", ",", 
       "9.99997`*^-21", ",", "9.99999`*^-21", ",", "1.00001`*^-20", ",", 
       "4.50184`*^-7", ",", "9.99991`*^-21", ",", "9.99993`*^-21", ",", 
       "0.0014025`", ",", "9.99991`*^-21", ",", "9.99991`*^-21", ",", 
       "2.95677`*^-7", ",", "9.99992`*^-21", ",", "1.00009`*^-20", ",", 
       "0.000742573`", ",", "9.99991`*^-21", ",", "2.59198`*^-8", ",", 
       "9.99993`*^-21", ",", "1.00003`*^-20", ",", "9.99995`*^-21", ",", 
       "3.85523`*^-8", ",", "1.00001`*^-20", ",", "1.`*^-20", ",", 
       "1.00001`*^-20", ",", "9.99992`*^-21", ",", "1.00001`*^-20", ",", 
       "1.00001`*^-20", ",", "9.99994`*^-21", ",", "6.90677`*^-21", ",", 
       "1.00008`*^-20", ",", "5.07252`*^-9", ",", "9.99996`*^-21", ",", 
       "1.00001`*^-20", ",", "5.21924`*^-6", ",", "9.91438`*^-6", ",", 
       "0.000341231`", ",", "0.000211117`", ",", "1.00005`*^-20", ",", 
       "0.00198837`", ",", "1.00001`*^-20", ",", "1.00001`*^-20", ",", 
       "9.99991`*^-21", ",", "0.00219242`", ",", "1.00008`*^-20", ",", 
       "0.00254443`", ",", "1.`*^-20", ",", "0.000594608`", ",", "1.`*^-20", 
       ",", "1.00002`*^-20", ",", "0.0000108523`", ",", "0.000775658`", ",", 
       "9.99995`*^-21", ",", "1.`*^-20", ",", "1.00002`*^-20", ",", 
       "1.00001`*^-20", ",", "9.99996`*^-21", ",", "1.00001`*^-20", ",", 
       "1.00009`*^-20", ",", "0.00213917`", ",", "1.`*^-20", ",", 
       "1.00001`*^-20", ",", "9.99994`*^-21", ",", "9.99991`*^-21", ",", 
       "9.99995`*^-21", ",", "9.99995`*^-21", ",", "2.08533`*^-7", ",", 
       "1.`*^-20", ",", "9.99996`*^-21", ",", "0.00047605`", ",", 
       "0.000107114`", ",", "0.000940728`", ",", "1.00001`*^-20", ",", 
       "1.00001`*^-20", ",", "9.99991`*^-21", ",", "0.0000505934`", ",", 
       "5.50036`*^-8", ",", "9.99991`*^-21", ",", "1.00001`*^-20", ",", 
       "0.000427271`", ",", "0.0000242211`", ",", "0.000904577`", ",", 
       "0.0000166442`", ",", "9.99991`*^-21", ",", "0.04258`", ",", 
       "0.0099372`", ",", "0.871178`", ",", "0.0571738`", ",", "1.`*^-20", 
       ",", "1.00001`*^-20", ",", "1.00001`*^-20", ",", "0.000637506`", ",", 
       "0.00253328`"}], "}"}], ",", 
     RowBox[{"{", 
      RowBox[{
      "5.00746`*^-11", ",", "3.61139`*^-8", ",", "2.66671`*^-9", ",", 
       "0.000111418`", ",", "4.93214`*^-14", ",", "8.99147`*^-11", ",", 
       "4.08078`*^-8", ",", "2.74109`*^-11", ",", "1.74728`*^-12", ",", 
       "5.44834`*^-16", ",", "5.62068`*^-14", ",", "2.80234`*^-7", ",", 
       "3.37077`*^-11", ",", "3.05473`*^-9", ",", "1.17007`*^-10", ",", 
       "3.80749`*^-11", ",", "3.98467`*^-11", ",", "8.44362`*^-8", ",", 
       "1.99222`*^-6", ",", "2.09604`*^-9", ",", "1.24267`*^-6", ",", 
       "0.00142783`", ",", "2.9475`*^-11", ",", "6.48741`*^-8", ",", 
       "1.89698`*^-6", ",", "2.20743`*^-8", ",", "4.9366`*^-8", ",", 
       "0.000632804`", ",", "1.53545`*^-11", ",", "2.92141`*^-7", ",", 
       "1.2427`*^-16", ",", "3.10913`*^-12", ",", "2.30191`*^-11", ",", 
       "4.35457`*^-7", ",", "9.64176`*^-10", ",", "6.68709`*^-8", ",", 
       "7.43328`*^-14", ",", "9.84473`*^-13", ",", "8.8947`*^-10", ",", 
       "2.48611`*^-8", ",", "2.93732`*^-12", ",", "1.27936`*^-13", ",", 
       "7.69302`*^-11", ",", "5.58799`*^-8", ",", "6.33068`*^-13", ",", 
       "2.07092`*^-8", ",", "0.0000140511`", ",", "0.0000425403`", ",", 
       "0.00035629`", ",", "0.000102656`", ",", "2.47992`*^-8", ",", 
       "0.000363127`", ",", "3.3219`*^-9", ",", "5.63165`*^-8", ",", 
       "0.000022342`", ",", "0.000916183`", ",", "2.22144`*^-6", ",", 
       "0.00202039`", ",", "0.0000205347`", ",", "0.00022417`", ",", 
       "6.47826`*^-9", ",", "0.0000327294`", ",", "0.0000308678`", ",", 
       "0.000518953`", ",", "4.8394`*^-9", ",", "4.41355`*^-12", ",", 
       "5.94185`*^-9", ",", "5.48034`*^-8", ",", "0.0000251919`", ",", 
       "3.17364`*^-7", ",", "2.71191`*^-6", ",", "0.00219314`", ",", 
       "1.08141`*^-9", ",", "1.42313`*^-8", ",", "8.0657`*^-11", ",", 
       "9.16501`*^-8", ",", "5.59291`*^-9", ",", "2.75947`*^-8", ",", 
       "1.89858`*^-6", ",", "1.52415`*^-8", ",", "3.34174`*^-6", ",", 
       "0.000656036`", ",", "0.000229279`", ",", "0.000362163`", ",", 
       "7.7208`*^-9", ",", "6.24722`*^-8", ",", "3.69894`*^-6", ",", 
       "0.0000798043`", ",", "3.79964`*^-6", ",", "1.54534`*^-7", ",", 
       "0.0000521506`", ",", "0.000497063`", ",", "0.000140927`", ",", 
       "0.00070191`", ",", "0.000154343`", ",", "1.7818`*^-7", ",", 
       "0.0906731`", ",", "0.00382565`", ",", "0.879626`", ",", "0.0104408`", 
       ",", "2.86228`*^-6", ",", "1.29894`*^-7", ",", "0.000040077`", ",", 
       "0.000543732`", ",", "0.00289339`"}], "}"}], ",", 
     RowBox[{"{", 
      RowBox[{
      "5.91003`*^-9", ",", "2.36943`*^-7", ",", "6.63494`*^-8", ",", 
       "0.000359011`", ",", "1.43596`*^-10", ",", "3.41379`*^-8", ",", 
       "3.37805`*^-7", ",", "3.60138`*^-9", ",", "7.99933`*^-10", ",", 
       "2.48376`*^-12", ",", "2.19147`*^-10", ",", "0.000017024`", ",", 
       "7.19608`*^-9", ",", "3.12684`*^-8", ",", "7.74296`*^-8", ",", 
       "1.01632`*^-8", ",", "8.33826`*^-9", ",", "3.11079`*^-6", ",", 
       "0.0000275101`", ",", "3.82301`*^-7", ",", "0.0000124033`", ",", 
       "0.00109874`", ",", "4.69142`*^-9", ",", "1.37081`*^-6", ",", 
       "0.0000576445`", ",", "4.07135`*^-8", ",", "1.02383`*^-6", ",", 
       "0.000341248`", ",", "5.37728`*^-8", ",", "0.0000275598`", ",", 
       "1.22513`*^-12", ",", "6.69115`*^-10", ",", "8.14657`*^-8", ",", 
       "0.0000412565`", ",", "3.46964`*^-7", ",", "4.44705`*^-7", ",", 
       "5.6501`*^-10", ",", "1.92932`*^-10", ",", "2.76547`*^-7", ",", 
       "1.51972`*^-7", ",", "9.83146`*^-9", ",", "2.06656`*^-9", ",", 
       "6.806`*^-8", ",", "5.03591`*^-6", ",", "3.13108`*^-10", ",", 
       "3.80011`*^-7", ",", "0.0000754995`", ",", "0.000581278`", ",", 
       "0.000287517`", ",", "0.0000180225`", ",", "2.41931`*^-8", ",", 
       "8.99725`*^-6", ",", "4.2797`*^-7", ",", "1.8423`*^-7", ",", 
       "0.00014413`", ",", "0.000118766`", ",", "0.0000539571`", ",", 
       "0.000945935`", ",", "0.000113756`", ",", "0.0000236359`", ",", 
       "1.67826`*^-6", ",", "0.000447823`", ",", "0.000184971`", ",", 
       "0.000172296`", ",", "3.8596`*^-6", ",", "2.06044`*^-10", ",", 
       "2.44231`*^-6", ",", "6.78914`*^-7", ",", "0.000205162`", ",", 
       "1.03823`*^-7", ",", "0.0000973727`", ",", "0.00171174`", ",", 
       "4.87057`*^-7", ",", "1.5355`*^-7", ",", "7.3508`*^-8", ",", 
       "1.5667`*^-6", ",", "5.95976`*^-6", ",", "9.06209`*^-7", ",", 
       "0.000115781`", ",", "3.96226`*^-8", ",", "0.000195421`", ",", 
       "0.000924882`", ",", "0.000779912`", ",", "0.000039863`", ",", 
       "5.51743`*^-6", ",", "1.37743`*^-6", ",", "0.000271642`", ",", 
       "0.000146955`", ",", "0.000224462`", ",", "3.14769`*^-7", ",", 
       "0.00189023`", ",", "0.00049844`", ",", "0.00207252`", ",", 
       "0.000313519`", ",", "0.00944199`", ",", "5.14854`*^-7", ",", 
       "0.305248`", ",", "0.000422432`", ",", "0.66595`", ",", "0.000261574`",
        ",", "0.000125418`", ",", "1.94178`*^-7", ",", "0.000833093`", ",", 
       "0.000293286`", ",", "0.00273655`"}], "}"}], ",", 
     RowBox[{"{", 
      RowBox[{
      "1.97486`*^-7", ",", "4.44637`*^-7", ",", "4.60225`*^-7", ",", 
       "0.000501721`", ",", "6.07431`*^-8", ",", "4.46099`*^-6", ",", 
       "8.38084`*^-7", ",", "6.72529`*^-8", ",", "8.14819`*^-8", ",", 
       "8.28424`*^-10", ",", "1.30336`*^-7", ",", "0.000448614`", ",", 
       "2.36885`*^-7", ",", "7.94479`*^-8", ",", "0.0000187041`", ",", 
       "4.32653`*^-7", ",", "2.85459`*^-7", ",", "0.0000422157`", ",", 
       "0.000163436`", ",", "0.0000167375`", ",", "0.0000300233`", ",", 
       "0.000366677`", ",", "1.09746`*^-7", ",", "0.0000100629`", ",", 
       "0.000758706`", ",", "2.4535`*^-8", ",", "7.55262`*^-6", ",", 
       "0.0000798253`", ",", "0.0000677046`", ",", "0.0011278`", ",", 
       "2.09034`*^-9", ",", "3.57449`*^-8", ",", "0.000103128`", ",", 
       "0.00169555`", ",", "0.000026386`", ",", "1.04399`*^-6", ",", 
       "6.75822`*^-7", ",", "7.28416`*^-9", ",", "0.0000175272`", ",", 
       "2.97262`*^-7", ",", "0.0000118264`", ",", "6.70125`*^-6", ",", 
       "0.0000122206`", ",", "0.000196866`", ",", "3.29079`*^-8", ",", 
       "2.16754`*^-6", ",", "0.000175906`", ",", "0.0034451`", ",", 
       "0.000100291`", ",", "1.37326`*^-6", ",", "2.27645`*^-8", ",", 
       "9.76077`*^-8", ",", "0.0000143647`", ",", "2.00748`*^-7", ",", 
       "0.000266122`", ",", "6.67865`*^-6", ",", "0.000367154`", ",", 
       "0.000192111`", ",", "0.00017461`", ",", "1.0829`*^-6", ",", 
       "0.000136126`", ",", "0.00201045`", ",", "0.000480589`", ",", 
       "0.0000248198`", ",", "0.000948259`", ",", "6.30208`*^-9", ",", 
       "0.000319888`", ",", "2.89805`*^-6", ",", "0.000500904`", ",", 
       "1.72454`*^-8", ",", "0.0010555`", ",", "0.000579529`", ",", 
       "0.0000488196`", ",", "4.96819`*^-7", ",", "0.0000136507`", ",", 
       "9.00333`*^-6", ",", "0.00205421`", ",", "0.0000101343`", ",", 
       "0.00305766`", ",", "4.91409`*^-8", ",", "0.00373042`", ",", 
       "0.000565587`", ",", "0.00115065`", ",", "1.90859`*^-6", ",", 
       "0.00133548`", ",", "0.0000109077`", ",", "0.00672655`", ",", 
       "0.000117343`", ",", "0.00447295`", ",", "2.28132`*^-7", ",", 
       "0.0252428`", ",", "0.000216884`", ",", "0.0123332`", ",", 
       "0.0000607958`", ",", "0.248869`", ",", "1.63975`*^-6", ",", 
       "0.445705`", ",", "0.0000223004`", ",", "0.218709`", ",", 
       "3.85362`*^-6", ",", "0.00170688`", ",", "9.69246`*^-8", ",", 
       "0.0060181`", ",", "0.0000686358`", ",", "0.00120994`"}], "}"}], ",", 
     RowBox[{"{", 
      RowBox[{"\"\<System\>\"", ",", "2"}], "}"}], ",", 
     RowBox[{"{", 
      RowBox[{
      "6.9597`*^-9", ",", "0.000161557`", ",", "2.66579`*^-11", ",", 
       "1.13331`*^-6", ",", "2.42913`*^-17", ",", "2.66862`*^-12", ",", 
       "5.51295`*^-8", ",", "1.0083`*^-12", ",", "4.0621`*^-12", ",", 
       "2.64432`*^-16", ",", "1.96318`*^-17", ",", "8.88074`*^-14", ",", 
       "9.59131`*^-13", ",", "2.58599`*^-9", ",", "5.05301`*^-12", ",", 
       "1.18734`*^-11", ",", "6.11345`*^-13", ",", "1.15329`*^-7", ",", 
       "8.169`*^-8", ",", "1.47041`*^-12", ",", "4.68439`*^-8", ",", 
       "0.00191137`", ",", "1.18075`*^-12", ",", "8.68723`*^-8", ",", 
       "6.12131`*^-9", ",", "1.92188`*^-14", ",", "4.51188`*^-10", ",", 
       "9.57499`*^-16", ",", "1.56342`*^-19", ",", "1.11837`*^-19", ",", 
       "9.43724`*^-20", ",", "8.24623`*^-20", ",", "7.54321`*^-10", ",", 
       "4.78745`*^-14", ",", "5.01681`*^-7", ",", "1.47766`*^-9", ",", 
       "2.8858`*^-12", ",", "1.8957`*^-12", ",", "4.96058`*^-9", ",", 
       "1.18039`*^-7", ",", "9.63047`*^-18", ",", "2.78004`*^-17", ",", 
       "1.40075`*^-12", ",", "3.66093`*^-13", ",", "1.04504`*^-12", ",", 
       "3.41835`*^-8", ",", "0.000301747`", ",", "0.0000542026`", ",", 
       "0.0000132149`", ",", "6.52178`*^-9", ",", "2.19004`*^-10", ",", 
       "4.01411`*^-11", ",", "0.0000123428`", ",", "4.98566`*^-11", ",", 
       "0.000319818`", ",", "1.26908`*^-9", ",", "3.11301`*^-9", ",", 
       "4.67455`*^-8", ",", "0.0000232168`", ",", "0.00196903`", ",", 
       "6.14521`*^-9", ",", "0.0000617121`", ",", "1.83575`*^-14", ",", 
       "2.17023`*^-10", ",", "1.88054`*^-13", ",", "3.45936`*^-18", ",", 
       "6.23519`*^-9", ",", "1.85256`*^-14", ",", "0.0000646831`", ",", 
       "0.000397646`", ",", "6.18004`*^-9", ",", "0.0000285657`", ",", 
       "1.32072`*^-7", ",", "2.52315`*^-8", ",", "2.44857`*^-11", ",", 
       "1.164`*^-9", ",", "1.87742`*^-12", ",", "4.55499`*^-8", ",", 
       "9.44347`*^-9", ",", "2.98662`*^-14", ",", "6.14302`*^-8", ",", 
       "0.00108285`", ",", "0.000193908`", ",", "7.83507`*^-10", ",", 
       "1.30355`*^-7", ",", "2.44968`*^-9", ",", "7.82239`*^-7", ",", 
       "9.80994`*^-10", ",", "5.54313`*^-9", ",", "6.87766`*^-14", ",", 
       "0.000228257`", ",", "0.0000582242`", ",", "0.000148696`", ",", 
       "5.6479`*^-10", ",", "8.14281`*^-9", ",", "2.17406`*^-13", ",", 
       "0.000139434`", ",", "6.56301`*^-9", ",", "0.990719`", ",", 
       "4.02134`*^-6", ",", "4.25428`*^-9", ",", "1.56194`*^-13", ",", 
       "0.0000451064`", ",", "1.43641`*^-10", ",", "0.00205813`"}], "}"}], 
     ",", 
     RowBox[{"{", 
      RowBox[{
      "8.56707`*^-7", ",", "0.000827876`", ",", "8.67259`*^-10", ",", 
       "4.8552`*^-6", ",", "1.27098`*^-13", ",", "1.97844`*^-9", ",", 
       "5.9306`*^-7", ",", "1.00638`*^-10", ",", "2.87577`*^-9", ",", 
       "8.19495`*^-13", ",", "1.46287`*^-13", ",", "3.46041`*^-11", ",", 
       "2.01239`*^-10", ",", "3.37461`*^-8", ",", "7.95493`*^-9", ",", 
       "2.64521`*^-9", ",", "9.13799`*^-11", ",", "5.63732`*^-6", ",", 
       "1.92976`*^-6", ",", "3.17256`*^-10", ",", "3.59556`*^-7", ",", 
       "0.00189561`", ",", "1.70509`*^-10", ",", "2.3657`*^-6", ",", 
       "3.46477`*^-7", ",", "1.65478`*^-12", ",", "4.44384`*^-8", ",", 
       "1.94852`*^-13", ",", "5.83009`*^-16", ",", "1.36352`*^-17", ",", 
       "1.91393`*^-16", ",", "5.46753`*^-18", ",", "3.354`*^-6", ",", 
       "2.99394`*^-11", ",", "0.000105615`", ",", "1.6814`*^-8", ",", 
       "1.57979`*^-8", ",", "3.48664`*^-10", ",", "1.55035`*^-6", ",", 
       "7.72943`*^-7", ",", "1.63205`*^-13", ",", "9.72768`*^-13", ",", 
       "1.43879`*^-9", ",", "1.12853`*^-10", ",", "6.67743`*^-10", ",", 
       "8.10322`*^-7", ",", "0.00209386`", ",", "0.000956863`", ",", 
       "0.0000388084`", ",", "1.38747`*^-8", ",", "4.69155`*^-9", ",", 
       "1.74489`*^-10", ",", "0.00114165`", ",", "5.59736`*^-9", ",", 
       "0.00171927`", ",", "8.39381`*^-9", ",", "1.12458`*^-7", ",", 
       "4.80503`*^-8", ",", "0.000165982`", ",", "0.000267916`", ",", 
       "2.11869`*^-6", ",", "0.000977641`", ",", "1.01159`*^-11", ",", 
       "4.72699`*^-9", ",", "3.93085`*^-10", ",", "6.35889`*^-15", ",", 
       "3.33219`*^-6", ",", "1.59632`*^-11", ",", "0.000550608`", ",", 
       "0.0000901995`", ",", "3.03663`*^-7", ",", "0.0000288139`", ",", 
       "0.0000383068`", ",", "2.79304`*^-7", ",", "2.01704`*^-8", ",", 
       "2.56171`*^-8", ",", "3.41326`*^-9", ",", "1.93256`*^-6", ",", 
       "9.97924`*^-7", ",", "4.78791`*^-12", ",", "4.20559`*^-6", ",", 
       "0.00197237`", ",", "0.000843348`", ",", "4.13513`*^-9", ",", 
       "0.0000964311`", ",", "7.43695`*^-8", ",", "0.000057395`", ",", 
       "5.58932`*^-9", ",", "4.98619`*^-7", ",", "2.9162`*^-12", ",", 
       "0.0094683`", ",", "0.0000754665`", ",", "0.00283876`", ",", 
       "1.38359`*^-8", ",", "9.79869`*^-7", ",", "1.84433`*^-11", ",", 
       "0.000677959`", ",", "1.80023`*^-8", ",", "0.969146`", ",", 
       "4.75668`*^-6", ",", "2.90697`*^-7", ",", "7.10452`*^-12", ",", 
       "0.00121156`", ",", "5.84378`*^-9", ",", "0.0026699`"}], "}"}], ",", 
     RowBox[{"{", 
      RowBox[{
      "0.0000486422`", ",", "0.00248724`", ",", "1.03923`*^-8", ",", 
       "0.00001194`", ",", "7.87429`*^-11", ",", "4.78254`*^-7", ",", 
       "2.58832`*^-6", ",", "2.25677`*^-9", ",", "6.57817`*^-7", ",", 
       "4.54031`*^-10", ",", "1.45045`*^-10", ",", "2.85845`*^-9", ",", 
       "1.04177`*^-8", ",", "1.43447`*^-7", ",", "4.4531`*^-6", ",", 
       "1.83704`*^-7", ",", "3.75936`*^-9", ",", "0.000137342`", ",", 
       "0.0000210015`", ",", "1.75535`*^-8", ",", "1.04427`*^-6", ",", 
       "0.00110219`", ",", "5.41321`*^-9", ",", "0.0000302565`", ",", 
       "8.23507`*^-6", ",", "4.04825`*^-11", ",", "9.68546`*^-7", ",", 
       "4.51999`*^-12", ",", "1.27481`*^-12", ",", "9.80674`*^-16", ",", 
       "2.27615`*^-13", ",", "2.1363`*^-16", ",", "0.00739856`", ",", 
       "3.7544`*^-8", ",", "0.0128735`", ",", "1.33076`*^-7", ",", 
       "0.0000311135`", ",", "2.11083`*^-8", ",", "0.000169206`", ",", 
       "2.51245`*^-6", ",", "3.89083`*^-10", ",", "5.59123`*^-9", ",", 
       "4.44967`*^-7", ",", "8.53609`*^-9", ",", "1.22459`*^-7", ",", 
       "8.06602`*^-6", ",", "0.00851985`", ",", "0.00990506`", ",", 
       "0.0000372476`", ",", "4.28138`*^-8", ",", "4.88443`*^-8", ",", 
       "1.7441`*^-10", ",", "0.0618907`", ",", "3.052`*^-7", ",", 
       "0.00521164`", ",", "2.56779`*^-8", ",", "1.3763`*^-6", ",", 
       "1.86287`*^-8", ",", "0.000444858`", ",", "0.0000213779`", ",", 
       "0.000300897`", ",", "0.0076176`", ",", "1.48047`*^-9", ",", 
       "3.75176`*^-8", ",", "2.00388`*^-7", ",", "1.8739`*^-12", ",", 
       "0.000762501`", ",", "3.75422`*^-9", ",", "0.00229897`", ",", 
       "0.0000120082`", ",", "5.84962`*^-6", ",", "0.0000170397`", ",", 
       "0.00633827`", ",", "1.54639`*^-6", ",", "6.61098`*^-6", ",", 
       "2.56967`*^-7", ",", "2.06345`*^-6", ",", "0.0000377119`", ",", 
       "0.0000471303`", ",", "2.31814`*^-10", ",", "0.00013843`", ",", 
       "0.00210664`", ",", "0.00215078`", ",", "1.06063`*^-8", ",", 
       "0.0404959`", ",", "1.22519`*^-6", ",", "0.00245698`", ",", 
       "2.17799`*^-8", ",", "0.0000179153`", ",", "8.90738`*^-11", ",", 
       "0.220257`", ",", "0.000058373`", ",", "0.0295072`", ",", 
       "1.45448`*^-7", ",", "0.0000476514`", ",", "5.14424`*^-10", ",", 
       "0.00177005`", ",", "2.46084`*^-8", ",", "0.555913`", ",", 
       "2.74206`*^-6", ",", "7.50468`*^-6", ",", "9.64783`*^-11", ",", 
       "0.0152866`", ",", "7.53032`*^-8", ",", "0.00196015`"}], "}"}], ",", 
     RowBox[{"{", 
      RowBox[{"\"\<System\>\"", ",", "3"}], "}"}], ",", 
     RowBox[{"{", 
      RowBox[{
      "9.99985`*^-21", ",", "0.0000596244`", ",", "9.99981`*^-21", ",", 
       "9.9999`*^-21", ",", "9.99974`*^-21", ",", "1.`*^-20", ",", 
       "9.99954`*^-21", ",", "9.99981`*^-21", ",", "9.99949`*^-21", ",", 
       "9.99992`*^-21", ",", "9.99977`*^-21", ",", "4.436`*^-8", ",", 
       "9.9997`*^-21", ",", "9.9997`*^-21", ",", "9.99949`*^-21", ",", 
       "9.99981`*^-21", ",", "9.99954`*^-21", ",", "9.99949`*^-21", ",", 
       "3.16641`*^-6", ",", "9.99988`*^-21", ",", "0.000248831`", ",", 
       "0.00126148`", ",", "9.9997`*^-21", ",", "9.99941`*^-21", ",", 
       "9.99942`*^-21", ",", "0.0000382809`", ",", "9.99947`*^-21", ",", 
       "0.00161734`", ",", "9.99998`*^-21", ",", "9.99954`*^-21", ",", 
       "9.99954`*^-21", ",", "2.99863`*^-7", ",", "9.99996`*^-21", ",", 
       "9.99956`*^-21", ",", "9.99988`*^-21", ",", "9.99942`*^-21", ",", 
       "9.99975`*^-21", ",", "1.35136`*^-8", ",", "2.24203`*^-8", ",", 
       "9.99946`*^-21", ",", "9.99981`*^-21", ",", "6.63567`*^-21", ",", 
       "9.99974`*^-21", ",", "3.54771`*^-8", ",", "9.99991`*^-21", ",", 
       "9.99995`*^-21", ",", "9.99973`*^-21", ",", "9.99951`*^-21", ",", 
       "1.00002`*^-20", ",", "0.00047434`", ",", "9.99988`*^-21", ",", 
       "0.00333051`", ",", "9.99985`*^-21", ",", "9.99995`*^-21", ",", 
       "9.99954`*^-21", ",", "0.00464029`", ",", "9.99977`*^-21", ",", 
       "0.00129198`", ",", "9.99947`*^-21", ",", "9.99953`*^-21", ",", 
       "1.08586`*^-7", ",", "0.0000382564`", ",", "9.99993`*^-21", ",", 
       "5.61006`*^-6", ",", "9.99989`*^-21", ",", "9.99965`*^-21", ",", 
       "3.22877`*^-9", ",", "9.99967`*^-21", ",", "9.99983`*^-21", ",", 
       "9.99955`*^-21", ",", "9.99953`*^-21", ",", "0.00183795`", ",", 
       "9.99974`*^-21", ",", "9.99946`*^-21", ",", "9.9994`*^-21", ",", 
       "9.99979`*^-21", ",", "9.99985`*^-21", ",", "9.99946`*^-21", ",", 
       "9.99949`*^-21", ",", "0.000751598`", ",", "9.99942`*^-21", ",", 
       "0.000218808`", ",", "9.99986`*^-21", ",", "0.000445671`", ",", 
       "1.80809`*^-9", ",", "9.99976`*^-21", ",", "2.92306`*^-6", ",", 
       "9.99959`*^-21", ",", "0.0000493292`", ",", "9.99952`*^-21", ",", 
       "0.0000544097`", ",", "0.000973026`", ",", "0.000022049`", ",", 
       "0.000979037`", ",", "9.99974`*^-21", ",", "4.82296`*^-6", ",", 
       "0.0689238`", ",", "9.99982`*^-21", ",", "0.834143`", ",", 
       "0.0762174`", ",", "4.58057`*^-6", ",", "0.000401432`", ",", 
       "0.0000460719`", ",", "1.`*^-20", ",", "0.00191413`"}], "}"}], ",", 
     RowBox[{"{", 
      RowBox[{
      "6.02114`*^-9", ",", "0.000135124`", ",", "1.21531`*^-8", ",", 
       "2.93301`*^-8", ",", "5.22397`*^-13", ",", "6.09005`*^-10", ",", 
       "3.6005`*^-8", ",", "1.49191`*^-8", ",", "1.63964`*^-12", ",", 
       "4.50348`*^-13", ",", "5.8155`*^-13", ",", "3.93377`*^-7", ",", 
       "1.90026`*^-8", ",", "6.94813`*^-9", ",", "7.92199`*^-10", ",", 
       "2.156`*^-8", ",", "2.43947`*^-8", ",", "7.90707`*^-8", ",", 
       "0.000013371`", ",", "2.22335`*^-8", ",", "0.000521398`", ",", 
       "0.00125995`", ",", "1.68273`*^-8", ",", "6.00779`*^-8", ",", 
       "2.70927`*^-9", ",", "0.0000434083`", ",", "7.42436`*^-8", ",", 
       "0.00135142`", ",", "1.60303`*^-15", ",", "4.10707`*^-11", ",", 
       "1.28447`*^-10", ",", "2.44389`*^-6", ",", "1.61339`*^-12", ",", 
       "5.05581`*^-12", ",", "9.59781`*^-9", ",", "1.4075`*^-7", ",", 
       "2.07929`*^-11", ",", "1.34909`*^-7", ",", "3.00266`*^-7", ",", 
       "2.58781`*^-8", ",", "2.01533`*^-11", ",", "3.42613`*^-14", ",", 
       "1.16908`*^-9", ",", "3.83217`*^-7", ",", "7.96635`*^-13", ",", 
       "2.5927`*^-8", ",", "1.21227`*^-8", ",", "1.5857`*^-9", ",", 
       "0.0000110439`", ",", "0.000226155`", ",", "4.43539`*^-8", ",", 
       "0.000596351`", ",", "2.9988`*^-9", ",", "9.88371`*^-8", ",", 
       "0.0000210325`", ",", "0.00190119`", ",", "3.40995`*^-6", ",", 
       "0.00100588`", ",", "0.0000192668`", ",", "3.26145`*^-7", ",", 
       "1.68268`*^-6", ",", "0.000169416`", ",", "2.78532`*^-8", ",", 
       "4.18548`*^-6", ",", "1.34835`*^-9", ",", "1.93777`*^-8", ",", 
       "7.77027`*^-8", ",", "3.3913`*^-8", ",", "0.0000236515`", ",", 
       "4.08136`*^-7", ",", "4.21819`*^-6", ",", "0.00184756`", ",", 
       "1.08351`*^-8", ",", "3.17655`*^-8", ",", "8.40165`*^-10", ",", 
       "7.52885`*^-8", ",", "1.60203`*^-10", ",", "1.27171`*^-8", ",", 
       "6.34005`*^-8", ",", "0.00120504`", ",", "5.26464`*^-6", ",", 
       "0.000295605`", ",", "1.9277`*^-6", ",", "0.000168229`", ",", 
       "6.97864`*^-8", ",", "9.07706`*^-8", ",", "0.000030824`", ",", 
       "1.87472`*^-8", ",", "0.000382481`", ",", "1.63711`*^-9", ",", 
       "0.000391854`", ",", "0.00110936`", ",", "0.000127509`", ",", 
       "0.000745014`", ",", "6.05562`*^-6", ",", "7.76637`*^-6", ",", 
       "0.143902`", ",", "9.32032`*^-7", ",", "0.825844`", ",", "0.0136463`", 
       ",", "0.0000332761`", ",", "0.000454843`", ",", "0.000250522`", ",", 
       "6.44988`*^-7", ",", "0.00222489`"}], "}"}], ",", 
     RowBox[{"{", 
      RowBox[{
      "4.83923`*^-7", ",", "0.000459503`", ",", "2.58625`*^-7", ",", 
       "1.41791`*^-7", ",", "5.52769`*^-10", ",", "1.96668`*^-7", ",", 
       "2.55857`*^-7", ",", "4.66708`*^-7", ",", "7.07672`*^-10", ",", 
       "3.65771`*^-10", ",", "7.87865`*^-10", ",", "0.0000204893`", ",", 
       "9.60987`*^-7", ",", "6.07221`*^-8", ",", "4.458`*^-7", ",", 
       "1.39468`*^-6", ",", "1.60182`*^-6", ",", "2.71689`*^-6", ",", 
       "0.000156868`", ",", "1.51294`*^-6", ",", "0.00151611`", ",", 
       "0.000832312`", ",", "6.52217`*^-7", ",", "1.15874`*^-6", ",", 
       "1.08215`*^-7", ",", "0.0000369477`", ",", "1.36441`*^-6", ",", 
       "0.000624936`", ",", "1.32059`*^-11", ",", "7.57962`*^-9", ",", 
       "2.09782`*^-7", ",", "0.000107518`", ",", "7.35343`*^-9", ",", 
       "7.93869`*^-10", ",", "2.22849`*^-6", ",", "8.05436`*^-7", ",", 
       "5.49969`*^-8", ",", "8.90569`*^-6", ",", "0.0000343765`", ",", 
       "1.63051`*^-7", ",", "5.78612`*^-8", ",", "4.48416`*^-10", ",", 
       "5.66223`*^-7", ",", "0.0000296154`", ",", "3.23712`*^-10", ",", 
       "3.92492`*^-7", ",", "7.24853`*^-8", ",", "6.28154`*^-8", ",", 
       "0.0000214738`", ",", "0.0000340466`", ",", "5.08428`*^-8", ",", 
       "0.0000126675`", ",", "3.32603`*^-7", ",", "2.68655`*^-7", ",", 
       "0.000116284`", ",", "0.000211328`", ",", "0.0000717058`", ",", 
       "0.000403842`", ",", "0.0000915373`", ",", "5.51828`*^-8", ",", 
       "0.000264992`", ",", "0.00156828`", ",", "1.94045`*^-7", ",", 
       "1.24896`*^-6", ",", "8.74315`*^-7", ",", "3.84398`*^-7", ",", 
       "0.000021028`", ",", "3.56796`*^-7", ",", "0.000165175`", ",", 
       "1.07636`*^-7", ",", "0.000130381`", ",", "0.00123655`", ",", 
       "3.17033`*^-6", ",", "2.93849`*^-7", ",", "4.69673`*^-7", ",", 
       "1.09919`*^-6", ",", "2.15165`*^-7", ",", "3.5851`*^-7", ",", 
       "4.01881`*^-6", ",", "0.00205166`", ",", "0.00026421`", ",", 
       "0.000357349`", ",", "0.0000166487`", ",", "0.0000158861`", ",", 
       "0.0000360879`", ",", "1.74349`*^-6", ",", "0.00157451`", ",", 
       "7.48164`*^-8", ",", "0.0148789`", ",", "7.31436`*^-8", ",", 
       "0.0105401`", ",", "0.000953897`", ",", "0.00161227`", ",", 
       "0.000285375`", ",", "0.000407223`", ",", "0.0000133005`", ",", 
       "0.4154`", ",", "2.1132`*^-6", ",", "0.536163`", ",", "0.000292167`", 
       ",", "0.000918361`", ",", "0.000386765`", ",", "0.0036824`", ",", 
       "4.14343`*^-7", ",", "0.00193628`"}], "}"}], ",", 
     RowBox[{"{", 
      RowBox[{
      "0.0000110997`", ",", "0.000574449`", ",", "1.29223`*^-6", ",", 
       "1.60922`*^-7", ",", "1.05306`*^-7", ",", "0.000018687`", ",", 
       "4.61883`*^-7", ",", "3.70947`*^-6", ",", "5.75469`*^-8", ",", 
       "5.10572`*^-8", ",", "2.02543`*^-7", ",", "0.000392374`", ",", 
       "0.0000134329`", ",", "1.10426`*^-7", ",", "0.0000782566`", ",", 
       "0.0000258354`", ",", "0.000028728`", ",", "0.0000290786`", ",", 
       "0.00067591`", ",", "0.0000295987`", ",", "0.00162073`", ",", 
       "0.000202114`", ",", "6.67696`*^-6", ",", "6.59`*^-6", ",", 
       "1.27703`*^-6", ",", "0.0000115586`", ",", "7.64602`*^-6", ",", 
       "0.000106252`", ",", "1.62242`*^-8", ",", "2.94306`*^-7", ",", 
       "0.000104406`", ",", "0.00173915`", ",", "7.27457`*^-6", ",", 
       "2.49646`*^-8", ",", "0.000121417`", ",", "1.36278`*^-6", ",", 
       "0.0000416719`", ",", "0.000216145`", ",", "0.00142178`", ",", 
       "2.4891`*^-7", ",", "0.0000505913`", ",", "1.03923`*^-6", ",", 
       "0.0000713143`", ",", "0.000841488`", ",", "2.44833`*^-8", ",", 
       "1.62039`*^-6", ",", "1.31691`*^-7", ",", "4.58458`*^-7", ",", 
       "8.53944`*^-6", ",", "1.88444`*^-6", ",", "2.29352`*^-8", ",", 
       "9.95454`*^-8", ",", "8.11615`*^-6", ",", "2.03396`*^-7", ",", 
       "0.000156053`", ",", "8.63657`*^-6", ",", "0.000355334`", ",", 
       "0.0000596136`", ",", "0.00010213`", ",", "3.16091`*^-9", ",", 
       "0.0153108`", ",", "0.00504543`", ",", "4.46474`*^-7", ",", 
       "1.55163`*^-7", ",", "0.000153906`", ",", "2.19709`*^-6", ",", 
       "0.00197964`", ",", "1.11452`*^-6", ",", "0.00029312`", ",", 
       "1.11217`*^-8", ",", "0.00102789`", ",", "0.000304291`", ",", 
       "0.000228282`", ",", "6.91664`*^-7", ",", "0.000062285`", ",", 
       "4.58705`*^-6", ",", "0.0000549026`", ",", "2.91208`*^-6", ",", 
       "0.0000776262`", ",", "0.0012843`", ",", "0.00366618`", ",", 
       "0.000158846`", ",", "0.0000294267`", ",", "5.58951`*^-7", ",", 
       "0.00632249`", ",", "0.0000100612`", ",", "0.0280403`", ",", 
       "1.89137`*^-7", ",", "0.211854`", ",", "1.04479`*^-6", ",", 
       "0.101976`", ",", "0.000302`", ",", "0.00697308`", ",", 
       "0.0000402143`", ",", "0.0078962`", ",", "8.4008`*^-6", ",", 
       "0.440852`", ",", "2.18238`*^-6", ",", "0.127988`", ",", 
       "2.89192`*^-6", ",", "0.00883981`", ",", "0.000120958`", ",", 
       "0.0191863`", ",", "1.6764`*^-7", ",", "0.000726798`"}], "}"}], ",", 
     RowBox[{"{", 
      RowBox[{"\"\<System\>\"", ",", "4"}], "}"}], ",", 
     RowBox[{"{", 
      RowBox[{
      "2.89703`*^-8", ",", "0.000688705`", ",", "1.00519`*^-8", ",", 
       "0.000256137`", ",", "1.34548`*^-13", ",", "1.13014`*^-12", ",", 
       "3.18236`*^-8", ",", "4.08751`*^-9", ",", "1.39738`*^-12", ",", 
       "1.18732`*^-13", ",", "1.54739`*^-13", ",", "1.24993`*^-8", ",", 
       "5.2066`*^-9", ",", "0.000297135`", ",", "1.46196`*^-12", ",", 
       "5.81611`*^-9", ",", "5.30585`*^-9", ",", "4.71317`*^-8", ",", 
       "3.45163`*^-8", ",", "6.00355`*^-9", ",", "0.000146025`", ",", 
       "0.000795372`", ",", "4.50542`*^-9", ",", "3.62122`*^-8", ",", 
       "3.12463`*^-10", ",", "3.92898`*^-14", ",", "1.6013`*^-15", ",", 
       "2.72371`*^-19", ",", "2.94174`*^-19", ",", "5.28489`*^-20", ",", 
       "2.16936`*^-19", ",", "3.92237`*^-20", ",", "9.61558`*^-13", ",", 
       "2.35275`*^-8", ",", "2.73032`*^-9", ",", "0.0000519498`", ",", 
       "5.30344`*^-14", ",", "1.55304`*^-10", ",", "6.23553`*^-13", ",", 
       "1.46229`*^-8", ",", "4.00547`*^-15", ",", "1.63165`*^-14", ",", 
       "8.32806`*^-10", ",", "4.70202`*^-13", ",", "1.34223`*^-12", ",", 
       "4.39047`*^-8", ",", "9.04496`*^-9", ",", "1.0595`*^-9", ",", 
       "7.68521`*^-11", ",", "2.81212`*^-14", ",", "8.47935`*^-9", ",", 
       "3.82888`*^-14", ",", "2.07937`*^-8", ",", "0.000357324`", ",", 
       "9.23884`*^-9", ",", "1.9085`*^-9", ",", "0.0000712283`", ",", 
       "2.66253`*^-10", ",", "3.92455`*^-9", ",", "4.94613`*^-14", ",", 
       "2.95289`*^-9", ",", "2.18442`*^-10", ",", "8.84675`*^-14", ",", 
       "5.15775`*^-9", ",", "9.55058`*^-10", ",", "1.43874`*^-13", ",", 
       "3.61623`*^-9", ",", "4.0487`*^-14", ",", "0.000678291`", ",", 
       "2.94053`*^-9", ",", "0.0000283563`", ",", "8.88753`*^-11", ",", 
       "4.30408`*^-8", ",", "0.0000541706`", ",", "8.44167`*^-10", ",", 
       "2.47328`*^-8", ",", "1.10053`*^-9", ",", "5.85036`*^-8", ",", 
       "5.78929`*^-8", ",", "0.00109357`", ",", "0.0000361725`", ",", 
       "0.00139079`", ",", "0.0000131997`", ",", "5.29419`*^-9", ",", 
       "5.05651`*^-9", ",", "6.66391`*^-6", ",", "0.0000403682`", ",", 
       "0.00083185`", ",", "0.0000368242`", ",", "0.000665188`", ",", 
       "3.32558`*^-8", ",", "0.000626795`", ",", "0.0000794273`", ",", 
       "2.96153`*^-9", ",", "0.0000416277`", ",", "1.47151`*^-8", ",", 
       "0.98956`", ",", "4.01344`*^-6", ",", "7.6883`*^-6", ",", 
       "2.33588`*^-9", ",", "0.0000312387`", ",", "9.83164`*^-11", ",", 
       "2.40329`*^-10", ",", "2.10321`*^-14", ",", "0.00210884`"}], "}"}], 
     ",", 
     RowBox[{"{", 
      RowBox[{
      "7.94626`*^-7", ",", "0.000810983`", ",", "8.1002`*^-8", ",", 
       "0.000245067`", ",", "5.61219`*^-11", ",", "1.93861`*^-10", ",", 
       "9.83713`*^-8", ",", "5.20904`*^-8", ",", "2.50037`*^-10", ",", 
       "3.85829`*^-11", ",", "8.56484`*^-11", ",", "2.91071`*^-7", ",", 
       "1.07287`*^-7", ",", "0.000297029`", ",", "4.35472`*^-10", ",", 
       "1.50316`*^-7", ",", "1.13608`*^-7", ",", "5.07347`*^-7", ",", 
       "1.88124`*^-7", ",", "1.6566`*^-7", ",", "0.000172374`", ",", 
       "0.000178845`", ",", "6.94611`*^-8", ",", "2.23564`*^-7", ",", 
       "1.49041`*^-8", ",", "1.59695`*^-13", ",", "2.92182`*^-13", ",", 
       "3.01335`*^-18", ",", "2.52138`*^-16", ",", "1.48188`*^-18", ",", 
       "1.01121`*^-16", ",", "5.98135`*^-19", ",", "1.39014`*^-9", ",", 
       "7.91176`*^-7", ",", "1.58083`*^-7", ",", "0.0000810196`", ",", 
       "1.03971`*^-10", ",", "6.11524`*^-9", ",", "5.87615`*^-11", ",", 
       "3.18606`*^-8", ",", "1.87342`*^-11", ",", "1.47969`*^-10", ",", 
       "2.19004`*^-7", ",", "3.33154`*^-11", ",", "1.97125`*^-10", ",", 
       "2.39216`*^-7", ",", "4.3278`*^-8", ",", "1.29081`*^-8", ",", 
       "4.78624`*^-10", ",", "1.97453`*^-13", ",", "8.49558`*^-9", ",", 
       "5.21293`*^-14", ",", "5.53909`*^-7", ",", "0.000248187`", ",", 
       "3.28627`*^-8", ",", "1.89269`*^-9", ",", "0.000373657`", ",", 
       "1.79953`*^-9", ",", "1.46`*^-8", ",", "1.89833`*^-13", ",", 
       "2.16541`*^-7", ",", "8.38099`*^-9", ",", "1.54648`*^-12", ",", 
       "3.84086`*^-9", ",", "3.34917`*^-7", ",", "4.00836`*^-12", ",", 
       "4.02867`*^-7", ",", "2.21707`*^-12", ",", "0.00108182`", ",", 
       "5.80333`*^-9", ",", "0.000304934`", ",", "1.45187`*^-9", ",", 
       "3.29231`*^-6", ",", "0.000114427`", ",", "2.30603`*^-7", ",", 
       "1.48095`*^-7", ",", "5.11922`*^-7", ",", "5.70516`*^-7", ",", 
       "1.29367`*^-6", ",", "0.000644812`", ",", "0.000628736`", ",", 
       "0.000582266`", ",", "0.0000395843`", ",", "4.177`*^-9", ",", 
       "9.84088`*^-7", ",", "0.0000358436`", ",", "0.000880181`", ",", 
       "0.000454597`", ",", "0.00066526`", ",", "0.000291523`", ",", 
       "3.83484`*^-7", ",", "0.000186628`", ",", "0.000322267`", ",", 
       "4.69458`*^-9", ",", "0.000969284`", ",", "3.04672`*^-8", ",", 
       "0.989193`", ",", "4.85937`*^-6", ",", "0.0000130527`", ",", 
       "8.68882`*^-10", ",", "0.000406396`", ",", "1.94273`*^-9", ",", 
       "8.76985`*^-9", ",", "6.02589`*^-14", ",", "0.000760247`"}], "}"}], 
     ",", 
     RowBox[{"{", 
      RowBox[{
      "0.0000162146`", ",", "0.000905737`", ",", "3.96646`*^-7", ",", 
       "0.000222381`", ",", "1.05911`*^-8", ",", "1.75818`*^-8", ",", 
       "1.96459`*^-7", ",", "4.24483`*^-7", ",", "2.12473`*^-8", ",", 
       "5.40233`*^-9", ",", "2.26376`*^-8", ",", "5.04264`*^-6", ",", 
       "1.53792`*^-6", ",", "0.000281621`", ",", "7.32759`*^-8", ",", 
       "2.79425`*^-6", ",", "1.70237`*^-6", ",", "4.39966`*^-6", ",", 
       "7.65626`*^-7", ",", "3.31757`*^-6", ",", "0.000188452`", ",", 
       "0.0000381535`", ",", "7.09574`*^-7", ",", "1.0487`*^-6", ",", 
       "2.27465`*^-7", ",", "1.13619`*^-12", ",", "6.45251`*^-12", ",", 
       "2.92371`*^-17", ",", "2.04968`*^-13", ",", "4.03557`*^-17", ",", 
       "4.47081`*^-14", ",", "8.85767`*^-18", ",", "1.16147`*^-6", ",", 
       "0.000021227`", ",", "7.19354`*^-6", ",", "0.000119825`", ",", 
       "7.99991`*^-8", ",", "1.45656`*^-7", ",", "2.42419`*^-9", ",", 
       "4.20505`*^-8", ",", "1.71361`*^-8", ",", "3.20981`*^-7", ",", 
       "0.0000255372`", ",", "9.36925`*^-10", ",", "1.34416`*^-8", ",", 
       "8.85376`*^-7", ",", "1.09113`*^-7", ",", "8.30052`*^-8", ",", 
       "8.56962`*^-10", ",", "5.17223`*^-13", ",", "5.19122`*^-9", ",", 
       "3.34503`*^-14", ",", "0.000011323`", ",", "0.000163499`", ",", 
       "6.13842`*^-8", ",", "1.55149`*^-9", ",", "0.00157447`", ",", 
       "7.73181`*^-9", ",", "3.72953`*^-8", ",", "3.40725`*^-13", ",", 
       "0.0000113909`", ",", "1.22906`*^-7", ",", "5.71786`*^-11", ",", 
       "1.74477`*^-9", ",", "0.0000545237`", ",", "2.82076`*^-10", ",", 
       "0.0000341016`", ",", "1.68918`*^-10", ",", "0.00163652`", ",", 
       "9.07362`*^-9", ",", "0.00214933`", ",", "1.05567`*^-8", ",", 
       "0.000202546`", ",", "0.000229219`", ",", "0.0000278521`", ",", 
       "5.78412`*^-7", ",", "0.0001167`", ",", "4.13951`*^-6", ",", 
       "0.0000227121`", ",", "0.000360609`", ",", "0.00779432`", ",", 
       "0.000231243`", ",", "0.0000625503`", ",", "2.55742`*^-9", ",", 
       "0.000154011`", ",", "0.00018266`", ",", "0.0141509`", ",", 
       "0.000235692`", ",", "0.00862203`", ",", "0.000121216`", ",", 
       "3.59649`*^-6", ",", "0.0000527102`", ",", "0.00124032`", ",", 
       "9.00827`*^-9", ",", "0.0167902`", ",", "1.06764`*^-7", ",", 
       "0.937859`", ",", "4.62901`*^-6", ",", "0.0000135275`", ",", 
       "2.8884`*^-10", ",", "0.00359094`", ",", "1.76591`*^-8", ",", 
       "1.07743`*^-7", ",", "4.93564`*^-13", ",", "0.000438473`"}], "}"}], 
     ",", 
     RowBox[{"{", 
      RowBox[{"\"\<System\>\"", ",", "5"}], "}"}], ",", 
     RowBox[{"{", 
      RowBox[{
      "1.00003`*^-20", ",", "1.00002`*^-20", ",", "1.00001`*^-20", ",", 
       "0.0000713978`", ",", "1.00002`*^-20", ",", "1.00003`*^-20", ",", 
       "1.00001`*^-20", ",", "1.00006`*^-20", ",", "1.`*^-20", ",", 
       "1.00002`*^-20", ",", "1.`*^-20", ",", "1.00001`*^-20", ",", 
       "1.00001`*^-20", ",", "1.`*^-20", ",", "1.00001`*^-20", ",", 
       "1.00004`*^-20", ",", "1.00002`*^-20", ",", "1.00002`*^-20", ",", 
       "1.00006`*^-20", ",", "1.00001`*^-20", ",", "0.000480937`", ",", 
       "0.000979851`", ",", "1.00007`*^-20", ",", "1.00001`*^-20", ",", 
       "1.00002`*^-20", ",", "1.00002`*^-20", ",", "1.00002`*^-20", ",", 
       "0.000612201`", ",", "1.00001`*^-20", ",", "1.06244`*^-7", ",", 
       "1.00003`*^-20", ",", "5.46051`*^-7", ",", "1.00002`*^-20", ",", 
       "1.00002`*^-20", ",", "1.00002`*^-20", ",", "1.00008`*^-20", ",", 
       "1.00001`*^-20", ",", "1.00006`*^-20", ",", "1.00002`*^-20", ",", 
       "1.`*^-20", ",", "1.00001`*^-20", ",", "9.24601`*^-21", ",", 
       "1.00005`*^-20", ",", "1.00003`*^-20", ",", "1.`*^-20", ",", 
       "1.00002`*^-20", ",", "1.00001`*^-20", ",", "1.00001`*^-20", ",", 
       "1.00001`*^-20", ",", "0.000937342`", ",", "1.00002`*^-20", ",", 
       "0.00357329`", ",", "1.00002`*^-20", ",", "1.00005`*^-20", ",", 
       "1.00002`*^-20", ",", "0.00266153`", ",", "1.00001`*^-20", ",", 
       "0.00132352`", ",", "1.`*^-20", ",", "0.000368436`", ",", 
       "1.28121`*^-7", ",", "0.000146523`", ",", "1.00001`*^-20", ",", 
       "1.00001`*^-20", ",", "1.00001`*^-20", ",", "1.00001`*^-20", ",", 
       "9.21328`*^-8", ",", "1.`*^-20", ",", "0.0000540716`", ",", 
       "1.00001`*^-20", ",", "1.00001`*^-20", ",", "0.000893189`", ",", 
       "1.00003`*^-20", ",", "1.00002`*^-20", ",", "1.00002`*^-20", ",", 
       "1.`*^-20", ",", "1.`*^-20", ",", "1.00001`*^-20", ",", 
       "1.00002`*^-20", ",", "0.000164963`", ",", "1.00001`*^-20", ",", 
       "0.00121893`", ",", "1.00001`*^-20", ",", "0.00102519`", ",", 
       "1.00004`*^-20", ",", "1.00002`*^-20", ",", "1.15803`*^-7", ",", 
       "1.00002`*^-20", ",", "0.000141368`", ",", "0.000767624`", ",", 
       "1.00001`*^-20", ",", "0.000723258`", ",", "0.0000142866`", ",", 
       "0.00102048`", ",", "1.00002`*^-20", ",", "0.000358672`", ",", 
       "0.120141`", ",", "1.00007`*^-20", ",", "0.765417`", ",", "0.094668`", 
       ",", "0.000046867`", ",", "1.`*^-20", ",", "0.000309817`", ",", 
       "0.0000785478`", ",", "0.00180079`"}], "}"}], ",", 
     RowBox[{"{", 
      RowBox[{
      "7.43853`*^-13", ",", "2.37351`*^-8", ",", "2.58081`*^-8", ",", 
       "0.00013969`", ",", "1.04831`*^-12", ",", "2.49908`*^-11", ",", 
       "2.86411`*^-8", ",", "2.7611`*^-8", ",", "1.22869`*^-12", ",", 
       "8.20596`*^-13", ",", "1.06914`*^-12", ",", "4.89739`*^-13", ",", 
       "3.51703`*^-8", ",", "1.28561`*^-8", ",", "1.69312`*^-12", ",", 
       "3.92992`*^-8", ",", "4.9647`*^-8", ",", "5.54937`*^-8", ",", 
       "4.01606`*^-8", ",", "4.05545`*^-8", ",", "0.000964894`", ",", 
       "0.000938901`", ",", "3.41864`*^-8", ",", "6.09254`*^-8", ",", 
       "3.82839`*^-9", ",", "1.99346`*^-8", ",", "4.43725`*^-8", ",", 
       "0.000490003`", ",", "5.91142`*^-11", ",", "1.12475`*^-6", ",", 
       "2.24044`*^-10", ",", "4.26277`*^-6", ",", "7.84254`*^-14", ",", 
       "3.28397`*^-12", ",", "7.96636`*^-10", ",", "8.19049`*^-8", ",", 
       "4.46513`*^-14", ",", "1.13224`*^-12", ",", "7.34217`*^-10", ",", 
       "2.61517`*^-8", ",", "1.13505`*^-13", ",", "3.16589`*^-13", ",", 
       "1.0467`*^-8", ",", "5.33274`*^-13", ",", "1.98491`*^-12", ",", 
       "4.97939`*^-8", ",", "2.45267`*^-8", ",", "1.07426`*^-9", ",", 
       "9.71154`*^-6", ",", "0.000428054`", ",", "3.7654`*^-8", ",", 
       "0.000612883`", ",", "2.02773`*^-9", ",", "6.27791`*^-8", ",", 
       "0.0000184517`", ",", "0.00104472`", ",", "5.65669`*^-6", ",", 
       "0.000987012`", ",", "0.0000169429`", ",", "0.000130694`", ",", 
       "1.91453`*^-6", ",", "0.000535866`", ",", "2.76583`*^-8", ",", 
       "6.1346`*^-7", ",", "1.20966`*^-8", ",", "1.73889`*^-8", ",", 
       "1.79382`*^-6", ",", "3.65135`*^-8", ",", "0.000157358`", ",", 
       "4.77845`*^-7", ",", "6.9288`*^-6", ",", "0.000860019`", ",", 
       "8.98563`*^-9", ",", "2.26243`*^-8", ",", "2.33129`*^-10", ",", 
       "3.5046`*^-8", ",", "2.69903`*^-10", ",", "8.64451`*^-8", ",", 
       "1.34169`*^-8", ",", "0.000253359`", ",", "8.84676`*^-6", ",", 
       "0.00157734`", ",", "3.22311`*^-6", ",", "0.000370641`", ",", 
       "4.70251`*^-9", ",", "7.72727`*^-8", ",", "0.0000107369`", ",", 
       "1.33026`*^-8", ",", "0.00104422`", ",", "0.00101632`", ",", 
       "0.0000430544`", ",", "0.00079023`", ",", "0.0000881246`", ",", 
       "0.000743938`", ",", "0.0000101361`", ",", "0.000550839`", ",", 
       "0.240247`", ",", "1.39096`*^-6", ",", "0.725864`", ",", "0.0162343`", 
       ",", "0.000288939`", ",", "2.22746`*^-9", ",", "0.00140453`", ",", 
       "0.0000636167`", ",", "0.00202589`"}], "}"}], ",", 
     RowBox[{"{", 
      RowBox[{
      "9.37007`*^-11", ",", "1.06652`*^-7", ",", "4.35428`*^-7", ",", 
       "0.000306957`", ",", "9.63748`*^-10", ",", "1.51437`*^-8", ",", 
       "1.72066`*^-7", ",", "6.864`*^-7", ",", "4.11923`*^-10", ",", 
       "5.18385`*^-10", ",", "1.15006`*^-9", ",", "1.00276`*^-10", ",", 
       "1.41361`*^-6", ",", "8.91303`*^-8", ",", "1.15651`*^-9", ",", 
       "1.98192`*^-6", ",", "2.77225`*^-6", ",", "1.40023`*^-6", ",", 
       "5.05076`*^-7", ",", "2.18305`*^-6", ",", "0.00222982`", ",", 
       "0.000494827`", ",", "1.14823`*^-6", ",", "1.23433`*^-6", ",", 
       "2.41237`*^-7", ",", "2.4132`*^-8", ",", "9.8612`*^-7", ",", 
       "0.000180218`", ",", "1.41208`*^-7", ",", "0.0000723735`", ",", 
       "2.91026`*^-7", ",", "0.000149158`", ",", "4.09406`*^-10", ",", 
       "4.22246`*^-10", ",", "1.95479`*^-7", ",", "3.78639`*^-7", ",", 
       "2.41702`*^-10", ",", "1.55804`*^-10", ",", "1.55702`*^-7", ",", 
       "1.188`*^-7", ",", "5.53835`*^-10", ",", "3.09427`*^-9", ",", 
       "3.81591`*^-6", ",", "8.67746`*^-11", ",", "6.78282`*^-10", ",", 
       "6.23069`*^-7", ",", "1.24244`*^-7", ",", "3.49602`*^-8", ",", 
       "0.0000150142`", ",", "0.0000512517`", ",", "2.37186`*^-8", ",", 
       "0.0000103538`", ",", "1.84193`*^-7", ",", "1.39415`*^-7", ",", 
       "0.0000811672`", ",", "0.0000923722`", ",", "0.0000947787`", ",", 
       "0.000315166`", ",", "0.0000640199`", ",", "9.41007`*^-6", ",", 
       "0.000240227`", ",", "0.00377637`", ",", "1.53442`*^-7", ",", 
       "2.16057`*^-7", ",", "5.91601`*^-6", ",", "3.06481`*^-7", ",", 
       "0.000367915`", ",", "3.07736`*^-7", ",", "0.000615692`", ",", 
       "9.54839`*^-8", ",", "0.000170898`", ",", "0.000457797`", ",", 
       "1.69336`*^-6", ",", "1.66472`*^-7", ",", "1.4027`*^-7", ",", 
       "4.06946`*^-7", ",", "2.8803`*^-7", ",", "1.95917`*^-6", ",", 
       "6.89246`*^-7", ",", "0.000343103`", ",", "0.000352869`", ",", 
       "0.00151655`", ",", "0.0000221189`", ",", "0.0000278163`", ",", 
       "2.36109`*^-6", ",", "1.1716`*^-6", ",", "0.000526646`", ",", 
       "4.05706`*^-8", ",", "0.0322473`", ",", "0.00102303`", ",", 
       "0.00106435`", ",", "0.000540444`", ",", "0.000903931`", ",", 
       "0.000226657`", ",", "0.000541965`", ",", "0.000745928`", ",", 
       "0.551556`", ",", "2.78644`*^-6", ",", "0.374807`", ",", 
       "0.000275805`", ",", "0.00604816`", ",", "3.12868`*^-8", ",", 
       "0.0158996`", ",", "0.0000235485`", ",", "0.00147125`"}], "}"}], ",", 
     RowBox[{"{", 
      RowBox[{
      "1.75877`*^-9", ",", "1.0505`*^-7", ",", "1.56137`*^-6", ",", 
       "0.000224259`", ",", "1.45102`*^-7", ",", "1.68648`*^-6", ",", 
       "2.38671`*^-7", ",", "3.92091`*^-6", ",", "2.3694`*^-8", ",", 
       "5.0759`*^-8", ",", "2.1249`*^-7", ",", "2.46585`*^-9", ",", 
       "0.000014203`", ",", "1.14141`*^-7", ",", "1.55957`*^-7", ",", 
       "0.0000258355`", ",", "0.0000374826`", ",", "9.97438`*^-6", ",", 
       "1.65892`*^-6", ",", "0.0000306465`", ",", "0.0017133`", ",", 
       "0.0000866948`", ",", "9.22499`*^-6", ",", "6.22659`*^-6", ",", 
       "2.77272`*^-6", ",", "6.39957`*^-9", ",", "5.2842`*^-6", ",", 
       "0.0000220389`", ",", "0.0000929528`", ",", "0.0015484`", ",", 
       "0.00010418`", ",", "0.0017354`", ",", "2.96877`*^-7", ",", 
       "9.60875`*^-9", ",", "7.77123`*^-6", ",", "4.62294`*^-7", ",", 
       "1.51419`*^-7", ",", "3.0914`*^-9", ",", "5.15908`*^-6", ",", 
       "1.2383`*^-7", ",", "3.81904`*^-7", ",", "5.12617`*^-6", ",", 
       "0.000343723`", ",", "1.96636`*^-9", ",", "3.73365`*^-8", ",", 
       "1.858`*^-6", ",", "1.72441`*^-7", ",", "1.84013`*^-7", ",", 
       "4.29435`*^-6", ",", "2.04036`*^-6", ",", "4.79387`*^-9", ",", 
       "5.83153`*^-8", ",", "3.23913`*^-6", ",", "7.64706`*^-8", ",", 
       "0.0000783468`", ",", "2.7155`*^-6", ",", "0.000337943`", ",", 
       "0.0000334635`", ",", "0.0000513786`", ",", "2.25457`*^-7", ",", 
       "0.0099843`", ",", "0.0087108`", ",", "2.60031`*^-7", ",", 
       "6.19987`*^-8", ",", "0.000745501`", ",", "1.28963`*^-6", ",", 
       "0.024851`", ",", "8.04228`*^-7", ",", "0.000756605`", ",", 
       "8.55279`*^-9", ",", "0.000969605`", ",", "0.0000810323`", ",", 
       "0.000084651`", ",", "2.8179`*^-7", ",", "0.0000136108`", ",", 
       "1.22147`*^-6", ",", "0.0000528566`", ",", "0.0000114653`", ",", 
       "9.75174`*^-6", ",", "0.000154491`", ",", "0.00352153`", ",", 
       "0.000484838`", ",", "0.0000281127`", ",", "6.95108`*^-7", ",", 
       "0.000299191`", ",", "4.84509`*^-6", ",", "0.00681065`", ",", 
       "5.42819`*^-8", ",", "0.330209`", ",", "0.000343931`", ",", 
       "0.0074309`", ",", "0.000122906`", ",", "0.00281499`", ",", 
       "0.0000229716`", ",", "0.00755832`", ",", "0.000335895`", ",", 
       "0.42102`", ",", "2.08712`*^-6", ",", "0.0643555`", ",", 
       "1.85562`*^-6", ",", "0.0416618`", ",", "2.05929`*^-7", ",", 
       "0.0594993`", ",", "3.16459`*^-6", ",", "0.000479897`"}], "}"}], ",", 
     RowBox[{"{", 
      RowBox[{"\"\<System\>\"", ",", "6"}], "}"}], ",", 
     RowBox[{"{", 
      RowBox[{
      "5.85153`*^-7", ",", "0.000900697`", ",", "1.64088`*^-8", ",", 
       "0.000681569`", ",", "1.725`*^-11", ",", "1.86171`*^-9", ",", 
       "6.69283`*^-9", ",", "2.803`*^-10", ",", "2.87144`*^-13", ",", 
       "5.55894`*^-15", ",", "1.34894`*^-10", ",", "0.0000203576`", ",", 
       "1.43498`*^-7", ",", "1.25567`*^-8", ",", "2.42309`*^-9", ",", 
       "3.98351`*^-10", ",", "3.63724`*^-10", ",", "1.38479`*^-8", ",", 
       "0.0000408936`", ",", "5.74524`*^-8", ",", "0.0000130283`", ",", 
       "0.000233708`", ",", "2.68142`*^-8", ",", "1.06399`*^-8", ",", 
       "0.000503315`", ",", "2.0336`*^-9", ",", "5.35761`*^-9", ",", 
       "1.60684`*^-14", ",", "2.93568`*^-19", ",", "5.30748`*^-20", ",", 
       "2.16482`*^-19", ",", "3.91396`*^-20", ",", "1.71365`*^-12", ",", 
       "4.5593`*^-8", ",", "5.69695`*^-8", ",", "0.00108387`", ",", 
       "3.91803`*^-17", ",", "2.18594`*^-18", ",", "2.71756`*^-12", ",", 
       "1.88619`*^-13", ",", "6.44322`*^-9", ",", "5.55942`*^-10", ",", 
       "5.07581`*^-6", ",", "2.59024`*^-14", ",", "1.29341`*^-8", ",", 
       "2.04124`*^-11", ",", "0.000618636`", ",", "0.0000365226`", ",", 
       "4.54497`*^-8", ",", "6.06725`*^-9", ",", "1.4756`*^-10", ",", 
       "1.54318`*^-13", ",", "9.78416`*^-12", ",", "1.32515`*^-13", ",", 
       "7.65985`*^-8", ",", "4.00015`*^-9", ",", "0.0000228324`", ",", 
       "0.000927511`", ",", "6.86257`*^-8", ",", "7.19194`*^-9", ",", 
       "1.79817`*^-8", ",", "0.000427498`", ",", "1.75193`*^-13", ",", 
       "1.29529`*^-8", ",", "1.27435`*^-6", ",", "0.000354552`", ",", 
       "1.66211`*^-11", ",", "3.77334`*^-9", ",", "9.5398`*^-8", ",", 
       "0.000267548`", ",", "0.0000280415`", ",", "0.00138423`", ",", 
       "3.85217`*^-12", ",", "1.58543`*^-8", ",", "8.34305`*^-10", ",", 
       "7.02984`*^-8", ",", "9.754`*^-6", ",", "3.92995`*^-11", ",", 
       "0.00121682`", ",", "4.91652`*^-9", ",", "0.00281482`", ",", 
       "1.1342`*^-8", ",", "0.000937565`", ",", "3.77518`*^-9", ",", 
       "4.78247`*^-12", ",", "3.15503`*^-13", ",", "0.0000398215`", ",", 
       "0.000485044`", ",", "0.0000363933`", ",", "0.00144776`", ",", 
       "1.51191`*^-7", ",", "1.31011`*^-8", ",", "1.24839`*^-7", ",", 
       "4.22434`*^-13", ",", "0.00216339`", ",", "1.08576`*^-8", ",", 
       "0.976592`", ",", "3.97242`*^-6", ",", "0.0025538`", ",", 
       "1.20734`*^-8", ",", "0.00201853`", ",", "9.83177`*^-9", ",", 
       "1.37318`*^-7", ",", "4.6486`*^-13", ",", "0.00212776`"}], "}"}], ",", 
     
     RowBox[{"{", 
      RowBox[{
      "0.0000113877`", ",", "0.000952389`", ",", "1.10511`*^-7", ",", 
       "0.000585553`", ",", "7.85085`*^-9", ",", "1.86256`*^-7", ",", 
       "1.45417`*^-8", ",", "9.92279`*^-9", ",", "3.45008`*^-11", ",", 
       "6.81629`*^-12", ",", "8.28074`*^-8", ",", "0.000330276`", ",", 
       "2.51911`*^-6", ",", "3.65344`*^-8", ",", "4.22672`*^-7", ",", 
       "2.85984`*^-8", ",", "2.1642`*^-8", ",", "1.33897`*^-7", ",", 
       "0.000148998`", ",", "1.89208`*^-6", ",", "0.0000350778`", ",", 
       "0.0000472178`", ",", "6.56484`*^-7", ",", "5.90179`*^-8", ",", 
       "0.00407221`", ",", "1.99662`*^-8", ",", "9.88898`*^-8", ",", 
       "4.32913`*^-13", ",", "2.25947`*^-16", ",", "1.33637`*^-18", ",", 
       "9.06138`*^-17", ",", "5.35958`*^-19", ",", "2.35048`*^-9", ",", 
       "1.48699`*^-6", ",", "2.96137`*^-6", ",", "0.00151762`", ",", 
       "1.24881`*^-13", ",", "5.00271`*^-16", ",", "2.23749`*^-10", ",", 
       "9.72079`*^-13", ",", "4.79279`*^-6", ",", "1.44495`*^-6", ",", 
       "0.000532931`", ",", "2.34758`*^-11", ",", "1.07341`*^-6", ",", 
       "2.61671`*^-9", ",", "0.000886009`", ",", "0.000133288`", ",", 
       "4.16031`*^-8", ",", "4.8453`*^-9", ",", "6.53344`*^-10", ",", 
       "1.84372`*^-13", ",", "5.60807`*^-10", ",", "6.38161`*^-12", ",", 
       "1.49565`*^-7", ",", "6.61951`*^-9", ",", "0.000149889`", ",", 
       "0.000115806`", ",", "1.13055`*^-7", ",", "1.52626`*^-9", ",", 
       "1.13432`*^-6", ",", "0.00115772`", ",", "6.09826`*^-12", ",", 
       "1.31829`*^-8", ",", "0.00019466`", ",", "0.00169184`", ",", 
       "5.17971`*^-9", ",", "4.10756`*^-8", ",", "2.21643`*^-7", ",", 
       "0.0000125288`", ",", "0.000270624`", ",", "0.000288116`", ",", 
       "4.49468`*^-10", ",", "3.55407`*^-8", ",", "2.04489`*^-7", ",", 
       "3.29434`*^-7", ",", "0.00203731`", ",", "9.99307`*^-9", ",", 
       "0.0197111`", ",", "9.66449`*^-8", ",", "0.0325194`", ",", 
       "1.59388`*^-7", ",", "0.000865125`", ",", "4.22741`*^-9", ",", 
       "1.25124`*^-9", ",", "1.78331`*^-11", ",", "0.000779699`", ",", 
       "0.000238025`", ",", "0.000590372`", ",", "0.000569752`", ",", 
       "1.47558`*^-6", ",", "2.38812`*^-8", ",", "9.78768`*^-7", ",", 
       "4.65736`*^-12", ",", "0.0352364`", ",", "1.8752`*^-7", ",", 
       "0.876628`", ",", "4.30824`*^-6", ",", "0.000525644`", ",", 
       "2.69455`*^-9", ",", "0.0164401`", ",", "9.10546`*^-8", ",", 
       "1.04084`*^-6", ",", "5.07906`*^-12", ",", "0.000696153`"}], "}"}], 
     ",", 
     RowBox[{"{", 
      RowBox[{
      "0.0000783343`", ",", "0.000362611`", ",", "1.72139`*^-7", ",", 
       "0.000181139`", ",", "6.8845`*^-7", ",", "5.37466`*^-6", ",", 
       "7.86314`*^-9", ",", "4.11825`*^-8", ",", "7.65796`*^-10", ",", 
       "5.0508`*^-10", ",", "0.0000102539`", ",", "0.00192938`", ",", 
       "0.0000140267`", ",", "3.11952`*^-8", ",", "0.0000225475`", ",", 
       "2.70731`*^-7", ",", "1.65185`*^-7", ",", "3.96085`*^-7", ",", 
       "0.000195466`", ",", "0.0000165864`", ",", "0.0000188948`", ",", 
       "3.44102`*^-6", ",", "3.19172`*^-6", ",", "9.45092`*^-8", ",", 
       "0.0118632`", ",", "5.85003`*^-8", ",", "3.76056`*^-7", ",", 
       "1.70275`*^-12", ",", "6.26169`*^-14", ",", "1.24048`*^-17", ",", 
       "1.36576`*^-14", ",", "2.70576`*^-18", ",", "6.68963`*^-7", ",", 
       "0.0000136972`", ",", "0.0000459381`", ",", "0.000765141`", ",", 
       "3.3708`*^-11", ",", "8.46809`*^-15", ",", "3.13289`*^-9", ",", 
       "7.30956`*^-13", ",", "0.00127092`", ",", "0.000998458`", ",", 
       "0.0199146`", ",", "6.26633`*^-9", ",", "0.0000241204`", ",", 
       "9.83438`*^-8", ",", "0.000456912`", ",", "0.000176169`", ",", 
       "1.2503`*^-8", ",", "2.26725`*^-9", ",", "8.67684`*^-10", ",", 
       "5.38866`*^-14", ",", "6.10792`*^-9", ",", "5.99249`*^-11", ",", 
       "7.00561`*^-8", ",", "3.35002`*^-9", ",", "0.000226396`", ",", 
       "5.20738`*^-6", ",", "4.50983`*^-8", ",", "7.51519`*^-11", ",", 
       "0.0000202073`", ",", "0.00112886`", ",", "9.9969`*^-11", ",", 
       "6.72885`*^-9", ",", "0.0102695`", ",", "0.00290695`", ",", 
       "3.38707`*^-7", ",", "9.21337`*^-8", ",", "1.37967`*^-7", ",", 
       "2.11448`*^-7", ",", "0.00065021`", ",", "0.0000215963`", ",", 
       "1.00609`*^-8", ",", "2.43705`*^-8", ",", "8.41709`*^-6", ",", 
       "4.21845`*^-7", ",", "0.152306`", ",", "7.51254`*^-7", ",", 
       "0.114969`", ",", "5.66944`*^-7", ",", "0.134717`", ",", 
       "6.64305`*^-7", ",", "0.000287958`", ",", "1.41461`*^-9", ",", 
       "6.87617`*^-8", ",", "1.75785`*^-10", ",", "0.00427343`", ",", 
       "0.0000420783`", ",", "0.00260847`", ",", "0.0000807477`", ",", 
       "4.44174`*^-6", ",", "1.11481`*^-8", ",", "3.65239`*^-6", ",", 
       "1.66308`*^-11", ",", "0.205581`", ",", "1.04009`*^-6", ",", 
       "0.283343`", ",", "1.39841`*^-6", ",", "0.0000414606`", ",", 
       "2.04104`*^-10", ",", "0.0479246`", ",", "2.54566`*^-7", ",", 
       "2.54473`*^-6", ",", "1.24635`*^-11", ",", "0.000197475`"}], "}"}], 
     ",", 
     RowBox[{"{", 
      RowBox[{"\"\<System\>\"", ",", "7"}], "}"}], ",", 
     RowBox[{"{", 
      RowBox[{
      "9.99973`*^-21", ",", "9.99934`*^-21", ",", "0.0000830289`", ",", 
       "9.99997`*^-21", ",", "6.05524`*^-9", ",", "1.27503`*^-8", ",", 
       "9.99958`*^-21", ",", "0.000041381`", ",", "2.60757`*^-7", ",", 
       "1.18423`*^-8", ",", "9.99985`*^-21", ",", "2.59756`*^-6", ",", 
       "9.99872`*^-21", ",", "8.10179`*^-6", ",", "9.99931`*^-21", ",", 
       "9.99991`*^-21", ",", "6.233`*^-6", ",", "0.0000147667`", ",", 
       "9.99952`*^-21", ",", "2.45948`*^-6", ",", "0.00127713`", ",", 
       "9.99935`*^-21", ",", "0.0000124735`", ",", "9.99931`*^-21", ",", 
       "7.78538`*^-6", ",", "0.000302654`", ",", "9.99974`*^-21", ",", 
       "0.000983537`", ",", "9.99968`*^-21", ",", "7.15242`*^-8", ",", 
       "1.32929`*^-9", ",", "9.99979`*^-21", ",", "9.99995`*^-21", ",", 
       "9.99938`*^-21", ",", "2.61782`*^-8", ",", "9.99998`*^-21", ",", 
       "9.99968`*^-21", ",", "9.99934`*^-21", ",", "5.85856`*^-7", ",", 
       "9.99873`*^-21", ",", "9.99934`*^-21", ",", "9.99997`*^-21", ",", 
       "9.99934`*^-21", ",", "3.08384`*^-7", ",", "9.99988`*^-21", ",", 
       "9.99977`*^-21", ",", "0.000104039`", ",", "0.0000132316`", ",", 
       "0.00048037`", ",", "0.00119596`", ",", "0.000139057`", ",", 
       "0.000725868`", ",", "9.9997`*^-21", ",", "1.`*^-20", ",", 
       "9.99959`*^-21", ",", "0.00299717`", ",", "0.000319866`", ",", 
       "9.99977`*^-21", ",", "0.000578839`", ",", "9.99938`*^-21", ",", 
       "1.10558`*^-7", ",", "9.9993`*^-21", ",", "9.99974`*^-21", ",", 
       "0.000223197`", ",", "9.99976`*^-21", ",", "9.99999`*^-21", ",", 
       "9.99997`*^-21", ",", "9.99956`*^-21", ",", "0.000114414`", ",", 
       "9.99932`*^-21", ",", "9.99936`*^-21", ",", "9.99977`*^-21", ",", 
       "9.99995`*^-21", ",", "9.99979`*^-21", ",", "4.93324`*^-9", ",", 
       "9.99985`*^-21", ",", "9.99936`*^-21", ",", "9.9993`*^-21", ",", 
       "9.99954`*^-21", ",", "9.99974`*^-21", ",", "9.99985`*^-21", ",", 
       "0.00166386`", ",", "0.00025264`", ",", "0.000550989`", ",", 
       "9.55183`*^-8", ",", "9.99936`*^-21", ",", "0.0000660405`", ",", 
       "9.99959`*^-21", ",", "2.94121`*^-6", ",", "9.99934`*^-21", ",", 
       "0.000159593`", ",", "0.000462859`", ",", "0.0000258918`", ",", 
       "0.0000995811`", ",", "5.13796`*^-7", ",", "0.00148564`", ",", 
       "0.113907`", ",", "9.99931`*^-21", ",", "0.751887`", ",", "0.116019`", 
       ",", "9.99976`*^-21", ",", "9.99936`*^-21", ",", "9.99988`*^-21", ",", 
       "0.000988893`", ",", "0.00279223`"}], "}"}], ",", 
     RowBox[{"{", 
      RowBox[{
      "3.18941`*^-14", ",", "1.84547`*^-10", ",", "0.000348735`", ",", 
       "1.82454`*^-8", ",", "1.61078`*^-7", ",", "2.44095`*^-7", ",", 
       "5.88688`*^-9", ",", "0.000224434`", ",", "4.27015`*^-6", ",", 
       "2.7179`*^-7", ",", "7.78764`*^-10", ",", "0.0000224633`", ",", 
       "9.49282`*^-8", ",", "0.0000165344`", ",", "3.85067`*^-9", ",", 
       "1.14895`*^-7", ",", "0.0000465651`", ",", "0.0000907526`", ",", 
       "1.88808`*^-9", ",", "0.0000213781`", ",", "0.00260294`", ",", 
       "9.70045`*^-6", ",", "0.00007631`", ",", "1.14387`*^-9", ",", 
       "0.0000476118`", ",", "0.000334421`", ",", "6.40726`*^-8", ",", 
       "0.000801409`", ",", "4.14951`*^-11", ",", "7.7082`*^-7", ",", 
       "5.84328`*^-8", ",", "8.43961`*^-12", ",", "7.95745`*^-11", ",", 
       "2.60935`*^-12", ",", "3.93779`*^-7", ",", "8.40026`*^-8", ",", 
       "3.72411`*^-10", ",", "4.15876`*^-13", ",", "7.51798`*^-6", ",", 
       "1.20475`*^-8", ",", "1.70728`*^-10", ",", "7.66996`*^-15", ",", 
       "1.97407`*^-10", ",", "3.24833`*^-6", ",", "4.06654`*^-12", ",", 
       "6.92186`*^-8", ",", "0.000267567`", ",", "0.0000542917`", ",", 
       "0.000473465`", ",", "0.000556001`", ",", "0.000103115`", ",", 
       "0.000126983`", ",", "3.25999`*^-9", ",", "5.22495`*^-8", ",", 
       "0.0000184609`", ",", "0.00119776`", ",", "0.00134863`", ",", 
       "5.45252`*^-9", ",", "0.00116972`", ",", "4.7717`*^-7", ",", 
       "1.66529`*^-6", ",", "0.0000269951`", ",", "8.77669`*^-9", ",", 
       "0.000143432`", ",", "3.69043`*^-10", ",", "7.3325`*^-8", ",", 
       "5.83766`*^-9", ",", "3.72843`*^-8", ",", "0.000314991`", ",", 
       "5.8865`*^-7", ",", "6.65115`*^-6", ",", "3.12185`*^-11", ",", 
       "4.64699`*^-8", ",", "1.47521`*^-8", ",", "1.25329`*^-7", ",", 
       "6.76235`*^-13", ",", "4.26152`*^-10", ",", "1.76939`*^-7", ",", 
       "2.33804`*^-8", ",", "4.19519`*^-8", ",", "8.5744`*^-6", ",", 
       "0.00219198`", ",", "0.000517409`", ",", "0.000202798`", ",", 
       "2.54213`*^-6", ",", "2.60528`*^-8", ",", "0.000559249`", ",", 
       "1.09031`*^-8", ",", "0.000030549`", ",", "3.51644`*^-9", ",", 
       "0.00102372`", ",", "0.00051543`", ",", "0.000136726`", ",", 
       "0.0000747097`", ",", "0.0000143224`", ",", "0.00232273`", ",", 
       "0.231896`", ",", "1.44341`*^-6", ",", "0.725911`", ",", "0.0202543`", 
       ",", "7.32208`*^-6", ",", "1.80362`*^-8", ",", "0.0000330922`", ",", 
       "0.000806685`", ",", "0.00301795`"}], "}"}], ",", 
     RowBox[{"{", 
      RowBox[{
      "1.04093`*^-11", ",", "2.95561`*^-9", ",", "0.00338068`", ",", 
       "1.47399`*^-7", ",", "0.0000601235`", ",", "0.0000491712`", ",", 
       "9.74973`*^-8", ",", "0.00362678`", ",", "0.000628834`", ",", 
       "0.0000742185`", ",", "5.57684`*^-7", ",", "0.00092329`", ",", 
       "3.76944`*^-6", ",", "0.0000378554`", ",", "1.88336`*^-6", ",", 
       "6.25206`*^-6", ",", "0.00142354`", ",", "0.00188401`", ",", 
       "6.45131`*^-8", ",", "0.000880009`", ",", "0.00594287`", ",", 
       "0.0000149638`", ",", "0.00156716`", ",", "5.54132`*^-8", ",", 
       "0.000977555`", ",", "0.000224411`", ",", "9.08397`*^-7", ",", 
       "0.000292449`", ",", "1.00384`*^-7", ",", "0.0000492068`", ",", 
       "0.0000620584`", ",", "1.49895`*^-9", ",", "2.45302`*^-7", ",", 
       "3.11029`*^-10", ",", "0.0000446032`", ",", "3.73659`*^-7", ",", 
       "8.08449`*^-7", ",", "6.09306`*^-11", ",", "0.000666548`", ",", 
       "6.29652`*^-8", ",", "3.86515`*^-7", ",", "1.21378`*^-10", ",", 
       "1.18138`*^-7", ",", "0.000198093`", ",", "1.3977`*^-9", ",", 
       "8.61036`*^-7", ",", "0.000972441`", ",", "0.000502002`", ",", 
       "0.000252504`", ",", "0.000066053`", ",", "0.0000311637`", ",", 
       "2.13931`*^-6", ",", "2.79855`*^-7", ",", "1.07769`*^-7", ",", 
       "0.000080563`", ",", "0.000105076`", ",", "0.0131088`", ",", 
       "6.42659`*^-8", ",", "0.00257665`", ",", "7.05211`*^-8", ",", 
       "0.000206748`", ",", "0.000249968`", ",", "4.75942`*^-8", ",", 
       "0.0000322751`", ",", "2.58421`*^-7", ",", "1.28208`*^-6", ",", 
       "1.60208`*^-6", ",", "3.16358`*^-7", ",", "0.00118375`", ",", 
       "1.12908`*^-7", ",", "0.000163061`", ",", "7.9303`*^-10", ",", 
       "9.60108`*^-6", ",", "1.07764`*^-7", ",", "0.0000361341`", ",", 
       "1.8302`*^-10", ",", "3.9517`*^-7", ",", "4.02867`*^-6", ",", 
       "1.30125`*^-6", ",", "1.45228`*^-7", ",", "0.00033918`", ",", 
       "0.00209099`", ",", "0.00119261`", ",", "0.0000151067`", ",", 
       "0.000957289`", ",", "4.10565`*^-7", ",", "0.0214134`", ",", 
       "1.29563`*^-7", ",", "0.00102483`", ",", "1.07724`*^-8", ",", 
       "0.0214087`", ",", "0.000349915`", ",", "0.00134611`", ",", 
       "0.0000226941`", ",", "0.000706454`", ",", "0.00312062`", ",", 
       "0.528213`", ",", "2.68594`*^-6", ",", "0.371895`", ",", 
       "0.000340965`", ",", "0.000217115`", ",", "3.07845`*^-8", ",", 
       "0.000465486`", ",", "0.000294459`", ",", "0.00196826`"}], "}"}], ",", 
     
     RowBox[{"{", 
      RowBox[{
      "2.42908`*^-10", ",", "3.75888`*^-9", ",", "0.00837427`", ",", 
       "2.16344`*^-7", ",", "0.00569424`", ",", "0.00253133`", ",", 
       "3.92397`*^-7", ",", "0.014975`", ",", "0.0236586`", ",", 
       "0.00512904`", ",", "0.0000766007`", ",", "0.00969786`", ",", 
       "0.000028758`", ",", "0.0000222028`", ",", "0.000184892`", ",", 
       "0.0000675803`", ",", "0.0111139`", ",", "0.00999522`", ",", 
       "3.58239`*^-7", ",", "0.00924428`", ",", "0.00346776`", ",", 
       "3.3399`*^-6", ",", "0.00822132`", ",", "3.61337`*^-7", ",", 
       "0.00512806`", ",", "0.0000385055`", ",", "2.73985`*^-6", ",", 
       "0.0000272726`", ",", "0.0000510406`", ",", "0.000802739`", ",", 
       "0.0168431`", ",", "1.08501`*^-7", ",", "0.00013086`", ",", 
       "5.91913`*^-9", ",", "0.00124837`", ",", "3.51294`*^-7", ",", 
       "0.000339093`", ",", "2.52804`*^-9", ",", "0.0150511`", ",", 
       "1.22589`*^-7", ",", "0.000185333`", ",", "1.60013`*^-7", ",", 
       "8.45757`*^-6", ",", "0.00308712`", ",", "5.87615`*^-8", ",", 
       "1.98407`*^-6", ",", "0.00090313`", ",", "0.00118605`", ",", 
       "0.0000343796`", ",", "2.0095`*^-6", ",", "2.4123`*^-6", ",", 
       "9.54265`*^-9", ",", "3.74108`*^-6", ",", "4.42695`*^-8", ",", 
       "0.0000593022`", ",", "2.35544`*^-6", ",", "0.0324898`", ",", 
       "1.60207`*^-7", ",", "0.00143933`", ",", "8.25399`*^-9", ",", 
       "0.0065515`", ",", "0.000447491`", ",", "8.12651`*^-8", ",", 
       "1.85489`*^-6", ",", "0.000025814`", ",", "4.10251`*^-6", ",", 
       "0.0000836556`", ",", "5.39327`*^-7", ",", "0.00110448`", ",", 
       "8.90231`*^-9", ",", "0.000706015`", ",", "3.46863`*^-9", ",", 
       "0.000374275`", ",", "1.40671`*^-7", ",", "0.0025173`", ",", 
       "1.24246`*^-8", ",", "0.0000549944`", ",", "0.0000180136`", ",", 
       "0.0000143663`", ",", "7.87452`*^-8", ",", "0.00258101`", ",", 
       "0.000509744`", ",", "0.000702422`", ",", "2.91089`*^-7", ",", 
       "0.0916416`", ",", "1.73576`*^-6", ",", "0.208516`", ",", 
       "1.03845`*^-6", ",", "0.00805405`", ",", "4.13036`*^-8", ",", 
       "0.113568`", ",", "0.0000612051`", ",", "0.00319141`", ",", 
       "1.7804`*^-6", ",", "0.00748883`", ",", "0.00107145`", ",", 
       "0.307459`", ",", "1.52798`*^-6", ",", "0.0486927`", ",", 
       "1.69194`*^-6", ",", "0.00117816`", ",", "1.30435`*^-8", ",", 
       "0.00134051`", ",", "0.0000274661`", ",", "0.000446681`"}], "}"}], ",", 
     RowBox[{"{", 
      RowBox[{"\"\<System\>\"", ",", "8"}], "}"}], ",", 
     RowBox[{"{", 
      RowBox[{
      "2.01271`*^-8", ",", "0.000470596`", ",", "3.09388`*^-8", ",", 
       "8.83641`*^-9", ",", "1.22872`*^-12", ",", "5.9614`*^-10", ",", 
       "1.08474`*^-8", ",", "3.63892`*^-8", ",", "4.92272`*^-13", ",", 
       "1.07928`*^-12", ",", "1.40787`*^-12", ",", "8.75157`*^-10", ",", 
       "4.62693`*^-8", ",", "0.0000208089`", ",", "7.75894`*^-10", ",", 
       "5.16844`*^-8", ",", "4.7153`*^-8", ",", "2.24444`*^-8", ",", 
       "0.0000130985`", ",", "5.36628`*^-8", ",", "0.00127163`", ",", 
       "0.000378772`", ",", "4.0039`*^-8", ",", "1.72445`*^-8", ",", 
       "1.55142`*^-7", ",", "0.00294585`", ",", "2.16322`*^-12", ",", 
       "3.13515`*^-8", ",", "2.94762`*^-19", ",", "5.32947`*^-20", ",", 
       "2.17377`*^-19", ",", "3.92993`*^-20", ",", "1.10387`*^-13", ",", 
       "3.34975`*^-19", ",", "2.28462`*^-12", ",", "3.63919`*^-15", ",", 
       "5.98351`*^-14", ",", "2.13854`*^-19", ",", "2.03028`*^-12", ",", 
       "3.41785`*^-15", ",", "4.00525`*^-15", ",", "1.63148`*^-14", ",", 
       "8.32714`*^-10", ",", "4.99697`*^-13", ",", "1.42642`*^-12", ",", 
       "4.6659`*^-8", ",", "5.75479`*^-13", ",", "0.0000775553`", ",", 
       "2.70859`*^-8", ",", "1.05999`*^-15", ",", "3.13361`*^-10", ",", 
       "1.93058`*^-13", ",", "2.55974`*^-9", ",", "7.96797`*^-15", ",", 
       "5.69564`*^-8", ",", "1.69801`*^-13", ",", "0.000124236`", ",", 
       "4.80394`*^-10", ",", "4.75214`*^-8", ",", "1.47211`*^-13", ",", 
       "3.75448`*^-9", ",", "7.44799`*^-8", ",", "1.1855`*^-14", ",", 
       "2.34977`*^-13", ",", "9.54846`*^-10", ",", "4.78563`*^-13", ",", 
       "4.59787`*^-9", ",", "1.4621`*^-14", ",", "5.7412`*^-8", ",", 
       "2.97545`*^-10", ",", "0.0000332282`", ",", "1.08471`*^-10", ",", 
       "4.23752`*^-9", ",", "0.0000805781`", ",", "1.04201`*^-9", ",", 
       "1.3532`*^-9", ",", "1.10041`*^-9", ",", "6.21729`*^-8", ",", 
       "2.2574`*^-9", ",", "1.81781`*^-13", ",", "0.0000361685`", ",", 
       "0.00147802`", ",", "0.0000131929`", ",", "1.79188`*^-8", ",", 
       "5.98428`*^-9", ",", "2.45164`*^-14", ",", "0.000040315`", ",", 
       "1.27805`*^-10", ",", "0.0000367806`", ",", "1.16226`*^-10", ",", 
       "1.18679`*^-7", ",", "5.313`*^-10", ",", "0.000101013`", ",", 
       "4.08067`*^-10", ",", "0.0000416184`", ",", "1.32257`*^-10", ",", 
       "0.989327`", ",", "4.00534`*^-6", ",", "0.00200518`", ",", 
       "8.09361`*^-9", ",", "0.0000312313`", ",", "3.9381`*^-8", ",", 
       "9.1184`*^-8", ",", "6.0325`*^-13", ",", "0.00146809`"}], "}"}], ",", 
     RowBox[{"{", 
      RowBox[{
      "5.54999`*^-7", ",", "0.000554715`", ",", "2.38418`*^-7", ",", 
       "1.4559`*^-8", ",", "4.42079`*^-10", ",", "6.65212`*^-8", ",", 
       "2.62707`*^-8", ",", "4.00515`*^-7", ",", "7.24029`*^-11", ",", 
       "3.01803`*^-10", ",", "6.69646`*^-10", ",", "2.04337`*^-8", ",", 
       "8.22014`*^-7", ",", "0.0000208574`", ",", "1.50955`*^-7", ",", 
       "1.15164`*^-6", ",", "8.70555`*^-7", ",", "2.419`*^-7", ",", 
       "0.0000532281`", ",", "1.27895`*^-6", ",", "0.00129887`", ",", 
       "0.0000852838`", ",", "5.32268`*^-7", ",", "1.06596`*^-7", ",", 
       "1.70926`*^-6", ",", "0.000868392`", ",", "5.95692`*^-11", ",", 
       "2.10834`*^-8", ",", "2.52901`*^-16", ",", "1.4959`*^-18", ",", 
       "1.0143`*^-16", ",", "5.99902`*^-19", ",", "2.13299`*^-10", ",", 
       "1.00009`*^-15", ",", "2.43766`*^-10", ",", "4.49578`*^-14", ",", 
       "1.19322`*^-10", ",", "5.53836`*^-16", ",", "1.88312`*^-10", ",", 
       "3.91425`*^-14", ",", "1.87518`*^-11", ",", "1.48103`*^-10", ",", 
       "2.19201`*^-7", ",", "3.54417`*^-11", ",", "2.09706`*^-10", ",", 
       "2.54485`*^-7", ",", "5.17129`*^-12", ",", "0.000314994`", ",", 
       "2.04173`*^-8", ",", "4.39919`*^-15", ",", "1.54444`*^-9", ",", 
       "2.07784`*^-13", ",", "8.86758`*^-8", ",", "4.19471`*^-13", ",", 
       "1.19753`*^-7", ",", "5.43747`*^-13", ",", "0.000599727`", ",", 
       "2.90787`*^-9", ",", "8.45302`*^-8", ",", "3.93755`*^-13", ",", 
       "2.75686`*^-7", ",", "3.10476`*^-7", ",", "1.32342`*^-12", ",", 
       "1.48448`*^-12", ",", "3.35189`*^-7", ",", "7.87902`*^-12", ",", 
       "5.12898`*^-7", ",", "2.47377`*^-12", ",", "1.42778`*^-7", ",", 
       "7.43647`*^-10", ",", "0.000339725`", ",", "1.62156`*^-9", ",", 
       "3.32718`*^-7", ",", "0.000170354`", ",", "2.6124`*^-7", ",", 
       "1.1989`*^-8", ",", "5.12387`*^-7", ",", "6.06919`*^-7", ",", 
       "9.2064`*^-8", ",", "8.5312`*^-13", ",", "0.000629304`", ",", 
       "0.000619423`", ",", "0.0000396045`", ",", "7.78886`*^-9", ",", 
       "1.1639`*^-6", ",", "5.74671`*^-12", ",", "0.000879989`", ",", 
       "4.23453`*^-9", ",", "0.000665216`", ",", "3.19357`*^-9", ",", 
       "1.29476`*^-6", ",", "1.70838`*^-9", ",", "0.000410374`", ",", 
       "2.01205`*^-9", ",", "0.000970065`", ",", "4.67532`*^-9", ",", 
       "0.989974`", ",", "4.85847`*^-6", ",", "0.000462629`", ",", 
       "2.25923`*^-9", ",", "0.000406717`", ",", "3.66841`*^-8", ",", 
       "5.70806`*^-7", ",", "3.5209`*^-12", ",", "0.000616407`"}], "}"}], ",",
      
     RowBox[{"{", 
      RowBox[{
      "0.000011323`", ",", "0.000618655`", ",", "1.11438`*^-6", ",", 
       "1.45051`*^-8", ",", "7.35234`*^-8", ",", "5.62403`*^-6", ",", 
       "4.16285`*^-8", ",", "2.88202`*^-6", ",", "5.21332`*^-9", ",", 
       "3.72195`*^-8", ",", "1.55566`*^-7", ",", "3.54101`*^-7", ",", 
       "0.000010384`", ",", "0.0000197816`", ",", "0.0000235933`", ",", 
       "0.0000188661`", ",", "0.0000114966`", ",", "2.0955`*^-6", ",", 
       "0.000204587`", ",", "0.0000225836`", ",", "0.00125473`", ",", 
       "0.000018186`", ",", "4.79226`*^-6", ",", "4.99509`*^-7", ",", 
       "0.0000147675`", ",", "0.000242205`", ",", "6.22703`*^-10", ",", 
       "7.67652`*^-9", ",", "2.053`*^-13", ",", "4.06741`*^-17", ",", 
       "4.47817`*^-14", ",", "8.87137`*^-18", ",", "1.89823`*^-7", ",", 
       "9.28651`*^-13", ",", "1.20138`*^-8", ",", "2.13419`*^-13", ",", 
       "9.20129`*^-8", ",", "4.4764`*^-13", ",", "7.75404`*^-9", ",", 
       "1.63321`*^-13", ",", "1.7128`*^-8", ",", "3.2082`*^-7", ",", 
       "0.0000255242`", ",", "9.95317`*^-10", ",", "1.42792`*^-8", ",", 
       "9.40561`*^-7", ",", "1.46101`*^-11", ",", "0.00121048`", ",", 
       "1.48389`*^-8", ",", "9.07692`*^-15", ",", "5.96919`*^-9", ",", 
       "1.07863`*^-13", ",", "1.91636`*^-6", ",", "9.38713`*^-12", ",", 
       "1.58474`*^-7", ",", "7.47083`*^-13", ",", "0.00248307`", ",", 
       "1.22124`*^-8", ",", "1.1194`*^-7", ",", "5.25474`*^-13", ",", 
       "0.000014482`", ",", "1.00216`*^-6", ",", "7.12813`*^-11", ",", 
       "4.85354`*^-12", ",", "0.0000544916`", ",", "3.017`*^-10", ",", 
       "0.0000433549`", ",", "2.13569`*^-10", ",", "2.53196`*^-7", ",", 
       "1.49304`*^-9", ",", "0.00237992`", ",", "1.16905`*^-8", ",", 
       "0.0000204791`", ",", "0.000340762`", ",", "0.0000312948`", ",", 
       "5.76419`*^-8", ",", "0.000116641`", ",", "4.39741`*^-6", ",", 
       "2.11731`*^-6", ",", "1.0464`*^-11", ",", "0.00779038`", ",", 
       "0.000245651`", ",", "0.0000624942`", ",", "2.48796`*^-9", ",", 
       "0.000181873`", ",", "8.97103`*^-10", ",", "0.014128`", ",", 
       "6.95705`*^-8", ",", "0.00860944`", ",", "4.23764`*^-8", ",", 
       "0.0000114748`", ",", "3.6246`*^-9", ",", "0.0015772`", ",", 
       "7.77745`*^-9", ",", "0.0167801`", ",", "8.2672`*^-8", ",", "0.93728`",
        ",", "4.62384`*^-6", ",", "0.000109242`", ",", "5.30089`*^-10", ",", 
       "0.00358872`", ",", "3.37974`*^-8", ",", "2.74035`*^-6", ",", 
       "1.39389`*^-11", ",", "0.000407243`"}], "}"}], ",", 
     RowBox[{"{", 
      RowBox[{"\"\<Better\>\"", ",", "\"\<L\>\"", ",", "\"\<=\>\"", ",", 
       RowBox[{"-", "8420.75`"}]}], "}"}]}], "}"}]}], 
  ";"}], "\[IndentingNewLine]", 
 RowBox[{
  RowBox[{"Cov", "=", 
   RowBox[{"{", 
    RowBox[{
     RowBox[{"{", 
      RowBox[{
      "1", ",", "2", ",", "3", ",", "4", ",", "5", ",", "6", ",", "7", ",", 
       "8", ",", "9", ",", "10"}], "}"}], ",", 
     RowBox[{"{", 
      RowBox[{
      "1", ",", "2", ",", "3", ",", "4", ",", "5", ",", "6", ",", "7", ",", 
       "8", ",", "9"}], "}"}], ",", 
     RowBox[{"{", 
      RowBox[{
      "2", ",", "3", ",", "4", ",", "5", ",", "6", ",", "7", ",", "8", ",", 
       "9", ",", "10"}], "}"}], ",", 
     RowBox[{"{", 
      RowBox[{
      "1", ",", "2", ",", "3", ",", "4", ",", "5", ",", "6", ",", "7", ",", 
       "8"}], "}"}], ",", 
     RowBox[{"{", 
      RowBox[{
      "2", ",", "3", ",", "4", ",", "5", ",", "6", ",", "7", ",", "8", ",", 
       "9"}], "}"}], ",", 
     RowBox[{"{", 
      RowBox[{
      "3", ",", "4", ",", "5", ",", "6", ",", "7", ",", "8", ",", "9", ",", 
       "10"}], "}"}], ",", 
     RowBox[{"{", 
      RowBox[{
      "1", ",", "2", ",", "3", ",", "4", ",", "5", ",", "6", ",", "7"}], 
      "}"}], ",", 
     RowBox[{"{", 
      RowBox[{
      "2", ",", "3", ",", "4", ",", "5", ",", "6", ",", "7", ",", "8"}], 
      "}"}], ",", 
     RowBox[{"{", 
      RowBox[{
      "3", ",", "4", ",", "5", ",", "6", ",", "7", ",", "8", ",", "9"}], 
      "}"}], ",", 
     RowBox[{"{", 
      RowBox[{
      "4", ",", "5", ",", "6", ",", "7", ",", "8", ",", "9", ",", "10"}], 
      "}"}], ",", 
     RowBox[{"{", 
      RowBox[{"1", ",", "2", ",", "3", ",", "4", ",", "5", ",", "6"}], "}"}], 
     ",", 
     RowBox[{"{", 
      RowBox[{"2", ",", "3", ",", "4", ",", "5", ",", "6", ",", "7"}], "}"}], 
     ",", 
     RowBox[{"{", 
      RowBox[{"3", ",", "4", ",", "5", ",", "6", ",", "7", ",", "8"}], "}"}], 
     ",", 
     RowBox[{"{", 
      RowBox[{"4", ",", "5", ",", "6", ",", "7", ",", "8", ",", "9"}], "}"}], 
     ",", 
     RowBox[{"{", 
      RowBox[{"5", ",", "6", ",", "7", ",", "8", ",", "9", ",", "10"}], "}"}],
      ",", 
     RowBox[{"{", 
      RowBox[{"1", ",", "2", ",", "3", ",", "4", ",", "5"}], "}"}], ",", 
     RowBox[{"{", 
      RowBox[{"2", ",", "3", ",", "4", ",", "5", ",", "6"}], "}"}], ",", 
     RowBox[{"{", 
      RowBox[{"3", ",", "4", ",", "5", ",", "6", ",", "7"}], "}"}], ",", 
     RowBox[{"{", 
      RowBox[{"4", ",", "5", ",", "6", ",", "7", ",", "8"}], "}"}], ",", 
     RowBox[{"{", 
      RowBox[{"5", ",", "6", ",", "7", ",", "8", ",", "9"}], "}"}], ",", 
     RowBox[{"{", 
      RowBox[{"6", ",", "7", ",", "8", ",", "9", ",", "10"}], "}"}], ",", 
     RowBox[{"{", 
      RowBox[{"1", ",", "2", ",", "3", ",", "4"}], "}"}], ",", 
     RowBox[{"{", 
      RowBox[{"2", ",", "3", ",", "4", ",", "5"}], "}"}], ",", 
     RowBox[{"{", 
      RowBox[{"3", ",", "4", ",", "5", ",", "6"}], "}"}], ",", 
     RowBox[{"{", 
      RowBox[{"4", ",", "5", ",", "6", ",", "7"}], "}"}], ",", 
     RowBox[{"{", 
      RowBox[{"5", ",", "6", ",", "7", ",", "8"}], "}"}], ",", 
     RowBox[{"{", 
      RowBox[{"6", ",", "7", ",", "8", ",", "9"}], "}"}], ",", 
     RowBox[{"{", 
      RowBox[{"7", ",", "8", ",", "9", ",", "10"}], "}"}], ",", 
     RowBox[{"{", 
      RowBox[{"8", ",", "9", ",", "10", ",", "11"}], "}"}], ",", 
     RowBox[{"{", 
      RowBox[{"1", ",", "2", ",", "3"}], "}"}], ",", 
     RowBox[{"{", 
      RowBox[{"2", ",", "3", ",", "4"}], "}"}], ",", 
     RowBox[{"{", 
      RowBox[{"3", ",", "4", ",", "5"}], "}"}], ",", 
     RowBox[{"{", 
      RowBox[{"4", ",", "5", ",", "6"}], "}"}], ",", 
     RowBox[{"{", 
      RowBox[{"5", ",", "6", ",", "7"}], "}"}], ",", 
     RowBox[{"{", 
      RowBox[{"6", ",", "7", ",", "8"}], "}"}], ",", 
     RowBox[{"{", 
      RowBox[{"7", ",", "8", ",", "9"}], "}"}], ",", 
     RowBox[{"{", 
      RowBox[{"8", ",", "9", ",", "10"}], "}"}], ",", 
     RowBox[{"{", 
      RowBox[{"9", ",", "10", ",", "11"}], "}"}], ",", 
     RowBox[{"{", 
      RowBox[{"1", ",", "2"}], "}"}], ",", 
     RowBox[{"{", 
      RowBox[{"2", ",", "3"}], "}"}], ",", 
     RowBox[{"{", 
      RowBox[{"3", ",", "4"}], "}"}], ",", 
     RowBox[{"{", 
      RowBox[{"4", ",", "5"}], "}"}], ",", 
     RowBox[{"{", 
      RowBox[{"5", ",", "6"}], "}"}], ",", 
     RowBox[{"{", 
      RowBox[{"6", ",", "7"}], "}"}], ",", 
     RowBox[{"{", 
      RowBox[{"7", ",", "8"}], "}"}], ",", 
     RowBox[{"{", 
      RowBox[{"8", ",", "9"}], "}"}], ",", 
     RowBox[{"{", 
      RowBox[{"9", ",", "10"}], "}"}], ",", 
     RowBox[{"{", 
      RowBox[{"10", ",", "11"}], "}"}], ",", 
     RowBox[{"{", 
      RowBox[{"11", ",", "12"}], "}"}], ",", 
     RowBox[{"{", "1", "}"}], ",", 
     RowBox[{"{", "2", "}"}], ",", 
     RowBox[{"{", "3", "}"}], ",", 
     RowBox[{"{", "4", "}"}], ",", 
     RowBox[{"{", "5", "}"}], ",", 
     RowBox[{"{", "6", "}"}], ",", 
     RowBox[{"{", "7", "}"}], ",", 
     RowBox[{"{", "8", "}"}], ",", 
     RowBox[{"{", "9", "}"}], ",", 
     RowBox[{"{", "10", "}"}], ",", 
     RowBox[{"{", "11", "}"}], ",", 
     RowBox[{"{", "12", "}"}]}], "}"}]}], ";"}], "\[IndentingNewLine]", 
 RowBox[{
  RowBox[{"hdat13", "=", 
   RowBox[{"{", 
    RowBox[{
     RowBox[{"{", 
      RowBox[{
       RowBox[{"{", 
        RowBox[{
        "\"\<GAAGAGTGAC\>\"", ",", "6", ",", "5", ",", "43", ",", "47"}], 
        "}"}], ",", 
       RowBox[{"{", 
        RowBox[{
        "\"\<GAAGAGTGGC\>\"", ",", "93", ",", "105", ",", "138", ",", "58"}], 
        "}"}], ",", 
       RowBox[{"{", 
        RowBox[{
        "\"\<GGAGAGTGAC\>\"", ",", "0", ",", "0", ",", "1", ",", "0"}], "}"}],
        ",", 
       RowBox[{"{", 
        RowBox[{
        "\"\<GAAGAATGGC\>\"", ",", "0", ",", "0", ",", "0", ",", "1"}], "}"}],
        ",", 
       RowBox[{"{", 
        RowBox[{
        "\"\<GAAGCGTGAC\>\"", ",", "0", ",", "0", ",", "0", ",", "1"}], "}"}],
        ",", 
       RowBox[{"{", 
        RowBox[{
        "\"\<GAATAGTGGC\>\"", ",", "0", ",", "0", ",", "0", ",", "1"}], "}"}],
        ",", 
       RowBox[{"{", 
        RowBox[{
        "\"\<TAAGAGTGAC\>\"", ",", "0", ",", "0", ",", "0", ",", "67"}], 
        "}"}], ",", 
       RowBox[{"{", 
        RowBox[{
        "\"\<TAAGAGTGGC\>\"", ",", "0", ",", "0", ",", "0", ",", "24"}], 
        "}"}], ",", 
       RowBox[{"{", 
        RowBox[{"\"\<X\>\"", ",", "1", ",", "1", ",", "0", ",", "1"}], 
        "}"}]}], "}"}], ",", 
     RowBox[{"{", 
      RowBox[{
       RowBox[{"{", 
        RowBox[{"\"\<GAAGAGTGG\>\"", ",", "0", ",", "3", ",", "1", ",", "0"}],
         "}"}], ",", 
       RowBox[{"{", 
        RowBox[{"\"\<TAAGAGTGG\>\"", ",", "0", ",", "0", ",", "0", ",", "1"}],
         "}"}], ",", 
       RowBox[{"{", 
        RowBox[{"\"\<X\>\"", ",", "0", ",", "0", ",", "0", ",", "0"}], 
        "}"}]}], "}"}], ",", 
     RowBox[{"{", 
      RowBox[{
       RowBox[{"{", 
        RowBox[{
        "\"\<AAGAGTGAC\>\"", ",", "35", ",", "41", ",", "320", ",", "529"}], 
        "}"}], ",", 
       RowBox[{"{", 
        RowBox[{
        "\"\<AAGAGTGGC\>\"", ",", "906", ",", "859", ",", "760", ",", "231"}],
         "}"}], ",", 
       RowBox[{"{", 
        RowBox[{"\"\<AAGAATGAC\>\"", ",", "0", ",", "0", ",", "0", ",", "4"}],
         "}"}], ",", 
       RowBox[{"{", 
        RowBox[{
        "\"\<AAGAATGGC\>\"", ",", "0", ",", "0", ",", "0", ",", "10"}], "}"}],
        ",", 
       RowBox[{"{", 
        RowBox[{"\"\<AATAGTGAC\>\"", ",", "0", ",", "0", ",", "0", ",", "2"}],
         "}"}], ",", 
       RowBox[{"{", 
        RowBox[{"\"\<AATAGTGGC\>\"", ",", "0", ",", "0", ",", "0", ",", "1"}],
         "}"}], ",", 
       RowBox[{"{", 
        RowBox[{"\"\<X\>\"", ",", "5", ",", "2", ",", "1", ",", "3"}], 
        "}"}]}], "}"}], ",", 
     RowBox[{"{", 
      RowBox[{
       RowBox[{"{", 
        RowBox[{
        "\"\<GAAGAGTG\>\"", ",", "344", ",", "274", ",", "285", ",", "159"}], 
        "}"}], ",", 
       RowBox[{"{", 
        RowBox[{"\"\<GAAGAATG\>\"", ",", "0", ",", "0", ",", "0", ",", "2"}], 
        "}"}], ",", 
       RowBox[{"{", 
        RowBox[{"\"\<GAATAGTG\>\"", ",", "0", ",", "0", ",", "0", ",", "2"}], 
        "}"}], ",", 
       RowBox[{"{", 
        RowBox[{"\"\<TAAGAATG\>\"", ",", "0", ",", "0", ",", "0", ",", "1"}], 
        "}"}], ",", 
       RowBox[{"{", 
        RowBox[{"\"\<TAAGAGTG\>\"", ",", "0", ",", "0", ",", "0", ",", "71"}],
         "}"}], ",", 
       RowBox[{"{", 
        RowBox[{"\"\<X\>\"", ",", "0", ",", "0", ",", "4", ",", "2"}], 
        "}"}]}], "}"}], ",", 
     RowBox[{"{", 
      RowBox[{
       RowBox[{"{", 
        RowBox[{"\"\<AAGAGTGG\>\"", ",", "5", ",", "2", ",", "7", ",", "0"}], 
        "}"}], ",", 
       RowBox[{"{", 
        RowBox[{"\"\<AAGAGTGA\>\"", ",", "0", ",", "1", ",", "2", ",", "1"}], 
        "}"}], ",", 
       RowBox[{"{", 
        RowBox[{"\"\<X\>\"", ",", "0", ",", "0", ",", "0", ",", "0"}], 
        "}"}]}], "}"}], ",", 
     RowBox[{"{", 
      RowBox[{
       RowBox[{"{", 
        RowBox[{
        "\"\<AGAGTGAC\>\"", ",", "91", ",", "107", ",", "779", ",", "1280"}], 
        "}"}], ",", 
       RowBox[{"{", 
        RowBox[{
        "\"\<AGAGTGGC\>\"", ",", "2264", ",", "2143", ",", "1891", ",", 
         "526"}], "}"}], ",", 
       RowBox[{"{", 
        RowBox[{"\"\<ATAGTGAC\>\"", ",", "2", ",", "0", ",", "0", ",", "12"}],
         "}"}], ",", 
       RowBox[{"{", 
        RowBox[{"\"\<ATAGTGGC\>\"", ",", "4", ",", "0", ",", "0", ",", "15"}],
         "}"}], ",", 
       RowBox[{"{", 
        RowBox[{"\"\<AGAGTGGA\>\"", ",", "0", ",", "1", ",", "0", ",", "0"}], 
        "}"}], ",", 
       RowBox[{"{", 
        RowBox[{"\"\<AGAATGAC\>\"", ",", "0", ",", "0", ",", "0", ",", "7"}], 
        "}"}], ",", 
       RowBox[{"{", 
        RowBox[{"\"\<AGAATGGC\>\"", ",", "0", ",", "0", ",", "0", ",", "12"}],
         "}"}], ",", 
       RowBox[{"{", 
        RowBox[{"\"\<AGAGAGGC\>\"", ",", "0", ",", "0", ",", "0", ",", "1"}], 
        "}"}], ",", 
       RowBox[{"{", 
        RowBox[{"\"\<AGCGTGGC\>\"", ",", "0", ",", "0", ",", "0", ",", "1"}], 
        "}"}], ",", 
       RowBox[{"{", 
        RowBox[{"\"\<CGAGTGAC\>\"", ",", "0", ",", "0", ",", "0", ",", "3"}], 
        "}"}], ",", 
       RowBox[{"{", 
        RowBox[{"\"\<X\>\"", ",", "12", ",", "4", ",", "4", ",", "5"}], 
        "}"}]}], "}"}], ",", 
     RowBox[{"{", 
      RowBox[{
       RowBox[{"{", 
        RowBox[{
        "\"\<GAAGAGT\>\"", ",", "235", ",", "211", ",", "224", ",", "126"}], 
        "}"}], ",", 
       RowBox[{"{", 
        RowBox[{"\"\<GAAGAAT\>\"", ",", "0", ",", "0", ",", "0", ",", "1"}], 
        "}"}], ",", 
       RowBox[{"{", 
        RowBox[{"\"\<GAAGAGA\>\"", ",", "0", ",", "0", ",", "0", ",", "4"}], 
        "}"}], ",", 
       RowBox[{"{", 
        RowBox[{"\"\<GAAGCGT\>\"", ",", "0", ",", "0", ",", "0", ",", "1"}], 
        "}"}], ",", 
       RowBox[{"{", 
        RowBox[{"\"\<TAAGAGT\>\"", ",", "0", ",", "0", ",", "0", ",", "54"}], 
        "}"}], ",", 
       RowBox[{"{", 
        RowBox[{"\"\<X\>\"", ",", "1", ",", "0", ",", "1", ",", "0"}], 
        "}"}]}], "}"}], ",", 
     RowBox[{"{", 
      RowBox[{
       RowBox[{"{", 
        RowBox[{
        "\"\<AAGAGTG\>\"", ",", "276", ",", "319", ",", "330", ",", "190"}], 
        "}"}], ",", 
       RowBox[{"{", 
        RowBox[{"\"\<AAGAATG\>\"", ",", "0", ",", "0", ",", "0", ",", "5"}], 
        "}"}], ",", 
       RowBox[{"{", 
        RowBox[{"\"\<AATAGTG\>\"", ",", "0", ",", "0", ",", "0", ",", "1"}], 
        "}"}], ",", 
       RowBox[{"{", 
        RowBox[{"\"\<X\>\"", ",", "1", ",", "0", ",", "1", ",", "0"}], 
        "}"}]}], "}"}], ",", 
     RowBox[{"{", 
      RowBox[{
       RowBox[{"{", 
        RowBox[{"\"\<AGAGTGA\>\"", ",", "3", ",", "4", ",", "15", ",", "26"}],
         "}"}], ",", 
       RowBox[{"{", 
        RowBox[{
        "\"\<AGAGTGG\>\"", ",", "65", ",", "57", ",", "44", ",", "13"}], 
        "}"}], ",", 
       RowBox[{"{", 
        RowBox[{"\"\<ATAGTGG\>\"", ",", "2", ",", "0", ",", "0", ",", "0"}], 
        "}"}], ",", 
       RowBox[{"{", 
        RowBox[{"\"\<X\>\"", ",", "0", ",", "0", ",", "1", ",", "1"}], 
        "}"}]}], "}"}], ",", 
     RowBox[{"{", 
      RowBox[{
       RowBox[{"{", 
        RowBox[{"\"\<GAATGGC\>\"", ",", "1", ",", "0", ",", "0", ",", "1"}], 
        "}"}], ",", 
       RowBox[{"{", 
        RowBox[{"\"\<GAGTGAC\>\"", ",", "4", ",", "6", ",", "49", ",", "85"}],
         "}"}], ",", 
       RowBox[{"{", 
        RowBox[{
        "\"\<GAGTGGC\>\"", ",", "137", ",", "144", ",", "111", ",", "28"}], 
        "}"}], ",", 
       RowBox[{"{", 
        RowBox[{"\"\<TAGTGGC\>\"", ",", "0", ",", "0", ",", "0", ",", "1"}], 
        "}"}], ",", 
       RowBox[{"{", 
        RowBox[{"\"\<X\>\"", ",", "1", ",", "2", ",", "0", ",", "0"}], 
        "}"}]}], "}"}], ",", 
     RowBox[{"{", 
      RowBox[{
       RowBox[{"{", 
        RowBox[{
        "\"\<GAAGAG\>\"", ",", "44", ",", "22", ",", "32", ",", "26"}], "}"}],
        ",", 
       RowBox[{"{", 
        RowBox[{"\"\<TAAGAG\>\"", ",", "0", ",", "0", ",", "0", ",", "7"}], 
        "}"}], ",", 
       RowBox[{"{", 
        RowBox[{"\"\<X\>\"", ",", "4", ",", "4", ",", "4", ",", "1"}], 
        "}"}]}], "}"}], ",", 
     RowBox[{"{", 
      RowBox[{
       RowBox[{"{", 
        RowBox[{
        "\"\<AAGAGT\>\"", ",", "126", ",", "189", ",", "257", ",", "148"}], 
        "}"}], ",", 
       RowBox[{"{", 
        RowBox[{"\"\<AAGAAT\>\"", ",", "0", ",", "0", ",", "0", ",", "4"}], 
        "}"}], ",", 
       RowBox[{"{", 
        RowBox[{"\"\<AAGAGA\>\"", ",", "0", ",", "0", ",", "0", ",", "1"}], 
        "}"}], ",", 
       RowBox[{"{", 
        RowBox[{"\"\<X\>\"", ",", "0", ",", "1", ",", "1", ",", "0"}], 
        "}"}]}], "}"}], ",", 
     RowBox[{"{", 
      RowBox[{
       RowBox[{"{", 
        RowBox[{"\"\<AGAGAG\>\"", ",", "1", ",", "0", ",", "0", ",", "1"}], 
        "}"}], ",", 
       RowBox[{"{", 
        RowBox[{
        "\"\<AGAGTG\>\"", ",", "1565", ",", "1869", ",", "1976", ",", 
         "1656"}], "}"}], ",", 
       RowBox[{"{", 
        RowBox[{"\"\<AGAGTT\>\"", ",", "1", ",", "0", ",", "0", ",", "0"}], 
        "}"}], ",", 
       RowBox[{"{", 
        RowBox[{"\"\<ATAGTG\>\"", ",", "1", ",", "0", ",", "0", ",", "10"}], 
        "}"}], ",", 
       RowBox[{"{", 
        RowBox[{"\"\<AGCGTG\>\"", ",", "0", ",", "1", ",", "0", ",", "2"}], 
        "}"}], ",", 
       RowBox[{"{", 
        RowBox[{"\"\<AGAATG\>\"", ",", "0", ",", "0", ",", "0", ",", "16"}], 
        "}"}], ",", 
       RowBox[{"{", 
        RowBox[{"\"\<CGAGTG\>\"", ",", "0", ",", "0", ",", "0", ",", "1"}], 
        "}"}], ",", 
       RowBox[{"{", 
        RowBox[{"\"\<X\>\"", ",", "1", ",", "1", ",", "4", ",", "5"}], 
        "}"}]}], "}"}], ",", 
     RowBox[{"{", 
      RowBox[{
       RowBox[{"{", 
        RowBox[{"\"\<GAGTGG\>\"", ",", "9", ",", "6", ",", "2", ",", "1"}], 
        "}"}], ",", 
       RowBox[{"{", 
        RowBox[{"\"\<GAGTGA\>\"", ",", "0", ",", "0", ",", "0", ",", "1"}], 
        "}"}], ",", 
       RowBox[{"{", 
        RowBox[{"\"\<X\>\"", ",", "0", ",", "0", ",", "0", ",", "0"}], 
        "}"}]}], "}"}], ",", 
     RowBox[{"{", 
      RowBox[{
       RowBox[{"{", 
        RowBox[{"\"\<AATGGC\>\"", ",", "1", ",", "0", ",", "0", ",", "38"}], 
        "}"}], ",", 
       RowBox[{"{", 
        RowBox[{
        "\"\<AGTGAC\>\"", ",", "300", ",", "324", ",", "2119", ",", "3661"}], 
        "}"}], ",", 
       RowBox[{"{", 
        RowBox[{
        "\"\<AGTGGC\>\"", ",", "6445", ",", "6015", ",", "4881", ",", 
         "1314"}], "}"}], ",", 
       RowBox[{"{", 
        RowBox[{"\"\<CGTGGC\>\"", ",", "0", ",", "2", ",", "1", ",", "1"}], 
        "}"}], ",", 
       RowBox[{"{", 
        RowBox[{"\"\<AGTTGC\>\"", ",", "0", ",", "0", ",", "1", ",", "0"}], 
        "}"}], ",", 
       RowBox[{"{", 
        RowBox[{"\"\<AATGAC\>\"", ",", "0", ",", "0", ",", "0", ",", "36"}], 
        "}"}], ",", 
       RowBox[{"{", 
        RowBox[{"\"\<AGAGGC\>\"", ",", "0", ",", "0", ",", "0", ",", "3"}], 
        "}"}], ",", 
       RowBox[{"{", 
        RowBox[{"\"\<CGTGAC\>\"", ",", "0", ",", "0", ",", "0", ",", "15"}], 
        "}"}], ",", 
       RowBox[{"{", 
        RowBox[{"\"\<X\>\"", ",", "28", ",", "16", ",", "12", ",", "12"}], 
        "}"}]}], "}"}], ",", 
     RowBox[{"{", 
      RowBox[{
       RowBox[{"{", 
        RowBox[{"\"\<GAAGA\>\"", ",", "40", ",", "36", ",", "40", ",", "13"}],
         "}"}], ",", 
       RowBox[{"{", 
        RowBox[{"\"\<TAAGA\>\"", ",", "0", ",", "0", ",", "0", ",", "7"}], 
        "}"}], ",", 
       RowBox[{"{", 
        RowBox[{"\"\<X\>\"", ",", "0", ",", "2", ",", "0", ",", "0"}], 
        "}"}]}], "}"}], ",", 
     RowBox[{"{", 
      RowBox[{
       RowBox[{"{", 
        RowBox[{"\"\<AAGAG\>\"", ",", "31", ",", "36", ",", "40", ",", "21"}],
         "}"}], ",", 
       RowBox[{"{", 
        RowBox[{"\"\<AAGAA\>\"", ",", "0", ",", "0", ",", "0", ",", "1"}], 
        "}"}], ",", 
       RowBox[{"{", 
        RowBox[{"\"\<X\>\"", ",", "1", ",", "0", ",", "4", ",", "2"}], 
        "}"}]}], "}"}], ",", 
     RowBox[{"{", 
      RowBox[{
       RowBox[{"{", 
        RowBox[{"\"\<AGAAT\>\"", ",", "1", ",", "0", ",", "0", ",", "5"}], 
        "}"}], ",", 
       RowBox[{"{", 
        RowBox[{
        "\"\<AGAGT\>\"", ",", "825", ",", "997", ",", "1104", ",", "795"}], 
        "}"}], ",", 
       RowBox[{"{", 
        RowBox[{"\"\<ATAGT\>\"", ",", "2", ",", "0", ",", "0", ",", "3"}], 
        "}"}], ",", 
       RowBox[{"{", 
        RowBox[{"\"\<AGAGA\>\"", ",", "0", ",", "0", ",", "0", ",", "2"}], 
        "}"}], ",", 
       RowBox[{"{", 
        RowBox[{"\"\<AGCGT\>\"", ",", "0", ",", "0", ",", "0", ",", "2"}], 
        "}"}], ",", 
       RowBox[{"{", 
        RowBox[{"\"\<X\>\"", ",", "1", ",", "0", ",", "1", ",", "2"}], 
        "}"}]}], "}"}], ",", 
     RowBox[{"{", 
      RowBox[{
       RowBox[{"{", 
        RowBox[{"\"\<GAGTG\>\"", ",", "27", ",", "26", ",", "27", ",", "19"}],
         "}"}], ",", 
       RowBox[{"{", 
        RowBox[{"\"\<X\>\"", ",", "0", ",", "0", ",", "0", ",", "1"}], 
        "}"}]}], "}"}], ",", 
     RowBox[{"{", 
      RowBox[{
       RowBox[{"{", 
        RowBox[{"\"\<AGTGA\>\"", ",", "2", ",", "2", ",", "5", ",", "15"}], 
        "}"}], ",", 
       RowBox[{"{", 
        RowBox[{"\"\<AGTGG\>\"", ",", "70", ",", "55", ",", "40", ",", "8"}], 
        "}"}], ",", 
       RowBox[{"{", 
        RowBox[{"\"\<AATGG\>\"", ",", "0", ",", "0", ",", "0", ",", "1"}], 
        "}"}], ",", 
       RowBox[{"{", 
        RowBox[{"\"\<X\>\"", ",", "0", ",", "1", ",", "0", ",", "0"}], 
        "}"}]}], "}"}], ",", 
     RowBox[{"{", 
      RowBox[{
       RowBox[{"{", 
        RowBox[{"\"\<GAGGC\>\"", ",", "2", ",", "0", ",", "0", ",", "6"}], 
        "}"}], ",", 
       RowBox[{"{", 
        RowBox[{
        "\"\<GTGAC\>\"", ",", "19", ",", "25", ",", "125", ",", "251"}], 
        "}"}], ",", 
       RowBox[{"{", 
        RowBox[{
        "\"\<GTGGC\>\"", ",", "412", ",", "403", ",", "319", ",", "73"}], 
        "}"}], ",", 
       RowBox[{"{", 
        RowBox[{"\"\<ATGAC\>\"", ",", "0", ",", "0", ",", "1", ",", "2"}], 
        "}"}], ",", 
       RowBox[{"{", 
        RowBox[{"\"\<ATGGC\>\"", ",", "0", ",", "0", ",", "0", ",", "1"}], 
        "}"}], ",", 
       RowBox[{"{", 
        RowBox[{"\"\<GAGAC\>\"", ",", "0", ",", "0", ",", "0", ",", "2"}], 
        "}"}], ",", 
       RowBox[{"{", 
        RowBox[{"\"\<X\>\"", ",", "3", ",", "2", ",", "0", ",", "2"}], 
        "}"}]}], "}"}], ",", 
     RowBox[{"{", 
      RowBox[{
       RowBox[{"{", 
        RowBox[{
        "\"\<GAAG\>\"", ",", "1530", ",", "1521", ",", "1622", ",", "921"}], 
        "}"}], ",", 
       RowBox[{"{", 
        RowBox[{"\"\<GAAT\>\"", ",", "2", ",", "0", ",", "0", ",", "2"}], 
        "}"}], ",", 
       RowBox[{"{", 
        RowBox[{"\"\<TAAG\>\"", ",", "1", ",", "0", ",", "1", ",", "414"}], 
        "}"}], ",", 
       RowBox[{"{", 
        RowBox[{"\"\<X\>\"", ",", "2", ",", "1", ",", "1", ",", "8"}], 
        "}"}]}], "}"}], ",", 
     RowBox[{"{", 
      RowBox[{
       RowBox[{"{", 
        RowBox[{"\"\<AAGA\>\"", ",", "22", ",", "34", ",", "35", ",", "31"}], 
        "}"}], ",", 
       RowBox[{"{", 
        RowBox[{"\"\<X\>\"", ",", "0", ",", "0", ",", "0", ",", "1"}], 
        "}"}]}], "}"}], ",", 
     RowBox[{"{", 
      RowBox[{
       RowBox[{"{", 
        RowBox[{
        "\"\<AGAG\>\"", ",", "214", ",", "246", ",", "232", ",", "189"}], 
        "}"}], ",", 
       RowBox[{"{", 
        RowBox[{"\"\<AGAA\>\"", ",", "0", ",", "0", ",", "0", ",", "3"}], 
        "}"}], ",", 
       RowBox[{"{", 
        RowBox[{"\"\<AGCG\>\"", ",", "0", ",", "0", ",", "0", ",", "1"}], 
        "}"}], ",", 
       RowBox[{"{", 
        RowBox[{"\"\<ATAG\>\"", ",", "0", ",", "0", ",", "0", ",", "1"}], 
        "}"}], ",", 
       RowBox[{"{", 
        RowBox[{"\"\<X\>\"", ",", "5", ",", "5", ",", "7", ",", "9"}], 
        "}"}]}], "}"}], ",", 
     RowBox[{"{", 
      RowBox[{
       RowBox[{"{", 
        RowBox[{"\"\<GAGT\>\"", ",", "10", ",", "13", ",", "13", ",", "12"}], 
        "}"}], ",", 
       RowBox[{"{", 
        RowBox[{"\"\<GAAT\>\"", ",", "0", ",", "0", ",", "0", ",", "1"}], 
        "}"}], ",", 
       RowBox[{"{", 
        RowBox[{"\"\<X\>\"", ",", "0", ",", "0", ",", "0", ",", "0"}], 
        "}"}]}], "}"}], ",", 
     RowBox[{"{", 
      RowBox[{
       RowBox[{"{", 
        RowBox[{
        "\"\<AGTG\>\"", ",", "273", ",", "259", ",", "301", ",", "158"}], 
        "}"}], ",", 
       RowBox[{"{", 
        RowBox[{"\"\<AATG\>\"", ",", "0", ",", "0", ",", "0", ",", "3"}], 
        "}"}], ",", 
       RowBox[{"{", 
        RowBox[{"\"\<CGTG\>\"", ",", "0", ",", "0", ",", "0", ",", "1"}], 
        "}"}], ",", 
       RowBox[{"{", 
        RowBox[{"\"\<X\>\"", ",", "0", ",", "0", ",", "1", ",", "0"}], 
        "}"}]}], "}"}], ",", 
     RowBox[{"{", 
      RowBox[{
       RowBox[{"{", 
        RowBox[{"\"\<GTGG\>\"", ",", "3", ",", "4", ",", "0", ",", "0"}], 
        "}"}], ",", 
       RowBox[{"{", 
        RowBox[{"\"\<GTGA\>\"", ",", "0", ",", "0", ",", "1", ",", "1"}], 
        "}"}], ",", 
       RowBox[{"{", 
        RowBox[{"\"\<X\>\"", ",", "0", ",", "0", ",", "0", ",", "0"}], 
        "}"}]}], "}"}], ",", 
     RowBox[{"{", 
      RowBox[{
       RowBox[{"{", 
        RowBox[{"\"\<AGGC\>\"", ",", "1", ",", "1", ",", "0", ",", "3"}], 
        "}"}], ",", 
       RowBox[{"{", 
        RowBox[{"\"\<TGAC\>\"", ",", "8", ",", "13", ",", "58", ",", "125"}], 
        "}"}], ",", 
       RowBox[{"{", 
        RowBox[{
        "\"\<TGGC\>\"", ",", "212", ",", "242", ",", "159", ",", "34"}], 
        "}"}], ",", 
       RowBox[{"{", 
        RowBox[{"\"\<X\>\"", ",", "0", ",", "1", ",", "2", ",", "2"}], 
        "}"}]}], "}"}], ",", 
     RowBox[{"{", 
      RowBox[{
       RowBox[{"{", 
        RowBox[{"\"\<GACA\>\"", ",", "2", ",", "1", ",", "10", ",", "25"}], 
        "}"}], ",", 
       RowBox[{"{", 
        RowBox[{"\"\<GGCA\>\"", ",", "34", ",", "37", ",", "34", ",", "9"}], 
        "}"}], ",", 
       RowBox[{"{", 
        RowBox[{"\"\<X\>\"", ",", "0", ",", "0", ",", "0", ",", "0"}], 
        "}"}]}], "}"}], ",", 
     RowBox[{"{", 
      RowBox[{
       RowBox[{"{", 
        RowBox[{"\"\<GAA\>\"", ",", "20", ",", "31", ",", "24", ",", "15"}], 
        "}"}], ",", 
       RowBox[{"{", 
        RowBox[{"\"\<TAA\>\"", ",", "0", ",", "0", ",", "0", ",", "10"}], 
        "}"}], ",", 
       RowBox[{"{", 
        RowBox[{"\"\<X\>\"", ",", "0", ",", "0", ",", "0", ",", "0"}], 
        "}"}]}], "}"}], ",", 
     RowBox[{"{", 
      RowBox[{
       RowBox[{"{", 
        RowBox[{
        "\"\<AAG\>\"", ",", "3624", ",", "4147", ",", "4356", ",", "3485"}], 
        "}"}], ",", 
       RowBox[{"{", 
        RowBox[{"\"\<AAT\>\"", ",", "3", ",", "0", ",", "0", ",", "11"}], 
        "}"}], ",", 
       RowBox[{"{", 
        RowBox[{"\"\<ACG\>\"", ",", "0", ",", "0", ",", "1", ",", "0"}], 
        "}"}], ",", 
       RowBox[{"{", 
        RowBox[{"\"\<GAG\>\"", ",", "0", ",", "0", ",", "5", ",", "3"}], 
        "}"}], ",", 
       RowBox[{"{", 
        RowBox[{"\"\<X\>\"", ",", "1", ",", "1", ",", "2", ",", "5"}], 
        "}"}]}], "}"}], ",", 
     RowBox[{"{", 
      RowBox[{
       RowBox[{"{", 
        RowBox[{
        "\"\<AGA\>\"", ",", "247", ",", "271", ",", "327", ",", "227"}], 
        "}"}], ",", 
       RowBox[{"{", 
        RowBox[{"\"\<AGC\>\"", ",", "0", ",", "0", ",", "0", ",", "1"}], 
        "}"}], ",", 
       RowBox[{"{", 
        RowBox[{"\"\<ATA\>\"", ",", "0", ",", "0", ",", "0", ",", "2"}], 
        "}"}], ",", 
       RowBox[{"{", 
        RowBox[{"\"\<X\>\"", ",", "0", ",", "2", ",", "3", ",", "0"}], 
        "}"}]}], "}"}], ",", 
     RowBox[{"{", 
      RowBox[{
       RowBox[{"{", 
        RowBox[{"\"\<GAG\>\"", ",", "5", ",", "4", ",", "3", ",", "4"}], 
        "}"}], ",", 
       RowBox[{"{", 
        RowBox[{"\"\<GCG\>\"", ",", "0", ",", "0", ",", "0", ",", "1"}], 
        "}"}], ",", 
       RowBox[{"{", 
        RowBox[{"\"\<X\>\"", ",", "0", ",", "0", ",", "0", ",", "0"}], 
        "}"}]}], "}"}], ",", 
     RowBox[{"{", 
      RowBox[{
       RowBox[{"{", 
        RowBox[{"\"\<AGT\>\"", ",", "59", ",", "59", ",", "69", ",", "37"}], 
        "}"}], ",", 
       RowBox[{"{", 
        RowBox[{"\"\<X\>\"", ",", "0", ",", "0", ",", "0", ",", "0"}], 
        "}"}]}], "}"}], ",", 
     RowBox[{"{", 
      RowBox[{
       RowBox[{"{", 
        RowBox[{"\"\<GTG\>\"", ",", "17", ",", "19", ",", "20", ",", "19"}], 
        "}"}], ",", 
       RowBox[{"{", 
        RowBox[{"\"\<X\>\"", ",", "0", ",", "0", ",", "0", ",", "0"}], 
        "}"}]}], "}"}], ",", 
     RowBox[{"{", 
      RowBox[{
       RowBox[{"{", 
        RowBox[{"\"\<TGG\>\"", ",", "4", ",", "2", ",", "1", ",", "1"}], 
        "}"}], ",", 
       RowBox[{"{", 
        RowBox[{"\"\<TGA\>\"", ",", "0", ",", "0", ",", "1", ",", "0"}], 
        "}"}], ",", 
       RowBox[{"{", 
        RowBox[{"\"\<X\>\"", ",", "0", ",", "0", ",", "0", ",", "0"}], 
        "}"}]}], "}"}], ",", 
     RowBox[{"{", 
      RowBox[{
       RowBox[{"{", 
        RowBox[{"\"\<GAC\>\"", ",", "59", ",", "79", ",", "525", ",", "982"}],
         "}"}], ",", 
       RowBox[{"{", 
        RowBox[{
        "\"\<GGC\>\"", ",", "1444", ",", "1570", ",", "1183", ",", "290"}], 
        "}"}], ",", 
       RowBox[{"{", 
        RowBox[{"\"\<TGC\>\"", ",", "0", ",", "1", ",", "0", ",", "0"}], 
        "}"}], ",", 
       RowBox[{"{", 
        RowBox[{"\"\<GGA\>\"", ",", "0", ",", "0", ",", "0", ",", "1"}], 
        "}"}], ",", 
       RowBox[{"{", 
        RowBox[{"\"\<X\>\"", ",", "3", ",", "1", ",", "2", ",", "3"}], 
        "}"}]}], "}"}], ",", 
     RowBox[{"{", 
      RowBox[{
       RowBox[{"{", 
        RowBox[{"\"\<ACA\>\"", ",", "4", ",", "13", ",", "58", ",", "67"}], 
        "}"}], ",", 
       RowBox[{"{", 
        RowBox[{"\"\<GCA\>\"", ",", "45", ",", "51", ",", "53", ",", "13"}], 
        "}"}], ",", 
       RowBox[{"{", 
        RowBox[{"\"\<X\>\"", ",", "0", ",", "0", ",", "0", ",", "0"}], 
        "}"}]}], "}"}], ",", 
     RowBox[{"{", 
      RowBox[{
       RowBox[{"{", 
        RowBox[{
        "\"\<GA\>\"", ",", "6157", ",", "6328", ",", "6706", ",", "4101"}], 
        "}"}], ",", 
       RowBox[{"{", 
        RowBox[{"\"\<GG\>\"", ",", "1", ",", "1", ",", "1", ",", "3"}], "}"}],
        ",", 
       RowBox[{"{", 
        RowBox[{"\"\<TA\>\"", ",", "1", ",", "0", ",", "4", ",", "1093"}], 
        "}"}], ",", 
       RowBox[{"{", 
        RowBox[{"\"\<X\>\"", ",", "1", ",", "1", ",", "4", ",", "11"}], 
        "}"}]}], "}"}], ",", 
     RowBox[{"{", 
      RowBox[{
       RowBox[{"{", 
        RowBox[{"\"\<AA\>\"", ",", "78", ",", "101", ",", "84", ",", "78"}], 
        "}"}], ",", 
       RowBox[{"{", 
        RowBox[{"\"\<X\>\"", ",", "0", ",", "0", ",", "0", ",", "0"}], 
        "}"}]}], "}"}], ",", 
     RowBox[{"{", 
      RowBox[{
       RowBox[{"{", 
        RowBox[{
        "\"\<AG\>\"", ",", "2095", ",", "2396", ",", "2612", ",", "1886"}], 
        "}"}], ",", 
       RowBox[{"{", 
        RowBox[{"\"\<AT\>\"", ",", "2", ",", "0", ",", "1", ",", "13"}], 
        "}"}], ",", 
       RowBox[{"{", 
        RowBox[{"\"\<X\>\"", ",", "1", ",", "1", ",", "1", ",", "0"}], 
        "}"}]}], "}"}], ",", 
     RowBox[{"{", 
      RowBox[{
       RowBox[{"{", 
        RowBox[{"\"\<GA\>\"", ",", "2", ",", "3", ",", "3", ",", "0"}], "}"}],
        ",", 
       RowBox[{"{", 
        RowBox[{"\"\<X\>\"", ",", "0", ",", "0", ",", "0", ",", "0"}], 
        "}"}]}], "}"}], ",", 
     RowBox[{"{", 
      RowBox[{
       RowBox[{"{", 
        RowBox[{"\"\<AG\>\"", ",", "12", ",", "8", ",", "7", ",", "6"}], 
        "}"}], ",", 
       RowBox[{"{", 
        RowBox[{"\"\<X\>\"", ",", "0", ",", "0", ",", "0", ",", "0"}], 
        "}"}]}], "}"}], ",", 
     RowBox[{"{", 
      RowBox[{
       RowBox[{"{", 
        RowBox[{"\"\<GT\>\"", ",", "0", ",", "5", ",", "2", ",", "2"}], "}"}],
        ",", 
       RowBox[{"{", 
        RowBox[{"\"\<X\>\"", ",", "0", ",", "0", ",", "0", ",", "0"}], 
        "}"}]}], "}"}], ",", 
     RowBox[{"{", 
      RowBox[{
       RowBox[{"{", 
        RowBox[{"\"\<TG\>\"", ",", "8", ",", "5", ",", "4", ",", "10"}], 
        "}"}], ",", 
       RowBox[{"{", 
        RowBox[{"\"\<X\>\"", ",", "0", ",", "0", ",", "0", ",", "0"}], 
        "}"}]}], "}"}], ",", 
     RowBox[{"{", 
      RowBox[{
       RowBox[{"{", 
        RowBox[{"\"\<GA\>\"", ",", "1", ",", "0", ",", "5", ",", "7"}], "}"}],
        ",", 
       RowBox[{"{", 
        RowBox[{"\"\<GG\>\"", ",", "11", ",", "16", ",", "16", ",", "1"}], 
        "}"}], ",", 
       RowBox[{"{", 
        RowBox[{"\"\<X\>\"", ",", "0", ",", "0", ",", "0", ",", "0"}], 
        "}"}]}], "}"}], ",", 
     RowBox[{"{", 
      RowBox[{
       RowBox[{"{", 
        RowBox[{
        "\"\<AC\>\"", ",", "167", ",", "234", ",", "1428", ",", "1694"}], 
        "}"}], ",", 
       RowBox[{"{", 
        RowBox[{"\"\<GA\>\"", ",", "1", ",", "0", ",", "0", ",", "0"}], "}"}],
        ",", 
       RowBox[{"{", 
        RowBox[{
        "\"\<GC\>\"", ",", "1572", ",", "1605", ",", "1459", ",", "416"}], 
        "}"}], ",", 
       RowBox[{"{", 
        RowBox[{"\"\<X\>\"", ",", "9", ",", "1", ",", "1", ",", "1"}], 
        "}"}]}], "}"}], ",", 
     RowBox[{"{", 
      RowBox[{
       RowBox[{"{", 
        RowBox[{"\"\<CA\>\"", ",", "3", ",", "1", ",", "2", ",", "1"}], "}"}],
        ",", 
       RowBox[{"{", 
        RowBox[{"\"\<X\>\"", ",", "0", ",", "0", ",", "0", ",", "0"}], 
        "}"}]}], "}"}], ",", 
     RowBox[{"{", 
      RowBox[{
       RowBox[{"{", 
        RowBox[{"\"\<AA\>\"", ",", "206", ",", "110", ",", "42", ",", "15"}], 
        "}"}], ",", 
       RowBox[{"{", 
        RowBox[{
        "\"\<AG\>\"", ",", "2893", ",", "3092", ",", "3080", ",", "2326"}], 
        "}"}], ",", 
       RowBox[{"{", 
        RowBox[{"\"\<GG\>\"", ",", "0", ",", "0", ",", "0", ",", "1"}], "}"}],
        ",", 
       RowBox[{"{", 
        RowBox[{"\"\<X\>\"", ",", "0", ",", "0", ",", "0", ",", "0"}], 
        "}"}]}], "}"}], ",", 
     RowBox[{"{", 
      RowBox[{
       RowBox[{"{", 
        RowBox[{
        "\"\<G\>\"", ",", "4077", ",", "4544", ",", "4894", ",", "3565"}], 
        "}"}], ",", 
       RowBox[{"{", 
        RowBox[{"\"\<T\>\"", ",", "0", ",", "0", ",", "3", ",", "686"}], 
        "}"}], ",", 
       RowBox[{"{", 
        RowBox[{"\"\<X\>\"", ",", "0", ",", "1", ",", "0", ",", "5"}], 
        "}"}]}], "}"}], ",", 
     RowBox[{"{", 
      RowBox[{
       RowBox[{"{", 
        RowBox[{"\"\<A\>\"", ",", "272", ",", "284", ",", "310", ",", "253"}],
         "}"}], ",", 
       RowBox[{"{", 
        RowBox[{"\"\<X\>\"", ",", "0", ",", "0", ",", "0", ",", "0"}], 
        "}"}]}], "}"}], ",", 
     RowBox[{"{", 
      RowBox[{
       RowBox[{"{", 
        RowBox[{"\"\<A\>\"", ",", "28", ",", "25", ",", "22", ",", "27"}], 
        "}"}], ",", 
       RowBox[{"{", 
        RowBox[{"\"\<X\>\"", ",", "0", ",", "0", ",", "0", ",", "0"}], 
        "}"}]}], "}"}], ",", 
     RowBox[{"{", 
      RowBox[{
       RowBox[{"{", 
        RowBox[{"\"\<G\>\"", ",", "11", ",", "10", ",", "10", ",", "9"}], 
        "}"}], ",", 
       RowBox[{"{", 
        RowBox[{"\"\<X\>\"", ",", "0", ",", "0", ",", "0", ",", "0"}], 
        "}"}]}], "}"}], ",", 
     RowBox[{"{", 
      RowBox[{
       RowBox[{"{", 
        RowBox[{"\"\<A\>\"", ",", "2", ",", "0", ",", "2", ",", "0"}], "}"}], 
       ",", 
       RowBox[{"{", 
        RowBox[{"\"\<X\>\"", ",", "0", ",", "0", ",", "0", ",", "0"}], 
        "}"}]}], "}"}], ",", 
     RowBox[{"{", 
      RowBox[{"{", 
       RowBox[{"\"\<X\>\"", ",", "0"}], "}"}], "}"}], ",", 
     RowBox[{"{", 
      RowBox[{
       RowBox[{"{", 
        RowBox[{"\"\<T\>\"", ",", "0", ",", "0", ",", "1", ",", "0"}], "}"}], 
       ",", 
       RowBox[{"{", 
        RowBox[{"\"\<X\>\"", ",", "0", ",", "0", ",", "0", ",", "0"}], 
        "}"}]}], "}"}], ",", 
     RowBox[{"{", 
      RowBox[{
       RowBox[{"{", 
        RowBox[{"\"\<G\>\"", ",", "5", ",", "8", ",", "4", ",", "10"}], "}"}],
        ",", 
       RowBox[{"{", 
        RowBox[{"\"\<X\>\"", ",", "0", ",", "0", ",", "0", ",", "0"}], 
        "}"}]}], "}"}], ",", 
     RowBox[{"{", 
      RowBox[{
       RowBox[{"{", 
        RowBox[{"\"\<G\>\"", ",", "11", ",", "6", ",", "1", ",", "5"}], "}"}],
        ",", 
       RowBox[{"{", 
        RowBox[{"\"\<A\>\"", ",", "0", ",", "0", ",", "2", ",", "3"}], "}"}], 
       ",", 
       RowBox[{"{", 
        RowBox[{"\"\<X\>\"", ",", "0", ",", "0", ",", "0", ",", "0"}], 
        "}"}]}], "}"}], ",", 
     RowBox[{"{", 
      RowBox[{
       RowBox[{"{", 
        RowBox[{"\"\<C\>\"", ",", "18", ",", "24", ",", "40", ",", "33"}], 
        "}"}], ",", 
       RowBox[{"{", 
        RowBox[{"\"\<X\>\"", ",", "0", ",", "0", ",", "0", ",", "0"}], 
        "}"}]}], "}"}], ",", 
     RowBox[{"{", 
      RowBox[{
       RowBox[{"{", 
        RowBox[{
        "\"\<A\>\"", ",", "11255", ",", "11337", ",", "14076", ",", "9485"}], 
        "}"}], ",", 
       RowBox[{"{", 
        RowBox[{"\"\<G\>\"", ",", "1", ",", "1", ",", "1", ",", "0"}], "}"}], 
       ",", 
       RowBox[{"{", 
        RowBox[{"\"\<X\>\"", ",", "1", ",", "0", ",", "0", ",", "0"}], 
        "}"}]}], "}"}], ",", 
     RowBox[{"{", 
      RowBox[{
       RowBox[{"{", 
        RowBox[{"\"\<A\>\"", ",", "492", ",", "327", ",", "163", ",", "70"}], 
        "}"}], ",", 
       RowBox[{"{", 
        RowBox[{
        "\"\<G\>\"", ",", "7031", ",", "8521", ",", "11088", ",", "8050"}], 
        "}"}], ",", 
       RowBox[{"{", 
        RowBox[{"\"\<X\>\"", ",", "2", ",", "0", ",", "0", ",", "0"}], 
        "}"}]}], "}"}]}], "}"}]}], ";"}], "\[IndentingNewLine]", 
 RowBox[{
  RowBox[{"hdat14", "=", 
   RowBox[{"{", 
    RowBox[{
     RowBox[{"{", 
      RowBox[{
       RowBox[{"{", 
        RowBox[{"\"\<GAAGAGTGGC\>\"", ",", "78", ",", "71", ",", "44"}], 
        "}"}], ",", 
       RowBox[{"{", 
        RowBox[{"\"\<GAAGAATGGA\>\"", ",", "0", ",", "0", ",", "8"}], "}"}], 
       ",", 
       RowBox[{"{", 
        RowBox[{"\"\<GAAGAATGGC\>\"", ",", "0", ",", "0", ",", "29"}], "}"}], 
       ",", 
       RowBox[{"{", 
        RowBox[{"\"\<GAAGAGTGGA\>\"", ",", "0", ",", "0", ",", "53"}], "}"}], 
       ",", 
       RowBox[{"{", 
        RowBox[{"\"\<TAAGAATGGC\>\"", ",", "0", ",", "0", ",", "10"}], "}"}], 
       ",", 
       RowBox[{"{", 
        RowBox[{"\"\<TAAGAGTGGA\>\"", ",", "0", ",", "0", ",", "18"}], "}"}], 
       ",", 
       RowBox[{"{", 
        RowBox[{"\"\<TAAGAGTGGC\>\"", ",", "0", ",", "0", ",", "26"}], "}"}], 
       ",", 
       RowBox[{"{", 
        RowBox[{"\"\<X\>\"", ",", "0", ",", "0", ",", "6"}], "}"}]}], "}"}], 
     ",", 
     RowBox[{"{", 
      RowBox[{
       RowBox[{"{", 
        RowBox[{"\"\<GAAGAGTGG\>\"", ",", "2", ",", "1", ",", "0"}], "}"}], 
       ",", 
       RowBox[{"{", 
        RowBox[{"\"\<X\>\"", ",", "0", ",", "0", ",", "0"}], "}"}]}], "}"}], 
     ",", 
     RowBox[{"{", 
      RowBox[{
       RowBox[{"{", 
        RowBox[{"\"\<AAGAGTGGC\>\"", ",", "743", ",", "853", ",", "505"}], 
        "}"}], ",", 
       RowBox[{"{", 
        RowBox[{"\"\<AAGAGTGAC\>\"", ",", "0", ",", "1", ",", "0"}], "}"}], 
       ",", 
       RowBox[{"{", 
        RowBox[{"\"\<AAGAATGGA\>\"", ",", "0", ",", "0", ",", "14"}], "}"}], 
       ",", 
       RowBox[{"{", 
        RowBox[{"\"\<AAGAATGGC\>\"", ",", "0", ",", "0", ",", "226"}], "}"}], 
       ",", 
       RowBox[{"{", 
        RowBox[{"\"\<AAGAGTGGA\>\"", ",", "0", ",", "0", ",", "135"}], "}"}], 
       ",", 
       RowBox[{"{", 
        RowBox[{"\"\<AAGCGTGGC\>\"", ",", "0", ",", "0", ",", "1"}], "}"}], 
       ",", 
       RowBox[{"{", 
        RowBox[{"\"\<AATAGTGGC\>\"", ",", "0", ",", "0", ",", "10"}], "}"}], 
       ",", 
       RowBox[{"{", 
        RowBox[{"\"\<GAGAATGGC\>\"", ",", "0", ",", "0", ",", "1"}], "}"}], 
       ",", 
       RowBox[{"{", 
        RowBox[{"\"\<GAGAGTGGC\>\"", ",", "0", ",", "0", ",", "1"}], "}"}], 
       ",", 
       RowBox[{"{", 
        RowBox[{"\"\<X\>\"", ",", "0", ",", "2", ",", "59"}], "}"}]}], "}"}], 
     ",", 
     RowBox[{"{", 
      RowBox[{
       RowBox[{"{", 
        RowBox[{"\"\<GAAGAGTG\>\"", ",", "228", ",", "263", ",", "115"}], 
        "}"}], ",", 
       RowBox[{"{", 
        RowBox[{"\"\<GAAGAATG\>\"", ",", "0", ",", "0", ",", "90"}], "}"}], 
       ",", 
       RowBox[{"{", 
        RowBox[{"\"\<GAATAGTG\>\"", ",", "0", ",", "0", ",", "5"}], "}"}], 
       ",", 
       RowBox[{"{", 
        RowBox[{"\"\<TAAGAATG\>\"", ",", "0", ",", "0", ",", "8"}], "}"}], 
       ",", 
       RowBox[{"{", 
        RowBox[{"\"\<TAAGAGTG\>\"", ",", "0", ",", "0", ",", "31"}], "}"}], 
       ",", 
       RowBox[{"{", 
        RowBox[{"\"\<TAATAGTG\>\"", ",", "0", ",", "0", ",", "1"}], "}"}], 
       ",", 
       RowBox[{"{", 
        RowBox[{"\"\<X\>\"", ",", "0", ",", "0", ",", "1"}], "}"}]}], "}"}], 
     ",", 
     RowBox[{"{", 
      RowBox[{
       RowBox[{"{", 
        RowBox[{"\"\<AAGAGTGG\>\"", ",", "2", ",", "2", ",", "2"}], "}"}], 
       ",", 
       RowBox[{"{", 
        RowBox[{"\"\<X\>\"", ",", "0", ",", "0", ",", "0"}], "}"}]}], "}"}], 
     ",", 
     RowBox[{"{", 
      RowBox[{
       RowBox[{"{", 
        RowBox[{"\"\<AGAGTGGC\>\"", ",", "1736", ",", "2267", ",", "1080"}], 
        "}"}], ",", 
       RowBox[{"{", 
        RowBox[{"\"\<AGAGTTGC\>\"", ",", "1", ",", "0", ",", "0"}], "}"}], 
       ",", 
       RowBox[{"{", 
        RowBox[{"\"\<AGAATGGC\>\"", ",", "0", ",", "3", ",", "604"}], "}"}], 
       ",", 
       RowBox[{"{", 
        RowBox[{"\"\<AGAGTGAC\>\"", ",", "0", ",", "1", ",", "0"}], "}"}], 
       ",", 
       RowBox[{"{", 
        RowBox[{"\"\<ATAGTGGC\>\"", ",", "0", ",", "2", ",", "94"}], "}"}], 
       ",", 
       RowBox[{"{", 
        RowBox[{"\"\<AGAATGAC\>\"", ",", "0", ",", "0", ",", "1"}], "}"}], 
       ",", 
       RowBox[{"{", 
        RowBox[{"\"\<AGAATGGA\>\"", ",", "0", ",", "0", ",", "28"}], "}"}], 
       ",", 
       RowBox[{"{", 
        RowBox[{"\"\<AGAGTGGA\>\"", ",", "0", ",", "0", ",", "200"}], "}"}], 
       ",", 
       RowBox[{"{", 
        RowBox[{"\"\<AGCGTGGC\>\"", ",", "0", ",", "0", ",", "5"}], "}"}], 
       ",", 
       RowBox[{"{", 
        RowBox[{"\"\<ATAGTGAC\>\"", ",", "0", ",", "0", ",", "1"}], "}"}], 
       ",", 
       RowBox[{"{", 
        RowBox[{"\"\<X\>\"", ",", "6", ",", "6", ",", "30"}], "}"}]}], "}"}], 
     ",", 
     RowBox[{"{", 
      RowBox[{
       RowBox[{"{", 
        RowBox[{"\"\<GAAGAGT\>\"", ",", "157", ",", "197", ",", "147"}], 
        "}"}], ",", 
       RowBox[{"{", 
        RowBox[{"\"\<GAAGAAT\>\"", ",", "0", ",", "0", ",", "65"}], "}"}], 
       ",", 
       RowBox[{"{", 
        RowBox[{"\"\<GAAGCGT\>\"", ",", "0", ",", "0", ",", "2"}], "}"}], ",", 
       RowBox[{"{", 
        RowBox[{"\"\<TAAGAAT\>\"", ",", "0", ",", "0", ",", "6"}], "}"}], ",", 
       RowBox[{"{", 
        RowBox[{"\"\<TAAGAGT\>\"", ",", "0", ",", "0", ",", "32"}], "}"}], 
       ",", 
       RowBox[{"{", 
        RowBox[{"\"\<TAATAGT\>\"", ",", "0", ",", "0", ",", "1"}], "}"}], ",", 
       RowBox[{"{", 
        RowBox[{"\"\<X\>\"", ",", "0", ",", "1", ",", "3"}], "}"}]}], "}"}], 
     ",", 
     RowBox[{"{", 
      RowBox[{
       RowBox[{"{", 
        RowBox[{"\"\<AAGAGTG\>\"", ",", "189", ",", "376", ",", "141"}], 
        "}"}], ",", 
       RowBox[{"{", 
        RowBox[{"\"\<AAGAATG\>\"", ",", "0", ",", "2", ",", "73"}], "}"}], 
       ",", 
       RowBox[{"{", 
        RowBox[{"\"\<AATAGTG\>\"", ",", "0", ",", "0", ",", "4"}], "}"}], ",", 
       RowBox[{"{", 
        RowBox[{"\"\<X\>\"", ",", "0", ",", "3", ",", "17"}], "}"}]}], "}"}], 
     ",", 
     RowBox[{"{", 
      RowBox[{
       RowBox[{"{", 
        RowBox[{"\"\<AGAGTGG\>\"", ",", "50", ",", "52", ",", "41"}], "}"}], 
       ",", 
       RowBox[{"{", 
        RowBox[{"\"\<AGAATGG\>\"", ",", "0", ",", "0", ",", "17"}], "}"}], 
       ",", 
       RowBox[{"{", 
        RowBox[{"\"\<ATAGTGG\>\"", ",", "0", ",", "0", ",", "2"}], "}"}], ",", 
       RowBox[{"{", 
        RowBox[{"\"\<X\>\"", ",", "1", ",", "0", ",", "1"}], "}"}]}], "}"}], 
     ",", 
     RowBox[{"{", 
      RowBox[{
       RowBox[{"{", 
        RowBox[{"\"\<GAATGGC\>\"", ",", "1", ",", "0", ",", "40"}], "}"}], 
       ",", 
       RowBox[{"{", 
        RowBox[{"\"\<GAGTGGC\>\"", ",", "114", ",", "180", ",", "74"}], "}"}],
        ",", 
       RowBox[{"{", 
        RowBox[{"\"\<GAATGGA\>\"", ",", "0", ",", "0", ",", "1"}], "}"}], ",", 
       RowBox[{"{", 
        RowBox[{"\"\<GAGTGGA\>\"", ",", "0", ",", "0", ",", "9"}], "}"}], ",", 
       RowBox[{"{", 
        RowBox[{"\"\<X\>\"", ",", "0", ",", "0", ",", "0"}], "}"}]}], "}"}], 
     ",", 
     RowBox[{"{", 
      RowBox[{
       RowBox[{"{", 
        RowBox[{"\"\<GAAGAG\>\"", ",", "28", ",", "41", ",", "44"}], "}"}], 
       ",", 
       RowBox[{"{", 
        RowBox[{"\"\<GAAGAA\>\"", ",", "0", ",", "0", ",", "11"}], "}"}], ",", 
       RowBox[{"{", 
        RowBox[{"\"\<GAAGCG\>\"", ",", "0", ",", "0", ",", "3"}], "}"}], ",", 
       
       RowBox[{"{", 
        RowBox[{"\"\<TAAGAA\>\"", ",", "0", ",", "0", ",", "1"}], "}"}], ",", 
       
       RowBox[{"{", 
        RowBox[{"\"\<TAAGAG\>\"", ",", "0", ",", "0", ",", "4"}], "}"}], ",", 
       
       RowBox[{"{", 
        RowBox[{"\"\<X\>\"", ",", "1", ",", "1", ",", "1"}], "}"}]}], "}"}], 
     ",", 
     RowBox[{"{", 
      RowBox[{
       RowBox[{"{", 
        RowBox[{"\"\<AAGAGT\>\"", ",", "106", ",", "285", ",", "122"}], "}"}],
        ",", 
       RowBox[{"{", 
        RowBox[{"\"\<AAGAAT\>\"", ",", "0", ",", "1", ",", "40"}], "}"}], ",", 
       RowBox[{"{", 
        RowBox[{"\"\<AATAGT\>\"", ",", "0", ",", "0", ",", "1"}], "}"}], ",", 
       
       RowBox[{"{", 
        RowBox[{"\"\<GAGAAT\>\"", ",", "0", ",", "0", ",", "1"}], "}"}], ",", 
       
       RowBox[{"{", 
        RowBox[{"\"\<X\>\"", ",", "0", ",", "3", ",", "11"}], "}"}]}], "}"}], 
     ",", 
     RowBox[{"{", 
      RowBox[{
       RowBox[{"{", 
        RowBox[{"\"\<AGAGTG\>\"", ",", "1306", ",", "1761", ",", "1039"}], 
        "}"}], ",", 
       RowBox[{"{", 
        RowBox[{"\"\<AGAATG\>\"", ",", "0", ",", "0", ",", "614"}], "}"}], 
       ",", 
       RowBox[{"{", 
        RowBox[{"\"\<AGCGTG\>\"", ",", "0", ",", "0", ",", "3"}], "}"}], ",", 
       
       RowBox[{"{", 
        RowBox[{"\"\<ATAGTG\>\"", ",", "0", ",", "0", ",", "35"}], "}"}], ",", 
       RowBox[{"{", 
        RowBox[{"\"\<X\>\"", ",", "3", ",", "1", ",", "5"}], "}"}]}], "}"}], 
     ",", 
     RowBox[{"{", 
      RowBox[{
       RowBox[{"{", 
        RowBox[{"\"\<GAGTGG\>\"", ",", "3", ",", "4", ",", "3"}], "}"}], ",", 
       
       RowBox[{"{", 
        RowBox[{"\"\<GAATGG\>\"", ",", "0", ",", "0", ",", "3"}], "}"}], ",", 
       
       RowBox[{"{", 
        RowBox[{"\"\<X\>\"", ",", "0", ",", "0", ",", "0"}], "}"}]}], "}"}], 
     ",", 
     RowBox[{"{", 
      RowBox[{
       RowBox[{"{", 
        RowBox[{"\"\<AGTGGC\>\"", ",", "4778", ",", "6018", ",", "3358"}], 
        "}"}], ",", 
       RowBox[{"{", 
        RowBox[{"\"\<AATGGC\>\"", ",", "0", ",", "6", ",", "2240"}], "}"}], 
       ",", 
       RowBox[{"{", 
        RowBox[{"\"\<AGTGAC\>\"", ",", "0", ",", "1", ",", "4"}], "}"}], ",", 
       
       RowBox[{"{", 
        RowBox[{"\"\<AGTGGA\>\"", ",", "0", ",", "1", ",", "402"}], "}"}], 
       ",", 
       RowBox[{"{", 
        RowBox[{"\"\<AGTTGC\>\"", ",", "0", ",", "1", ",", "0"}], "}"}], ",", 
       
       RowBox[{"{", 
        RowBox[{"\"\<AATGAC\>\"", ",", "0", ",", "0", ",", "2"}], "}"}], ",", 
       
       RowBox[{"{", 
        RowBox[{"\"\<AATGGA\>\"", ",", "0", ",", "0", ",", "45"}], "}"}], ",", 
       RowBox[{"{", 
        RowBox[{"\"\<CGTGGC\>\"", ",", "0", ",", "0", ",", "36"}], "}"}], ",", 
       RowBox[{"{", 
        RowBox[{"\"\<X\>\"", ",", "10", ",", "14", ",", "10"}], "}"}]}], 
      "}"}], ",", 
     RowBox[{"{", 
      RowBox[{
       RowBox[{"{", 
        RowBox[{"\"\<GAAGA\>\"", ",", "29", ",", "33", ",", "22"}], "}"}], 
       ",", 
       RowBox[{"{", 
        RowBox[{"\"\<GAAGC\>\"", ",", "0", ",", "0", ",", "1"}], "}"}], ",", 
       RowBox[{"{", 
        RowBox[{"\"\<TAAGA\>\"", ",", "0", ",", "0", ",", "1"}], "}"}], ",", 
       RowBox[{"{", 
        RowBox[{"\"\<X\>\"", ",", "2", ",", "0", ",", "0"}], "}"}]}], "}"}], 
     ",", 
     RowBox[{"{", 
      RowBox[{
       RowBox[{"{", 
        RowBox[{"\"\<AAGAG\>\"", ",", "26", ",", "55", ",", "32"}], "}"}], 
       ",", 
       RowBox[{"{", 
        RowBox[{"\"\<AAGAA\>\"", ",", "0", ",", "0", ",", "8"}], "}"}], ",", 
       RowBox[{"{", 
        RowBox[{"\"\<AAGCG\>\"", ",", "0", ",", "0", ",", "2"}], "}"}], ",", 
       RowBox[{"{", 
        RowBox[{"\"\<X\>\"", ",", "0", ",", "1", ",", "6"}], "}"}]}], "}"}], 
     ",", 
     RowBox[{"{", 
      RowBox[{
       RowBox[{"{", 
        RowBox[{"\"\<AGAGT\>\"", ",", "812", ",", "942", ",", "701"}], "}"}], 
       ",", 
       RowBox[{"{", 
        RowBox[{"\"\<AGAAT\>\"", ",", "0", ",", "1", ",", "325"}], "}"}], ",", 
       RowBox[{"{", 
        RowBox[{"\"\<AGCGT\>\"", ",", "0", ",", "0", ",", "2"}], "}"}], ",", 
       RowBox[{"{", 
        RowBox[{"\"\<ATAGT\>\"", ",", "0", ",", "0", ",", "18"}], "}"}], ",", 
       
       RowBox[{"{", 
        RowBox[{"\"\<X\>\"", ",", "1", ",", "3", ",", "5"}], "}"}]}], "}"}], 
     ",", 
     RowBox[{"{", 
      RowBox[{
       RowBox[{"{", 
        RowBox[{"\"\<GAGTG\>\"", ",", "17", ",", "32", ",", "11"}], "}"}], 
       ",", 
       RowBox[{"{", 
        RowBox[{"\"\<GAATG\>\"", ",", "0", ",", "0", ",", "7"}], "}"}], ",", 
       RowBox[{"{", 
        RowBox[{"\"\<X\>\"", ",", "0", ",", "0", ",", "0"}], "}"}]}], "}"}], 
     ",", 
     RowBox[{"{", 
      RowBox[{
       RowBox[{"{", 
        RowBox[{"\"\<AGTGG\>\"", ",", "41", ",", "39", ",", "44"}], "}"}], 
       ",", 
       RowBox[{"{", 
        RowBox[{"\"\<AATGG\>\"", ",", "0", ",", "0", ",", "19"}], "}"}], ",", 
       
       RowBox[{"{", 
        RowBox[{"\"\<X\>\"", ",", "0", ",", "0", ",", "0"}], "}"}]}], "}"}], 
     ",", 
     RowBox[{"{", 
      RowBox[{
       RowBox[{"{", 
        RowBox[{"\"\<GTGGC\>\"", ",", "314", ",", "388", ",", "296"}], "}"}], 
       ",", 
       RowBox[{"{", 
        RowBox[{"\"\<ATGGA\>\"", ",", "0", ",", "0", ",", "2"}], "}"}], ",", 
       RowBox[{"{", 
        RowBox[{"\"\<ATGGC\>\"", ",", "0", ",", "0", ",", "64"}], "}"}], ",", 
       
       RowBox[{"{", 
        RowBox[{"\"\<GTGGA\>\"", ",", "0", ",", "0", ",", "23"}], "}"}], ",", 
       
       RowBox[{"{", 
        RowBox[{"\"\<X\>\"", ",", "1", ",", "0", ",", "1"}], "}"}]}], "}"}], 
     ",", 
     RowBox[{"{", 
      RowBox[{
       RowBox[{"{", 
        RowBox[{"\"\<GAAG\>\"", ",", "1055", ",", "1689", ",", "1098"}], 
        "}"}], ",", 
       RowBox[{"{", 
        RowBox[{"\"\<GAAT\>\"", ",", "0", ",", "0", ",", "9"}], "}"}], ",", 
       RowBox[{"{", 
        RowBox[{"\"\<TAAG\>\"", ",", "0", ",", "0", ",", "232"}], "}"}], ",", 
       
       RowBox[{"{", 
        RowBox[{"\"\<TAAT\>\"", ",", "0", ",", "0", ",", "2"}], "}"}], ",", 
       RowBox[{"{", 
        RowBox[{"\"\<X\>\"", ",", "0", ",", "3", ",", "7"}], "}"}]}], "}"}], 
     ",", 
     RowBox[{"{", 
      RowBox[{
       RowBox[{"{", 
        RowBox[{"\"\<AAGA\>\"", ",", "38", ",", "44", ",", "25"}], "}"}], ",", 
       RowBox[{"{", 
        RowBox[{"\"\<GAGA\>\"", ",", "0", ",", "0", ",", "1"}], "}"}], ",", 
       RowBox[{"{", 
        RowBox[{"\"\<X\>\"", ",", "0", ",", "1", ",", "0"}], "}"}]}], "}"}], 
     ",", 
     RowBox[{"{", 
      RowBox[{
       RowBox[{"{", 
        RowBox[{"\"\<AGAG\>\"", ",", "173", ",", "233", ",", "228"}], "}"}], 
       ",", 
       RowBox[{"{", 
        RowBox[{"\"\<AGAA\>\"", ",", "0", ",", "0", ",", "60"}], "}"}], ",", 
       RowBox[{"{", 
        RowBox[{"\"\<AGCG\>\"", ",", "0", ",", "0", ",", "6"}], "}"}], ",", 
       RowBox[{"{", 
        RowBox[{"\"\<ATAG\>\"", ",", "0", ",", "0", ",", "4"}], "}"}], ",", 
       RowBox[{"{", 
        RowBox[{"\"\<X\>\"", ",", "8", ",", "6", ",", "2"}], "}"}]}], "}"}], 
     ",", 
     RowBox[{"{", 
      RowBox[{
       RowBox[{"{", 
        RowBox[{"\"\<GAGT\>\"", ",", "13", ",", "14", ",", "10"}], "}"}], ",", 
       RowBox[{"{", 
        RowBox[{"\"\<GAAT\>\"", ",", "0", ",", "0", ",", "7"}], "}"}], ",", 
       RowBox[{"{", 
        RowBox[{"\"\<TAGT\>\"", ",", "0", ",", "0", ",", "1"}], "}"}], ",", 
       RowBox[{"{", 
        RowBox[{"\"\<X\>\"", ",", "0", ",", "0", ",", "0"}], "}"}]}], "}"}], 
     ",", 
     RowBox[{"{", 
      RowBox[{
       RowBox[{"{", 
        RowBox[{"\"\<AGTG\>\"", ",", "177", ",", "248", ",", "142"}], "}"}], 
       ",", 
       RowBox[{"{", 
        RowBox[{"\"\<AATG\>\"", ",", "0", ",", "1", ",", "92"}], "}"}], ",", 
       RowBox[{"{", 
        RowBox[{"\"\<X\>\"", ",", "1", ",", "0", ",", "0"}], "}"}]}], "}"}], 
     ",", 
     RowBox[{"{", 
      RowBox[{
       RowBox[{"{", 
        RowBox[{"\"\<GTGG\>\"", ",", "0", ",", "1", ",", "2"}], "}"}], ",", 
       RowBox[{"{", 
        RowBox[{"\"\<X\>\"", ",", "0", ",", "0", ",", "0"}], "}"}]}], "}"}], 
     ",", 
     RowBox[{"{", 
      RowBox[{
       RowBox[{"{", 
        RowBox[{"\"\<TGGC\>\"", ",", "178", ",", "183", ",", "200"}], "}"}], 
       ",", 
       RowBox[{"{", 
        RowBox[{"\"\<AGGC\>\"", ",", "0", ",", "0", ",", "1"}], "}"}], ",", 
       RowBox[{"{", 
        RowBox[{"\"\<TGGA\>\"", ",", "0", ",", "0", ",", "11"}], "}"}], ",", 
       RowBox[{"{", 
        RowBox[{"\"\<X\>\"", ",", "1", ",", "1", ",", "0"}], "}"}]}], "}"}], 
     ",", 
     RowBox[{"{", 
      RowBox[{
       RowBox[{"{", 
        RowBox[{"\"\<GGCA\>\"", ",", "27", ",", "23", ",", "36"}], "}"}], ",", 
       RowBox[{"{", 
        RowBox[{"\"\<GGAA\>\"", ",", "0", ",", "0", ",", "2"}], "}"}], ",", 
       RowBox[{"{", 
        RowBox[{"\"\<X\>\"", ",", "0", ",", "0", ",", "0"}], "}"}]}], "}"}], 
     ",", 
     RowBox[{"{", 
      RowBox[{
       RowBox[{"{", 
        RowBox[{"\"\<GAA\>\"", ",", "14", ",", "31", ",", "22"}], "}"}], ",", 
       
       RowBox[{"{", 
        RowBox[{"\"\<TAA\>\"", ",", "0", ",", "0", ",", "9"}], "}"}], ",", 
       RowBox[{"{", 
        RowBox[{"\"\<X\>\"", ",", "0", ",", "0", ",", "3"}], "}"}]}], "}"}], 
     ",", 
     RowBox[{"{", 
      RowBox[{
       RowBox[{"{", 
        RowBox[{"\"\<AAG\>\"", ",", "3117", ",", "3619", ",", "3883"}], "}"}],
        ",", 
       RowBox[{"{", 
        RowBox[{"\"\<AAT\>\"", ",", "0", ",", "0", ",", "37"}], "}"}], ",", 
       RowBox[{"{", 
        RowBox[{"\"\<ACG\>\"", ",", "0", ",", "0", ",", "3"}], "}"}], ",", 
       RowBox[{"{", 
        RowBox[{"\"\<GAG\>\"", ",", "0", ",", "0", ",", "4"}], "}"}], ",", 
       RowBox[{"{", 
        RowBox[{"\"\<X\>\"", ",", "0", ",", "12", ",", "239"}], "}"}]}], 
      "}"}], ",", 
     RowBox[{"{", 
      RowBox[{
       RowBox[{"{", 
        RowBox[{"\"\<AGA\>\"", ",", "229", ",", "243", ",", "244"}], "}"}], 
       ",", 
       RowBox[{"{", 
        RowBox[{"\"\<AGC\>\"", ",", "0", ",", "0", ",", "1"}], "}"}], ",", 
       RowBox[{"{", 
        RowBox[{"\"\<ATA\>\"", ",", "0", ",", "0", ",", "5"}], "}"}], ",", 
       RowBox[{"{", 
        RowBox[{"\"\<X\>\"", ",", "2", ",", "1", ",", "0"}], "}"}]}], "}"}], 
     ",", 
     RowBox[{"{", 
      RowBox[{
       RowBox[{"{", 
        RowBox[{"\"\<GAG\>\"", ",", "1", ",", "1", ",", "2"}], "}"}], ",", 
       RowBox[{"{", 
        RowBox[{"\"\<X\>\"", ",", "0", ",", "0", ",", "0"}], "}"}]}], "}"}], 
     ",", 
     RowBox[{"{", 
      RowBox[{
       RowBox[{"{", 
        RowBox[{"\"\<AGT\>\"", ",", "40", ",", "43", ",", "37"}], "}"}], ",", 
       
       RowBox[{"{", 
        RowBox[{"\"\<AAT\>\"", ",", "0", ",", "0", ",", "18"}], "}"}], ",", 
       RowBox[{"{", 
        RowBox[{"\"\<X\>\"", ",", "0", ",", "0", ",", "0"}], "}"}]}], "}"}], 
     ",", 
     RowBox[{"{", 
      RowBox[{
       RowBox[{"{", 
        RowBox[{"\"\<GTG\>\"", ",", "11", ",", "13", ",", "16"}], "}"}], ",", 
       
       RowBox[{"{", 
        RowBox[{"\"\<ATG\>\"", ",", "0", ",", "0", ",", "6"}], "}"}], ",", 
       RowBox[{"{", 
        RowBox[{"\"\<X\>\"", ",", "0", ",", "0", ",", "0"}], "}"}]}], "}"}], 
     ",", 
     RowBox[{"{", 
      RowBox[{
       RowBox[{"{", 
        RowBox[{"\"\<TGG\>\"", ",", "2", ",", "1", ",", "1"}], "}"}], ",", 
       RowBox[{"{", 
        RowBox[{"\"\<X\>\"", ",", "0", ",", "0", ",", "0"}], "}"}]}], "}"}], 
     ",", 
     RowBox[{"{", 
      RowBox[{
       RowBox[{"{", 
        RowBox[{"\"\<GGC\>\"", ",", "1186", ",", "1584", ",", "1202"}], "}"}],
        ",", 
       RowBox[{"{", 
        RowBox[{"\"\<GAC\>\"", ",", "0", ",", "3", ",", "2"}], "}"}], ",", 
       RowBox[{"{", 
        RowBox[{"\"\<GGA\>\"", ",", "0", ",", "1", ",", "75"}], "}"}], ",", 
       RowBox[{"{", 
        RowBox[{"\"\<TGC\>\"", ",", "0", ",", "1", ",", "0"}], "}"}], ",", 
       RowBox[{"{", 
        RowBox[{"\"\<X\>\"", ",", "0", ",", "1", ",", "1"}], "}"}]}], "}"}], 
     ",", 
     RowBox[{"{", 
      RowBox[{
       RowBox[{"{", 
        RowBox[{"\"\<GCA\>\"", ",", "37", ",", "35", ",", "104"}], "}"}], ",", 
       RowBox[{"{", 
        RowBox[{"\"\<ACA\>\"", ",", "0", ",", "0", ",", "1"}], "}"}], ",", 
       RowBox[{"{", 
        RowBox[{"\"\<GAA\>\"", ",", "0", ",", "0", ",", "6"}], "}"}], ",", 
       RowBox[{"{", 
        RowBox[{"\"\<X\>\"", ",", "0", ",", "0", ",", "0"}], "}"}]}], "}"}], 
     ",", 
     RowBox[{"{", 
      RowBox[{
       RowBox[{"{", 
        RowBox[{"\"\<GA\>\"", ",", "4423", ",", "6122", ",", "5166"}], "}"}], 
       ",", 
       RowBox[{"{", 
        RowBox[{"\"\<GG\>\"", ",", "1", ",", "1", ",", "8"}], "}"}], ",", 
       RowBox[{"{", 
        RowBox[{"\"\<TA\>\"", ",", "0", ",", "1", ",", "560"}], "}"}], ",", 
       RowBox[{"{", 
        RowBox[{"\"\<X\>\"", ",", "2", ",", "6", ",", "197"}], "}"}]}], "}"}],
      ",", 
     RowBox[{"{", 
      RowBox[{
       RowBox[{"{", 
        RowBox[{"\"\<AA\>\"", ",", "62", ",", "68", ",", "81"}], "}"}], ",", 
       RowBox[{"{", 
        RowBox[{"\"\<X\>\"", ",", "0", ",", "0", ",", "4"}], "}"}]}], "}"}], 
     ",", 
     RowBox[{"{", 
      RowBox[{
       RowBox[{"{", 
        RowBox[{"\"\<AG\>\"", ",", "1847", ",", "2002", ",", "2130"}], "}"}], 
       ",", 
       RowBox[{"{", 
        RowBox[{"\"\<CG\>\"", ",", "0", ",", "1", ",", "0"}], "}"}], ",", 
       RowBox[{"{", 
        RowBox[{"\"\<AT\>\"", ",", "0", ",", "0", ",", "31"}], "}"}], ",", 
       RowBox[{"{", 
        RowBox[{"\"\<X\>\"", ",", "0", ",", "0", ",", "2"}], "}"}]}], "}"}], 
     ",", 
     RowBox[{"{", 
      RowBox[{
       RowBox[{"{", 
        RowBox[{"\"\<GA\>\"", ",", "1", ",", "1", ",", "3"}], "}"}], ",", 
       RowBox[{"{", 
        RowBox[{"\"\<X\>\"", ",", "0", ",", "0", ",", "0"}], "}"}]}], "}"}], 
     ",", 
     RowBox[{"{", 
      RowBox[{
       RowBox[{"{", 
        RowBox[{"\"\<AG\>\"", ",", "8", ",", "4", ",", "3"}], "}"}], ",", 
       RowBox[{"{", 
        RowBox[{"\"\<AA\>\"", ",", "0", ",", "0", ",", "2"}], "}"}], ",", 
       RowBox[{"{", 
        RowBox[{"\"\<X\>\"", ",", "0", ",", "0", ",", "0"}], "}"}]}], "}"}], 
     ",", 
     RowBox[{"{", 
      RowBox[{
       RowBox[{"{", 
        RowBox[{"\"\<GT\>\"", ",", "0", ",", "2", ",", "1"}], "}"}], ",", 
       RowBox[{"{", 
        RowBox[{"\"\<X\>\"", ",", "0", ",", "0", ",", "0"}], "}"}]}], "}"}], 
     ",", 
     RowBox[{"{", 
      RowBox[{
       RowBox[{"{", 
        RowBox[{"\"\<TG\>\"", ",", "5", ",", "5", ",", "7"}], "}"}], ",", 
       RowBox[{"{", 
        RowBox[{"\"\<X\>\"", ",", "0", ",", "0", ",", "0"}], "}"}]}], "}"}], 
     ",", 
     RowBox[{"{", 
      RowBox[{
       RowBox[{"{", 
        RowBox[{"\"\<GG\>\"", ",", "8", ",", "7", ",", "11"}], "}"}], ",", 
       RowBox[{"{", 
        RowBox[{"\"\<X\>\"", ",", "0", ",", "0", ",", "0"}], "}"}]}], "}"}], 
     ",", 
     RowBox[{"{", 
      RowBox[{
       RowBox[{"{", 
        RowBox[{"\"\<GC\>\"", ",", "1227", ",", "1811", ",", "1797"}], "}"}], 
       ",", 
       RowBox[{"{", 
        RowBox[{"\"\<AC\>\"", ",", "0", ",", "5", ",", "6"}], "}"}], ",", 
       RowBox[{"{", 
        RowBox[{"\"\<GA\>\"", ",", "0", ",", "1", ",", "176"}], "}"}], ",", 
       RowBox[{"{", 
        RowBox[{"\"\<X\>\"", ",", "0", ",", "0", ",", "4"}], "}"}]}], "}"}], 
     ",", 
     RowBox[{"{", 
      RowBox[{
       RowBox[{"{", 
        RowBox[{"\"\<CA\>\"", ",", "0", ",", "1", ",", "0"}], "}"}], ",", 
       RowBox[{"{", 
        RowBox[{"\"\<X\>\"", ",", "0", ",", "0", ",", "0"}], "}"}]}], "}"}], 
     ",", 
     RowBox[{"{", 
      RowBox[{
       RowBox[{"{", 
        RowBox[{"\"\<AA\>\"", ",", "1", ",", "1", ",", "0"}], "}"}], ",", 
       RowBox[{"{", 
        RowBox[{"\"\<AG\>\"", ",", "2552", ",", "2385", ",", "2826"}], "}"}], 
       ",", 
       RowBox[{"{", 
        RowBox[{"\"\<GG\>\"", ",", "1", ",", "1", ",", "1"}], "}"}], ",", 
       RowBox[{"{", 
        RowBox[{"\"\<X\>\"", ",", "1", ",", "0", ",", "0"}], "}"}]}], "}"}], 
     ",", 
     RowBox[{"{", 
      RowBox[{
       RowBox[{"{", 
        RowBox[{"\"\<G\>\"", ",", "3002", ",", "4735", ",", "3616"}], "}"}], 
       ",", 
       RowBox[{"{", 
        RowBox[{"\"\<T\>\"", ",", "0", ",", "3", ",", "285"}], "}"}], ",", 
       RowBox[{"{", 
        RowBox[{"\"\<X\>\"", ",", "0", ",", "1", ",", "1"}], "}"}]}], "}"}], 
     ",", 
     RowBox[{"{", 
      RowBox[{
       RowBox[{"{", 
        RowBox[{"\"\<A\>\"", ",", "224", ",", "259", ",", "271"}], "}"}], ",", 
       RowBox[{"{", 
        RowBox[{"\"\<G\>\"", ",", "0", ",", "0", ",", "1"}], "}"}], ",", 
       RowBox[{"{", 
        RowBox[{"\"\<X\>\"", ",", "0", ",", "0", ",", "6"}], "}"}]}], "}"}], 
     ",", 
     RowBox[{"{", 
      RowBox[{
       RowBox[{"{", 
        RowBox[{"\"\<A\>\"", ",", "30", ",", "18", ",", "29"}], "}"}], ",", 
       RowBox[{"{", 
        RowBox[{"\"\<X\>\"", ",", "0", ",", "0", ",", "0"}], "}"}]}], "}"}], 
     ",", 
     RowBox[{"{", 
      RowBox[{
       RowBox[{"{", 
        RowBox[{"\"\<G\>\"", ",", "8", ",", "3", ",", "10"}], "}"}], ",", 
       RowBox[{"{", 
        RowBox[{"\"\<T\>\"", ",", "0", ",", "0", ",", "1"}], "}"}], ",", 
       RowBox[{"{", 
        RowBox[{"\"\<X\>\"", ",", "0", ",", "0", ",", "0"}], "}"}]}], "}"}], 
     ",", 
     RowBox[{"{", 
      RowBox[{
       RowBox[{"{", 
        RowBox[{"\"\<A\>\"", ",", "2", ",", "2", ",", "1"}], "}"}], ",", 
       RowBox[{"{", 
        RowBox[{"\"\<X\>\"", ",", "0", ",", "0", ",", "0"}], "}"}]}], "}"}], 
     ",", 
     RowBox[{"{", 
      RowBox[{"{", 
       RowBox[{"\"\<X\>\"", ",", "0"}], "}"}], "}"}], ",", 
     RowBox[{"{", 
      RowBox[{
       RowBox[{"{", 
        RowBox[{"\"\<T\>\"", ",", "1", ",", "0", ",", "0"}], "}"}], ",", 
       RowBox[{"{", 
        RowBox[{"\"\<X\>\"", ",", "0", ",", "0", ",", "0"}], "}"}]}], "}"}], 
     ",", 
     RowBox[{"{", 
      RowBox[{
       RowBox[{"{", 
        RowBox[{"\"\<G\>\"", ",", "1", ",", "6", ",", "3"}], "}"}], ",", 
       RowBox[{"{", 
        RowBox[{"\"\<X\>\"", ",", "0", ",", "0", ",", "0"}], "}"}]}], "}"}], 
     ",", 
     RowBox[{"{", 
      RowBox[{
       RowBox[{"{", 
        RowBox[{"\"\<G\>\"", ",", "11", ",", "6", ",", "8"}], "}"}], ",", 
       RowBox[{"{", 
        RowBox[{"\"\<X\>\"", ",", "0", ",", "0", ",", "0"}], "}"}]}], "}"}], 
     ",", 
     RowBox[{"{", 
      RowBox[{
       RowBox[{"{", 
        RowBox[{"\"\<C\>\"", ",", "12", ",", "21", ",", "22"}], "}"}], ",", 
       RowBox[{"{", 
        RowBox[{"\"\<A\>\"", ",", "0", ",", "0", ",", "1"}], "}"}], ",", 
       RowBox[{"{", 
        RowBox[{"\"\<X\>\"", ",", "0", ",", "0", ",", "0"}], "}"}]}], "}"}], 
     ",", 
     RowBox[{"{", 
      RowBox[{
       RowBox[{"{", 
        RowBox[{"\"\<A\>\"", ",", "8870", ",", "11832", ",", "11080"}], "}"}],
        ",", 
       RowBox[{"{", 
        RowBox[{"\"\<G\>\"", ",", "0", ",", "3", ",", "2"}], "}"}], ",", 
       RowBox[{"{", 
        RowBox[{"\"\<X\>\"", ",", "0", ",", "0", ",", "2"}], "}"}]}], "}"}], 
     ",", 
     RowBox[{"{", 
      RowBox[{
       RowBox[{"{", 
        RowBox[{"\"\<G\>\"", ",", "6378", ",", "9631", ",", "8270"}], "}"}], 
       ",", 
       RowBox[{"{", 
        RowBox[{"\"\<A\>\"", ",", "0", ",", "4", ",", "4"}], "}"}], ",", 
       RowBox[{"{", 
        RowBox[{"\"\<X\>\"", ",", "0", ",", "0", ",", "0"}], "}"}]}], "}"}]}],
     "}"}]}], ";"}], "\[IndentingNewLine]", 
 RowBox[{
  RowBox[{"hdat15", "=", 
   RowBox[{"{", 
    RowBox[{
     RowBox[{"{", 
      RowBox[{
       RowBox[{"{", 
        RowBox[{
        "\"\<GAAGAGTGAC\>\"", ",", "6", ",", "22", ",", "57", ",", "39"}], 
        "}"}], ",", 
       RowBox[{"{", 
        RowBox[{
        "\"\<GAAGAGTGGC\>\"", ",", "93", ",", "107", ",", "127", ",", "55"}], 
        "}"}], ",", 
       RowBox[{"{", 
        RowBox[{
        "\"\<GAAGAATGAC\>\"", ",", "0", ",", "0", ",", "0", ",", "2"}], "}"}],
        ",", 
       RowBox[{"{", 
        RowBox[{
        "\"\<GAAGAATGGC\>\"", ",", "0", ",", "0", ",", "0", ",", "16"}], 
        "}"}], ",", 
       RowBox[{"{", 
        RowBox[{
        "\"\<GAAGAGAGAC\>\"", ",", "0", ",", "0", ",", "0", ",", "1"}], "}"}],
        ",", 
       RowBox[{"{", 
        RowBox[{
        "\"\<GAAGAGAGGC\>\"", ",", "0", ",", "0", ",", "0", ",", "2"}], "}"}],
        ",", 
       RowBox[{"{", 
        RowBox[{
        "\"\<GAAGCGTGAC\>\"", ",", "0", ",", "0", ",", "0", ",", "24"}], 
        "}"}], ",", 
       RowBox[{"{", 
        RowBox[{
        "\"\<GAAGCGTGGC\>\"", ",", "0", ",", "0", ",", "0", ",", "5"}], "}"}],
        ",", 
       RowBox[{"{", 
        RowBox[{
        "\"\<TAAGAATGGC\>\"", ",", "0", ",", "0", ",", "0", ",", "1"}], "}"}],
        ",", 
       RowBox[{"{", 
        RowBox[{
        "\"\<TAAGAGTGGC\>\"", ",", "0", ",", "0", ",", "0", ",", "4"}], "}"}],
        ",", 
       RowBox[{"{", 
        RowBox[{"\"\<X\>\"", ",", "1", ",", "2", ",", "2", ",", "2"}], 
        "}"}]}], "}"}], ",", 
     RowBox[{"{", 
      RowBox[{
       RowBox[{"{", 
        RowBox[{"\"\<GAAGAGAGG\>\"", ",", "0", ",", "0", ",", "0", ",", "1"}],
         "}"}], ",", 
       RowBox[{"{", 
        RowBox[{"\"\<X\>\"", ",", "0", ",", "0", ",", "0", ",", "0"}], 
        "}"}]}], "}"}], ",", 
     RowBox[{"{", 
      RowBox[{
       RowBox[{"{", 
        RowBox[{
        "\"\<AAGAGTGAC\>\"", ",", "35", ",", "153", ",", "343", ",", "220"}], 
        "}"}], ",", 
       RowBox[{"{", 
        RowBox[{
        "\"\<AAGAGTGGC\>\"", ",", "906", ",", "766", ",", "461", ",", "134"}],
         "}"}], ",", 
       RowBox[{"{", 
        RowBox[{
        "\"\<AAGCGTGAC\>\"", ",", "0", ",", "0", ",", "2", ",", "156"}], 
        "}"}], ",", 
       RowBox[{"{", 
        RowBox[{"\"\<AAGAATGAC\>\"", ",", "0", ",", "0", ",", "0", ",", "9"}],
         "}"}], ",", 
       RowBox[{"{", 
        RowBox[{
        "\"\<AAGAATGGC\>\"", ",", "0", ",", "0", ",", "0", ",", "97"}], "}"}],
        ",", 
       RowBox[{"{", 
        RowBox[{
        "\"\<AAGAGAGGC\>\"", ",", "0", ",", "0", ",", "0", ",", "12"}], "}"}],
        ",", 
       RowBox[{"{", 
        RowBox[{
        "\"\<AAGCGTGGC\>\"", ",", "0", ",", "0", ",", "0", ",", "11"}], "}"}],
        ",", 
       RowBox[{"{", 
        RowBox[{"\"\<X\>\"", ",", "5", ",", "1", ",", "1", ",", "1"}], 
        "}"}]}], "}"}], ",", 
     RowBox[{"{", 
      RowBox[{
       RowBox[{"{", 
        RowBox[{
        "\"\<GAAGAGTG\>\"", ",", "344", ",", "244", ",", "210", ",", "93"}], 
        "}"}], ",", 
       RowBox[{"{", 
        RowBox[{"\"\<GAAGAATG\>\"", ",", "0", ",", "0", ",", "0", ",", "34"}],
         "}"}], ",", 
       RowBox[{"{", 
        RowBox[{"\"\<GAAGAGAG\>\"", ",", "0", ",", "0", ",", "0", ",", "5"}], 
        "}"}], ",", 
       RowBox[{"{", 
        RowBox[{"\"\<GAAGCGTG\>\"", ",", "0", ",", "0", ",", "0", ",", "53"}],
         "}"}], ",", 
       RowBox[{"{", 
        RowBox[{"\"\<TAAGAGTG\>\"", ",", "0", ",", "0", ",", "0", ",", "6"}], 
        "}"}], ",", 
       RowBox[{"{", 
        RowBox[{"\"\<TAAGCGTG\>\"", ",", "0", ",", "0", ",", "0", ",", "1"}], 
        "}"}], ",", 
       RowBox[{"{", 
        RowBox[{"\"\<X\>\"", ",", "0", ",", "0", ",", "0", ",", "0"}], 
        "}"}]}], "}"}], ",", 
     RowBox[{"{", 
      RowBox[{
       RowBox[{"{", 
        RowBox[{"\"\<AAGAGTGG\>\"", ",", "5", ",", "0", ",", "0", ",", "0"}], 
        "}"}], ",", 
       RowBox[{"{", 
        RowBox[{"\"\<AAGAGTGA\>\"", ",", "0", ",", "1", ",", "1", ",", "0"}], 
        "}"}], ",", 
       RowBox[{"{", 
        RowBox[{"\"\<X\>\"", ",", "0", ",", "0", ",", "0", ",", "0"}], 
        "}"}]}], "}"}], ",", 
     RowBox[{"{", 
      RowBox[{
       RowBox[{"{", 
        RowBox[{
        "\"\<AGAGTGAC\>\"", ",", "91", ",", "391", ",", "707", ",", "643"}], 
        "}"}], ",", 
       RowBox[{"{", 
        RowBox[{
        "\"\<AGAGTGGC\>\"", ",", "2264", ",", "1926", ",", "1012", ",", 
         "282"}], "}"}], ",", 
       RowBox[{"{", 
        RowBox[{"\"\<ATAGTGAC\>\"", ",", "2", ",", "0", ",", "1", ",", "2"}], 
        "}"}], ",", 
       RowBox[{"{", 
        RowBox[{"\"\<ATAGTGGC\>\"", ",", "4", ",", "0", ",", "0", ",", "0"}], 
        "}"}], ",", 
       RowBox[{"{", 
        RowBox[{
        "\"\<AGAATGGC\>\"", ",", "0", ",", "3", ",", "0", ",", "258"}], "}"}],
        ",", 
       RowBox[{"{", 
        RowBox[{
        "\"\<AGCGTGAC\>\"", ",", "0", ",", "0", ",", "5", ",", "409"}], "}"}],
        ",", 
       RowBox[{"{", 
        RowBox[{"\"\<AGAATGAC\>\"", ",", "0", ",", "0", ",", "0", ",", "20"}],
         "}"}], ",", 
       RowBox[{"{", 
        RowBox[{"\"\<AGAGAGGC\>\"", ",", "0", ",", "0", ",", "0", ",", "26"}],
         "}"}], ",", 
       RowBox[{"{", 
        RowBox[{"\"\<AGCGTGGC\>\"", ",", "0", ",", "0", ",", "0", ",", "13"}],
         "}"}], ",", 
       RowBox[{"{", 
        RowBox[{"\"\<X\>\"", ",", "12", ",", "3", ",", "6", ",", "9"}], 
        "}"}]}], "}"}], ",", 
     RowBox[{"{", 
      RowBox[{
       RowBox[{"{", 
        RowBox[{
        "\"\<GAAGAGT\>\"", ",", "235", ",", "197", ",", "135", ",", "149"}], 
        "}"}], ",", 
       RowBox[{"{", 
        RowBox[{"\"\<GAAGAAT\>\"", ",", "0", ",", "0", ",", "0", ",", "27"}], 
        "}"}], ",", 
       RowBox[{"{", 
        RowBox[{"\"\<GAAGAGA\>\"", ",", "0", ",", "0", ",", "0", ",", "10"}], 
        "}"}], ",", 
       RowBox[{"{", 
        RowBox[{"\"\<GAAGCGT\>\"", ",", "0", ",", "0", ",", "0", ",", "59"}], 
        "}"}], ",", 
       RowBox[{"{", 
        RowBox[{"\"\<TAAGAGT\>\"", ",", "0", ",", "0", ",", "0", ",", "6"}], 
        "}"}], ",", 
       RowBox[{"{", 
        RowBox[{"\"\<TAAGCGT\>\"", ",", "0", ",", "0", ",", "0", ",", "2"}], 
        "}"}], ",", 
       RowBox[{"{", 
        RowBox[{"\"\<X\>\"", ",", "1", ",", "0", ",", "0", ",", "1"}], 
        "}"}]}], "}"}], ",", 
     RowBox[{"{", 
      RowBox[{
       RowBox[{"{", 
        RowBox[{
        "\"\<AAGAGTG\>\"", ",", "276", ",", "292", ",", "128", ",", "118"}], 
        "}"}], ",", 
       RowBox[{"{", 
        RowBox[{"\"\<GAGAGTG\>\"", ",", "0", ",", "1", ",", "0", ",", "0"}], 
        "}"}], ",", 
       RowBox[{"{", 
        RowBox[{"\"\<ACGAGTG\>\"", ",", "0", ",", "0", ",", "1", ",", "0"}], 
        "}"}], ",", 
       RowBox[{"{", 
        RowBox[{"\"\<AAGAATG\>\"", ",", "0", ",", "0", ",", "0", ",", "35"}], 
        "}"}], ",", 
       RowBox[{"{", 
        RowBox[{"\"\<AAGAGAG\>\"", ",", "0", ",", "0", ",", "0", ",", "5"}], 
        "}"}], ",", 
       RowBox[{"{", 
        RowBox[{"\"\<AAGCGTG\>\"", ",", "0", ",", "0", ",", "0", ",", "55"}], 
        "}"}], ",", 
       RowBox[{"{", 
        RowBox[{"\"\<X\>\"", ",", "1", ",", "0", ",", "0", ",", "0"}], 
        "}"}]}], "}"}], ",", 
     RowBox[{"{", 
      RowBox[{
       RowBox[{"{", 
        RowBox[{"\"\<AGAGTGA\>\"", ",", "3", ",", "9", ",", "26", ",", "6"}], 
        "}"}], ",", 
       RowBox[{"{", 
        RowBox[{
        "\"\<AGAGTGG\>\"", ",", "65", ",", "54", ",", "36", ",", "7"}], "}"}],
        ",", 
       RowBox[{"{", 
        RowBox[{"\"\<ATAGTGG\>\"", ",", "2", ",", "0", ",", "0", ",", "0"}], 
        "}"}], ",", 
       RowBox[{"{", 
        RowBox[{"\"\<AGCGTGA\>\"", ",", "0", ",", "1", ",", "0", ",", "7"}], 
        "}"}], ",", 
       RowBox[{"{", 
        RowBox[{"\"\<AGAATGA\>\"", ",", "0", ",", "0", ",", "0", ",", "1"}], 
        "}"}], ",", 
       RowBox[{"{", 
        RowBox[{"\"\<AGAATGG\>\"", ",", "0", ",", "0", ",", "0", ",", "6"}], 
        "}"}], ",", 
       RowBox[{"{", 
        RowBox[{"\"\<AGAGAGG\>\"", ",", "0", ",", "0", ",", "0", ",", "2"}], 
        "}"}], ",", 
       RowBox[{"{", 
        RowBox[{"\"\<X\>\"", ",", "0", ",", "0", ",", "1", ",", "1"}], 
        "}"}]}], "}"}], ",", 
     RowBox[{"{", 
      RowBox[{
       RowBox[{"{", 
        RowBox[{"\"\<GAATGGC\>\"", ",", "1", ",", "1", ",", "0", ",", "13"}], 
        "}"}], ",", 
       RowBox[{"{", 
        RowBox[{
        "\"\<GAGTGAC\>\"", ",", "4", ",", "18", ",", "61", ",", "47"}], "}"}],
        ",", 
       RowBox[{"{", 
        RowBox[{
        "\"\<GAGTGGC\>\"", ",", "137", ",", "123", ",", "72", ",", "11"}], 
        "}"}], ",", 
       RowBox[{"{", 
        RowBox[{"\"\<GCGTGAC\>\"", ",", "0", ",", "0", ",", "1", ",", "21"}], 
        "}"}], ",", 
       RowBox[{"{", 
        RowBox[{"\"\<X\>\"", ",", "1", ",", "0", ",", "0", ",", "0"}], 
        "}"}]}], "}"}], ",", 
     RowBox[{"{", 
      RowBox[{
       RowBox[{"{", 
        RowBox[{
        "\"\<GAAGAG\>\"", ",", "44", ",", "29", ",", "33", ",", "371"}], 
        "}"}], ",", 
       RowBox[{"{", 
        RowBox[{"\"\<GAAGAA\>\"", ",", "0", ",", "0", ",", "0", ",", "117"}], 
        "}"}], ",", 
       RowBox[{"{", 
        RowBox[{"\"\<GAAGCG\>\"", ",", "0", ",", "0", ",", "0", ",", "118"}], 
        "}"}], ",", 
       RowBox[{"{", 
        RowBox[{"\"\<TAAGAA\>\"", ",", "0", ",", "0", ",", "0", ",", "1"}], 
        "}"}], ",", 
       RowBox[{"{", 
        RowBox[{"\"\<TAAGAG\>\"", ",", "0", ",", "0", ",", "0", ",", "9"}], 
        "}"}], ",", 
       RowBox[{"{", 
        RowBox[{"\"\<TAAGCG\>\"", ",", "0", ",", "0", ",", "0", ",", "6"}], 
        "}"}], ",", 
       RowBox[{"{", 
        RowBox[{"\"\<X\>\"", ",", "4", ",", "3", ",", "1", ",", "1"}], 
        "}"}]}], "}"}], ",", 
     RowBox[{"{", 
      RowBox[{
       RowBox[{"{", 
        RowBox[{
        "\"\<AAGAGT\>\"", ",", "126", ",", "212", ",", "93", ",", "126"}], 
        "}"}], ",", 
       RowBox[{"{", 
        RowBox[{"\"\<AAGAAT\>\"", ",", "0", ",", "0", ",", "0", ",", "37"}], 
        "}"}], ",", 
       RowBox[{"{", 
        RowBox[{"\"\<AAGAGA\>\"", ",", "0", ",", "0", ",", "0", ",", "10"}], 
        "}"}], ",", 
       RowBox[{"{", 
        RowBox[{"\"\<AAGCGT\>\"", ",", "0", ",", "0", ",", "0", ",", "56"}], 
        "}"}], ",", 
       RowBox[{"{", 
        RowBox[{"\"\<X\>\"", ",", "0", ",", "0", ",", "0", ",", "1"}], 
        "}"}]}], "}"}], ",", 
     RowBox[{"{", 
      RowBox[{
       RowBox[{"{", 
        RowBox[{"\"\<AGAGAG\>\"", ",", "1", ",", "0", ",", "0", ",", "22"}], 
        "}"}], ",", 
       RowBox[{"{", 
        RowBox[{
        "\"\<AGAGTG\>\"", ",", "1565", ",", "1819", ",", "1787", ",", "645"}],
         "}"}], ",", 
       RowBox[{"{", 
        RowBox[{"\"\<AGAGTT\>\"", ",", "1", ",", "0", ",", "0", ",", "0"}], 
        "}"}], ",", 
       RowBox[{"{", 
        RowBox[{"\"\<ATAGTG\>\"", ",", "1", ",", "0", ",", "0", ",", "1"}], 
        "}"}], ",", 
       RowBox[{"{", 
        RowBox[{"\"\<AGCGTG\>\"", ",", "0", ",", "0", ",", "1", ",", "263"}], 
        "}"}], ",", 
       RowBox[{"{", 
        RowBox[{"\"\<AGAATG\>\"", ",", "0", ",", "0", ",", "0", ",", "205"}], 
        "}"}], ",", 
       RowBox[{"{", 
        RowBox[{"\"\<AGAATT\>\"", ",", "0", ",", "0", ",", "0", ",", "1"}], 
        "}"}], ",", 
       RowBox[{"{", 
        RowBox[{"\"\<CGAGTG\>\"", ",", "0", ",", "0", ",", "0", ",", "2"}], 
        "}"}], ",", 
       RowBox[{"{", 
        RowBox[{"\"\<X\>\"", ",", "1", ",", "4", ",", "2", ",", "1"}], 
        "}"}]}], "}"}], ",", 
     RowBox[{"{", 
      RowBox[{
       RowBox[{"{", 
        RowBox[{"\"\<GAGTGG\>\"", ",", "9", ",", "1", ",", "1", ",", "0"}], 
        "}"}], ",", 
       RowBox[{"{", 
        RowBox[{"\"\<GAGTGA\>\"", ",", "0", ",", "0", ",", "1", ",", "1"}], 
        "}"}], ",", 
       RowBox[{"{", 
        RowBox[{"\"\<GAGAGG\>\"", ",", "0", ",", "0", ",", "0", ",", "1"}], 
        "}"}], ",", 
       RowBox[{"{", 
        RowBox[{"\"\<GCGTGA\>\"", ",", "0", ",", "0", ",", "0", ",", "1"}], 
        "}"}], ",", 
       RowBox[{"{", 
        RowBox[{"\"\<X\>\"", ",", "0", ",", "0", ",", "0", ",", "0"}], 
        "}"}]}], "}"}], ",", 
     RowBox[{"{", 
      RowBox[{
       RowBox[{"{", 
        RowBox[{"\"\<AATGGC\>\"", ",", "1", ",", "1", ",", "3", ",", "895"}], 
        "}"}], ",", 
       RowBox[{"{", 
        RowBox[{
        "\"\<AGTGAC\>\"", ",", "300", ",", "1023", ",", "2483", ",", "1980"}],
         "}"}], ",", 
       RowBox[{"{", 
        RowBox[{
        "\"\<AGTGGC\>\"", ",", "6445", ",", "5173", ",", "3256", ",", "645"}],
         "}"}], ",", 
       RowBox[{"{", 
        RowBox[{"\"\<CGTGGC\>\"", ",", "0", ",", "1", ",", "5", ",", "437"}], 
        "}"}], ",", 
       RowBox[{"{", 
        RowBox[{"\"\<AATGAC\>\"", ",", "0", ",", "0", ",", "1", ",", "260"}], 
        "}"}], ",", 
       RowBox[{"{", 
        RowBox[{
        "\"\<CGTGAC\>\"", ",", "0", ",", "0", ",", "23", ",", "2646"}], "}"}],
        ",", 
       RowBox[{"{", 
        RowBox[{"\"\<AGAGAC\>\"", ",", "0", ",", "0", ",", "0", ",", "13"}], 
        "}"}], ",", 
       RowBox[{"{", 
        RowBox[{"\"\<AGAGGC\>\"", ",", "0", ",", "0", ",", "0", ",", "69"}], 
        "}"}], ",", 
       RowBox[{"{", 
        RowBox[{"\"\<CGAGGC\>\"", ",", "0", ",", "0", ",", "0", ",", "5"}], 
        "}"}], ",", 
       RowBox[{"{", 
        RowBox[{"\"\<X\>\"", ",", "28", ",", "15", ",", "15", ",", "5"}], 
        "}"}]}], "}"}], ",", 
     RowBox[{"{", 
      RowBox[{
       RowBox[{"{", 
        RowBox[{"\"\<GAAGA\>\"", ",", "40", ",", "23", ",", "11", ",", "22"}],
         "}"}], ",", 
       RowBox[{"{", 
        RowBox[{"\"\<GAAGC\>\"", ",", "0", ",", "0", ",", "0", ",", "4"}], 
        "}"}], ",", 
       RowBox[{"{", 
        RowBox[{"\"\<TAAGC\>\"", ",", "0", ",", "0", ",", "0", ",", "1"}], 
        "}"}], ",", 
       RowBox[{"{", 
        RowBox[{"\"\<X\>\"", ",", "0", ",", "1", ",", "0", ",", "0"}], 
        "}"}]}], "}"}], ",", 
     RowBox[{"{", 
      RowBox[{
       RowBox[{"{", 
        RowBox[{
        "\"\<AAGAG\>\"", ",", "31", ",", "36", ",", "18", ",", "317"}], "}"}],
        ",", 
       RowBox[{"{", 
        RowBox[{"\"\<AAGAA\>\"", ",", "0", ",", "0", ",", "0", ",", "128"}], 
        "}"}], ",", 
       RowBox[{"{", 
        RowBox[{"\"\<AAGCG\>\"", ",", "0", ",", "0", ",", "0", ",", "96"}], 
        "}"}], ",", 
       RowBox[{"{", 
        RowBox[{"\"\<X\>\"", ",", "1", ",", "1", ",", "1", ",", "1"}], 
        "}"}]}], "}"}], ",", 
     RowBox[{"{", 
      RowBox[{
       RowBox[{"{", 
        RowBox[{"\"\<AGAAT\>\"", ",", "1", ",", "0", ",", "0", ",", "125"}], 
        "}"}], ",", 
       RowBox[{"{", 
        RowBox[{
        "\"\<AGAGT\>\"", ",", "825", ",", "933", ",", "1003", ",", "397"}], 
        "}"}], ",", 
       RowBox[{"{", 
        RowBox[{"\"\<ATAGT\>\"", ",", "2", ",", "0", ",", "0", ",", "1"}], 
        "}"}], ",", 
       RowBox[{"{", 
        RowBox[{"\"\<AGAGA\>\"", ",", "0", ",", "0", ",", "0", ",", "48"}], 
        "}"}], ",", 
       RowBox[{"{", 
        RowBox[{"\"\<AGCGT\>\"", ",", "0", ",", "0", ",", "0", ",", "190"}], 
        "}"}], ",", 
       RowBox[{"{", 
        RowBox[{"\"\<X\>\"", ",", "1", ",", "2", ",", "1", ",", "1"}], 
        "}"}]}], "}"}], ",", 
     RowBox[{"{", 
      RowBox[{
       RowBox[{"{", 
        RowBox[{"\"\<GAGTG\>\"", ",", "27", ",", "28", ",", "21", ",", "11"}],
         "}"}], ",", 
       RowBox[{"{", 
        RowBox[{"\"\<GAATG\>\"", ",", "0", ",", "0", ",", "0", ",", "2"}], 
        "}"}], ",", 
       RowBox[{"{", 
        RowBox[{"\"\<GCGTG\>\"", ",", "0", ",", "0", ",", "0", ",", "4"}], 
        "}"}], ",", 
       RowBox[{"{", 
        RowBox[{"\"\<X\>\"", ",", "0", ",", "0", ",", "0", ",", "0"}], 
        "}"}]}], "}"}], ",", 
     RowBox[{"{", 
      RowBox[{
       RowBox[{"{", 
        RowBox[{"\"\<AGTGA\>\"", ",", "2", ",", "4", ",", "15", ",", "10"}], 
        "}"}], ",", 
       RowBox[{"{", 
        RowBox[{"\"\<AGTGG\>\"", ",", "70", ",", "42", ",", "20", ",", "5"}], 
        "}"}], ",", 
       RowBox[{"{", 
        RowBox[{"\"\<AATGA\>\"", ",", "0", ",", "0", ",", "0", ",", "1"}], 
        "}"}], ",", 
       RowBox[{"{", 
        RowBox[{"\"\<AATGG\>\"", ",", "0", ",", "0", ",", "0", ",", "5"}], 
        "}"}], ",", 
       RowBox[{"{", 
        RowBox[{"\"\<CGTGA\>\"", ",", "0", ",", "0", ",", "0", ",", "5"}], 
        "}"}], ",", 
       RowBox[{"{", 
        RowBox[{"\"\<CGTGG\>\"", ",", "0", ",", "0", ",", "0", ",", "2"}], 
        "}"}], ",", 
       RowBox[{"{", 
        RowBox[{"\"\<X\>\"", ",", "0", ",", "0", ",", "0", ",", "0"}], 
        "}"}]}], "}"}], ",", 
     RowBox[{"{", 
      RowBox[{
       RowBox[{"{", 
        RowBox[{"\"\<GAGGC\>\"", ",", "2", ",", "0", ",", "0", ",", "94"}], 
        "}"}], ",", 
       RowBox[{"{", 
        RowBox[{
        "\"\<GTGAC\>\"", ",", "19", ",", "57", ",", "144", ",", "241"}], 
        "}"}], ",", 
       RowBox[{"{", 
        RowBox[{
        "\"\<GTGGC\>\"", ",", "412", ",", "291", ",", "185", ",", "102"}], 
        "}"}], ",", 
       RowBox[{"{", 
        RowBox[{"\"\<ATGGC\>\"", ",", "0", ",", "1", ",", "0", ",", "36"}], 
        "}"}], ",", 
       RowBox[{"{", 
        RowBox[{"\"\<ATGAC\>\"", ",", "0", ",", "0", ",", "0", ",", "5"}], 
        "}"}], ",", 
       RowBox[{"{", 
        RowBox[{"\"\<GAGAC\>\"", ",", "0", ",", "0", ",", "0", ",", "47"}], 
        "}"}], ",", 
       RowBox[{"{", 
        RowBox[{"\"\<X\>\"", ",", "3", ",", "0", ",", "1", ",", "0"}], 
        "}"}]}], "}"}], ",", 
     RowBox[{"{", 
      RowBox[{
       RowBox[{"{", 
        RowBox[{
        "\"\<GAAG\>\"", ",", "1530", ",", "1367", ",", "1000", ",", "1238"}], 
        "}"}], ",", 
       RowBox[{"{", 
        RowBox[{"\"\<GAAT\>\"", ",", "2", ",", "0", ",", "0", ",", "0"}], 
        "}"}], ",", 
       RowBox[{"{", 
        RowBox[{"\"\<TAAG\>\"", ",", "1", ",", "0", ",", "0", ",", "56"}], 
        "}"}], ",", 
       RowBox[{"{", 
        RowBox[{"\"\<GACG\>\"", ",", "0", ",", "0", ",", "0", ",", "1"}], 
        "}"}], ",", 
       RowBox[{"{", 
        RowBox[{"\"\<GGAG\>\"", ",", "0", ",", "0", ",", "0", ",", "1"}], 
        "}"}], ",", 
       RowBox[{"{", 
        RowBox[{"\"\<X\>\"", ",", "2", ",", "3", ",", "1", ",", "2"}], 
        "}"}]}], "}"}], ",", 
     RowBox[{"{", 
      RowBox[{
       RowBox[{"{", 
        RowBox[{"\"\<AAGA\>\"", ",", "22", ",", "43", ",", "23", ",", "24"}], 
        "}"}], ",", 
       RowBox[{"{", 
        RowBox[{"\"\<AAGC\>\"", ",", "0", ",", "0", ",", "0", ",", "2"}], 
        "}"}], ",", 
       RowBox[{"{", 
        RowBox[{"\"\<X\>\"", ",", "0", ",", "0", ",", "0", ",", "0"}], 
        "}"}]}], "}"}], ",", 
     RowBox[{"{", 
      RowBox[{
       RowBox[{"{", 
        RowBox[{
        "\"\<AGAG\>\"", ",", "214", ",", "193", ",", "234", ",", "639"}], 
        "}"}], ",", 
       RowBox[{"{", 
        RowBox[{"\"\<AGAA\>\"", ",", "0", ",", "0", ",", "0", ",", "252"}], 
        "}"}], ",", 
       RowBox[{"{", 
        RowBox[{"\"\<AGCG\>\"", ",", "0", ",", "0", ",", "0", ",", "226"}], 
        "}"}], ",", 
       RowBox[{"{", 
        RowBox[{"\"\<X\>\"", ",", "5", ",", "4", ",", "8", ",", "2"}], 
        "}"}]}], "}"}], ",", 
     RowBox[{"{", 
      RowBox[{
       RowBox[{"{", 
        RowBox[{"\"\<GAGT\>\"", ",", "10", ",", "20", ",", "11", ",", "6"}], 
        "}"}], ",", 
       RowBox[{"{", 
        RowBox[{"\"\<GAAT\>\"", ",", "0", ",", "0", ",", "0", ",", "1"}], 
        "}"}], ",", 
       RowBox[{"{", 
        RowBox[{"\"\<GCGT\>\"", ",", "0", ",", "0", ",", "0", ",", "2"}], 
        "}"}], ",", 
       RowBox[{"{", 
        RowBox[{"\"\<X\>\"", ",", "0", ",", "0", ",", "0", ",", "0"}], 
        "}"}]}], "}"}], ",", 
     RowBox[{"{", 
      RowBox[{
       RowBox[{"{", 
        RowBox[{
        "\"\<AGTG\>\"", ",", "273", ",", "221", ",", "261", ",", "64"}], 
        "}"}], ",", 
       RowBox[{"{", 
        RowBox[{"\"\<AATG\>\"", ",", "0", ",", "0", ",", "0", ",", "19"}], 
        "}"}], ",", 
       RowBox[{"{", 
        RowBox[{"\"\<AGAG\>\"", ",", "0", ",", "0", ",", "0", ",", "2"}], 
        "}"}], ",", 
       RowBox[{"{", 
        RowBox[{"\"\<CGTG\>\"", ",", "0", ",", "0", ",", "0", ",", "43"}], 
        "}"}], ",", 
       RowBox[{"{", 
        RowBox[{"\"\<X\>\"", ",", "0", ",", "0", ",", "0", ",", "0"}], 
        "}"}]}], "}"}], ",", 
     RowBox[{"{", 
      RowBox[{
       RowBox[{"{", 
        RowBox[{"\"\<GTGG\>\"", ",", "3", ",", "1", ",", "2", ",", "0"}], 
        "}"}], ",", 
       RowBox[{"{", 
        RowBox[{"\"\<GAGG\>\"", ",", "0", ",", "0", ",", "0", ",", "1"}], 
        "}"}], ",", 
       RowBox[{"{", 
        RowBox[{"\"\<GTGA\>\"", ",", "0", ",", "0", ",", "0", ",", "1"}], 
        "}"}], ",", 
       RowBox[{"{", 
        RowBox[{"\"\<X\>\"", ",", "0", ",", "0", ",", "0", ",", "0"}], 
        "}"}]}], "}"}], ",", 
     RowBox[{"{", 
      RowBox[{
       RowBox[{"{", 
        RowBox[{"\"\<AGGC\>\"", ",", "1", ",", "3", ",", "1", ",", "5"}], 
        "}"}], ",", 
       RowBox[{"{", 
        RowBox[{"\"\<TGAC\>\"", ",", "8", ",", "35", ",", "73", ",", "95"}], 
        "}"}], ",", 
       RowBox[{"{", 
        RowBox[{
        "\"\<TGGC\>\"", ",", "212", ",", "163", ",", "109", ",", "24"}], 
        "}"}], ",", 
       RowBox[{"{", 
        RowBox[{"\"\<AGAC\>\"", ",", "0", ",", "1", ",", "0", ",", "3"}], 
        "}"}], ",", 
       RowBox[{"{", 
        RowBox[{"\"\<X\>\"", ",", "0", ",", "1", ",", "1", ",", "2"}], 
        "}"}]}], "}"}], ",", 
     RowBox[{"{", 
      RowBox[{
       RowBox[{"{", 
        RowBox[{"\"\<GACA\>\"", ",", "2", ",", "4", ",", "16", ",", "15"}], 
        "}"}], ",", 
       RowBox[{"{", 
        RowBox[{"\"\<GGCA\>\"", ",", "34", ",", "30", ",", "19", ",", "6"}], 
        "}"}], ",", 
       RowBox[{"{", 
        RowBox[{"\"\<X\>\"", ",", "0", ",", "0", ",", "0", ",", "0"}], 
        "}"}]}], "}"}], ",", 
     RowBox[{"{", 
      RowBox[{
       RowBox[{"{", 
        RowBox[{"\"\<GAA\>\"", ",", "20", ",", "21", ",", "19", ",", "23"}], 
        "}"}], ",", 
       RowBox[{"{", 
        RowBox[{"\"\<TAA\>\"", ",", "0", ",", "0", ",", "0", ",", "3"}], 
        "}"}], ",", 
       RowBox[{"{", 
        RowBox[{"\"\<X\>\"", ",", "0", ",", "0", ",", "0", ",", "0"}], 
        "}"}]}], "}"}], ",", 
     RowBox[{"{", 
      RowBox[{
       RowBox[{"{", 
        RowBox[{
        "\"\<AAG\>\"", ",", "3624", ",", "3881", ",", "4171", ",", "2630"}], 
        "}"}], ",", 
       RowBox[{"{", 
        RowBox[{"\"\<AAT\>\"", ",", "3", ",", "0", ",", "1", ",", "0"}], 
        "}"}], ",", 
       RowBox[{"{", 
        RowBox[{"\"\<GAG\>\"", ",", "0", ",", "1", ",", "1", ",", "1"}], 
        "}"}], ",", 
       RowBox[{"{", 
        RowBox[{"\"\<ACG\>\"", ",", "0", ",", "0", ",", "0", ",", "1"}], 
        "}"}], ",", 
       RowBox[{"{", 
        RowBox[{"\"\<X\>\"", ",", "1", ",", "0", ",", "0", ",", "2"}], 
        "}"}]}], "}"}], ",", 
     RowBox[{"{", 
      RowBox[{
       RowBox[{"{", 
        RowBox[{
        "\"\<AGA\>\"", ",", "247", ",", "260", ",", "309", ",", "128"}], 
        "}"}], ",", 
       RowBox[{"{", 
        RowBox[{"\"\<AGC\>\"", ",", "0", ",", "0", ",", "0", ",", "52"}], 
        "}"}], ",", 
       RowBox[{"{", 
        RowBox[{"\"\<X\>\"", ",", "0", ",", "0", ",", "0", ",", "0"}], 
        "}"}]}], "}"}], ",", 
     RowBox[{"{", 
      RowBox[{
       RowBox[{"{", 
        RowBox[{"\"\<GAG\>\"", ",", "5", ",", "3", ",", "2", ",", "7"}], 
        "}"}], ",", 
       RowBox[{"{", 
        RowBox[{"\"\<GAA\>\"", ",", "0", ",", "0", ",", "0", ",", "2"}], 
        "}"}], ",", 
       RowBox[{"{", 
        RowBox[{"\"\<GCG\>\"", ",", "0", ",", "0", ",", "0", ",", "1"}], 
        "}"}], ",", 
       RowBox[{"{", 
        RowBox[{"\"\<X\>\"", ",", "0", ",", "0", ",", "0", ",", "0"}], 
        "}"}]}], "}"}], ",", 
     RowBox[{"{", 
      RowBox[{
       RowBox[{"{", 
        RowBox[{"\"\<AGT\>\"", ",", "59", ",", "50", ",", "63", ",", "12"}], 
        "}"}], ",", 
       RowBox[{"{", 
        RowBox[{"\"\<AAT\>\"", ",", "0", ",", "0", ",", "0", ",", "5"}], 
        "}"}], ",", 
       RowBox[{"{", 
        RowBox[{"\"\<AGA\>\"", ",", "0", ",", "0", ",", "0", ",", "3"}], 
        "}"}], ",", 
       RowBox[{"{", 
        RowBox[{"\"\<CGT\>\"", ",", "0", ",", "0", ",", "0", ",", "8"}], 
        "}"}], ",", 
       RowBox[{"{", 
        RowBox[{"\"\<X\>\"", ",", "0", ",", "0", ",", "0", ",", "0"}], 
        "}"}]}], "}"}], ",", 
     RowBox[{"{", 
      RowBox[{
       RowBox[{"{", 
        RowBox[{"\"\<GTG\>\"", ",", "17", ",", "22", ",", "14", ",", "8"}], 
        "}"}], ",", 
       RowBox[{"{", 
        RowBox[{"\"\<ATG\>\"", ",", "0", ",", "0", ",", "0", ",", "1"}], 
        "}"}], ",", 
       RowBox[{"{", 
        RowBox[{"\"\<X\>\"", ",", "0", ",", "0", ",", "0", ",", "0"}], 
        "}"}]}], "}"}], ",", 
     RowBox[{"{", 
      RowBox[{
       RowBox[{"{", 
        RowBox[{"\"\<TGG\>\"", ",", "4", ",", "3", ",", "2", ",", "0"}], 
        "}"}], ",", 
       RowBox[{"{", 
        RowBox[{"\"\<X\>\"", ",", "0", ",", "0", ",", "0", ",", "0"}], 
        "}"}]}], "}"}], ",", 
     RowBox[{"{", 
      RowBox[{
       RowBox[{"{", 
        RowBox[{
        "\"\<GAC\>\"", ",", "59", ",", "253", ",", "608", ",", "730"}], "}"}],
        ",", 
       RowBox[{"{", 
        RowBox[{
        "\"\<GGC\>\"", ",", "1444", ",", "1261", ",", "719", ",", "324"}], 
        "}"}], ",", 
       RowBox[{"{", 
        RowBox[{"\"\<X\>\"", ",", "3", ",", "2", ",", "4", ",", "0"}], 
        "}"}]}], "}"}], ",", 
     RowBox[{"{", 
      RowBox[{
       RowBox[{"{", 
        RowBox[{"\"\<ACA\>\"", ",", "4", ",", "20", ",", "61", ",", "51"}], 
        "}"}], ",", 
       RowBox[{"{", 
        RowBox[{"\"\<GCA\>\"", ",", "45", ",", "51", ",", "47", ",", "8"}], 
        "}"}], ",", 
       RowBox[{"{", 
        RowBox[{"\"\<X\>\"", ",", "0", ",", "0", ",", "0", ",", "0"}], 
        "}"}]}], "}"}], ",", 
     RowBox[{"{", 
      RowBox[{
       RowBox[{"{", 
        RowBox[{
        "\"\<GA\>\"", ",", "6157", ",", "5706", ",", "5312", ",", "4503"}], 
        "}"}], ",", 
       RowBox[{"{", 
        RowBox[{"\"\<GG\>\"", ",", "1", ",", "2", ",", "0", ",", "2"}], "}"}],
        ",", 
       RowBox[{"{", 
        RowBox[{"\"\<TA\>\"", ",", "1", ",", "1", ",", "0", ",", "107"}], 
        "}"}], ",", 
       RowBox[{"{", 
        RowBox[{"\"\<X\>\"", ",", "1", ",", "0", ",", "1", ",", "4"}], 
        "}"}]}], "}"}], ",", 
     RowBox[{"{", 
      RowBox[{
       RowBox[{"{", 
        RowBox[{"\"\<AA\>\"", ",", "78", ",", "86", ",", "79", ",", "59"}], 
        "}"}], ",", 
       RowBox[{"{", 
        RowBox[{"\"\<X\>\"", ",", "0", ",", "0", ",", "0", ",", "0"}], 
        "}"}]}], "}"}], ",", 
     RowBox[{"{", 
      RowBox[{
       RowBox[{"{", 
        RowBox[{
        "\"\<AG\>\"", ",", "2095", ",", "2211", ",", "2359", ",", "1423"}], 
        "}"}], ",", 
       RowBox[{"{", 
        RowBox[{"\"\<AT\>\"", ",", "2", ",", "0", ",", "1", ",", "0"}], "}"}],
        ",", 
       RowBox[{"{", 
        RowBox[{"\"\<X\>\"", ",", "1", ",", "0", ",", "0", ",", "0"}], 
        "}"}]}], "}"}], ",", 
     RowBox[{"{", 
      RowBox[{
       RowBox[{"{", 
        RowBox[{"\"\<GA\>\"", ",", "2", ",", "0", ",", "2", ",", "0"}], "}"}],
        ",", 
       RowBox[{"{", 
        RowBox[{"\"\<GC\>\"", ",", "0", ",", "0", ",", "0", ",", "1"}], "}"}],
        ",", 
       RowBox[{"{", 
        RowBox[{"\"\<X\>\"", ",", "0", ",", "0", ",", "0", ",", "0"}], 
        "}"}]}], "}"}], ",", 
     RowBox[{"{", 
      RowBox[{
       RowBox[{"{", 
        RowBox[{"\"\<AG\>\"", ",", "12", ",", "15", ",", "8", ",", "8"}], 
        "}"}], ",", 
       RowBox[{"{", 
        RowBox[{"\"\<AA\>\"", ",", "0", ",", "0", ",", "0", ",", "3"}], "}"}],
        ",", 
       RowBox[{"{", 
        RowBox[{"\"\<CG\>\"", ",", "0", ",", "0", ",", "0", ",", "8"}], "}"}],
        ",", 
       RowBox[{"{", 
        RowBox[{"\"\<X\>\"", ",", "0", ",", "0", ",", "0", ",", "0"}], 
        "}"}]}], "}"}], ",", 
     RowBox[{"{", 
      RowBox[{
       RowBox[{"{", 
        RowBox[{"\"\<GT\>\"", ",", "0", ",", "3", ",", "3", ",", "1"}], "}"}],
        ",", 
       RowBox[{"{", 
        RowBox[{"\"\<X\>\"", ",", "0", ",", "0", ",", "0", ",", "0"}], 
        "}"}]}], "}"}], ",", 
     RowBox[{"{", 
      RowBox[{
       RowBox[{"{", 
        RowBox[{"\"\<TG\>\"", ",", "8", ",", "9", ",", "16", ",", "5"}], 
        "}"}], ",", 
       RowBox[{"{", 
        RowBox[{"\"\<X\>\"", ",", "0", ",", "0", ",", "0", ",", "0"}], 
        "}"}]}], "}"}], ",", 
     RowBox[{"{", 
      RowBox[{
       RowBox[{"{", 
        RowBox[{"\"\<GA\>\"", ",", "1", ",", "1", ",", "5", ",", "3"}], "}"}],
        ",", 
       RowBox[{"{", 
        RowBox[{"\"\<GG\>\"", ",", "11", ",", "6", ",", "6", ",", "0"}], 
        "}"}], ",", 
       RowBox[{"{", 
        RowBox[{"\"\<X\>\"", ",", "0", ",", "0", ",", "0", ",", "0"}], 
        "}"}]}], "}"}], ",", 
     RowBox[{"{", 
      RowBox[{
       RowBox[{"{", 
        RowBox[{
        "\"\<AC\>\"", ",", "167", ",", "767", ",", "1333", ",", "1569"}], 
        "}"}], ",", 
       RowBox[{"{", 
        RowBox[{"\"\<GA\>\"", ",", "1", ",", "1", ",", "0", ",", "0"}], "}"}],
        ",", 
       RowBox[{"{", 
        RowBox[{
        "\"\<GC\>\"", ",", "1572", ",", "1404", ",", "844", ",", "485"}], 
        "}"}], ",", 
       RowBox[{"{", 
        RowBox[{"\"\<X\>\"", ",", "9", ",", "3", ",", "1", ",", "1"}], 
        "}"}]}], "}"}], ",", 
     RowBox[{"{", 
      RowBox[{
       RowBox[{"{", 
        RowBox[{"\"\<CA\>\"", ",", "3", ",", "2", ",", "1", ",", "2"}], "}"}],
        ",", 
       RowBox[{"{", 
        RowBox[{"\"\<X\>\"", ",", "0", ",", "0", ",", "0", ",", "0"}], 
        "}"}]}], "}"}], ",", 
     RowBox[{"{", 
      RowBox[{
       RowBox[{"{", 
        RowBox[{"\"\<AA\>\"", ",", "206", ",", "203", ",", "63", ",", "13"}], 
        "}"}], ",", 
       RowBox[{"{", 
        RowBox[{
        "\"\<AG\>\"", ",", "2893", ",", "2697", ",", "2966", ",", "2570"}], 
        "}"}], ",", 
       RowBox[{"{", 
        RowBox[{"\"\<GG\>\"", ",", "0", ",", "0", ",", "1", ",", "1"}], "}"}],
        ",", 
       RowBox[{"{", 
        RowBox[{"\"\<X\>\"", ",", "0", ",", "0", ",", "0", ",", "0"}], 
        "}"}]}], "}"}], ",", 
     RowBox[{"{", 
      RowBox[{
       RowBox[{"{", 
        RowBox[{
        "\"\<G\>\"", ",", "4077", ",", "4084", ",", "3273", ",", "3659"}], 
        "}"}], ",", 
       RowBox[{"{", 
        RowBox[{"\"\<T\>\"", ",", "0", ",", "0", ",", "1", ",", "64"}], "}"}],
        ",", 
       RowBox[{"{", 
        RowBox[{"\"\<X\>\"", ",", "0", ",", "1", ",", "0", ",", "0"}], 
        "}"}]}], "}"}], ",", 
     RowBox[{"{", 
      RowBox[{
       RowBox[{"{", 
        RowBox[{"\"\<A\>\"", ",", "272", ",", "277", ",", "291", ",", "198"}],
         "}"}], ",", 
       RowBox[{"{", 
        RowBox[{"\"\<X\>\"", ",", "0", ",", "0", ",", "0", ",", "0"}], 
        "}"}]}], "}"}], ",", 
     RowBox[{"{", 
      RowBox[{
       RowBox[{"{", 
        RowBox[{"\"\<A\>\"", ",", "28", ",", "22", ",", "29", ",", "18"}], 
        "}"}], ",", 
       RowBox[{"{", 
        RowBox[{"\"\<X\>\"", ",", "0", ",", "0", ",", "0", ",", "0"}], 
        "}"}]}], "}"}], ",", 
     RowBox[{"{", 
      RowBox[{
       RowBox[{"{", 
        RowBox[{"\"\<G\>\"", ",", "11", ",", "9", ",", "7", ",", "2"}], "}"}],
        ",", 
       RowBox[{"{", 
        RowBox[{"\"\<X\>\"", ",", "0", ",", "0", ",", "0", ",", "0"}], 
        "}"}]}], "}"}], ",", 
     RowBox[{"{", 
      RowBox[{
       RowBox[{"{", 
        RowBox[{"\"\<A\>\"", ",", "2", ",", "2", ",", "4", ",", "2"}], "}"}], 
       ",", 
       RowBox[{"{", 
        RowBox[{"\"\<X\>\"", ",", "0", ",", "0", ",", "0", ",", "0"}], 
        "}"}]}], "}"}], ",", 
     RowBox[{"{", 
      RowBox[{
       RowBox[{"{", 
        RowBox[{"\"\<G\>\"", ",", "0", ",", "1", ",", "0", ",", "0"}], "}"}], 
       ",", 
       RowBox[{"{", 
        RowBox[{"\"\<X\>\"", ",", "0", ",", "0", ",", "0", ",", "0"}], 
        "}"}]}], "}"}], ",", 
     RowBox[{"{", 
      RowBox[{"{", 
       RowBox[{"\"\<X\>\"", ",", "0"}], "}"}], "}"}], ",", 
     RowBox[{"{", 
      RowBox[{
       RowBox[{"{", 
        RowBox[{"\"\<G\>\"", ",", "5", ",", "6", ",", "8", ",", "3"}], "}"}], 
       ",", 
       RowBox[{"{", 
        RowBox[{"\"\<X\>\"", ",", "0", ",", "0", ",", "0", ",", "0"}], 
        "}"}]}], "}"}], ",", 
     RowBox[{"{", 
      RowBox[{
       RowBox[{"{", 
        RowBox[{"\"\<G\>\"", ",", "11", ",", "9", ",", "8", ",", "2"}], "}"}],
        ",", 
       RowBox[{"{", 
        RowBox[{"\"\<A\>\"", ",", "0", ",", "0", ",", "2", ",", "4"}], "}"}], 
       ",", 
       RowBox[{"{", 
        RowBox[{"\"\<X\>\"", ",", "0", ",", "0", ",", "0", ",", "0"}], 
        "}"}]}], "}"}], ",", 
     RowBox[{"{", 
      RowBox[{
       RowBox[{"{", 
        RowBox[{"\"\<C\>\"", ",", "18", ",", "23", ",", "32", ",", "32"}], 
        "}"}], ",", 
       RowBox[{"{", 
        RowBox[{"\"\<X\>\"", ",", "0", ",", "0", ",", "0", ",", "0"}], 
        "}"}]}], "}"}], ",", 
     RowBox[{"{", 
      RowBox[{
       RowBox[{"{", 
        RowBox[{
        "\"\<A\>\"", ",", "11255", ",", "10705", ",", "9386", ",", "10073"}], 
        "}"}], ",", 
       RowBox[{"{", 
        RowBox[{"\"\<G\>\"", ",", "1", ",", "3", ",", "3", ",", "2"}], "}"}], 
       ",", 
       RowBox[{"{", 
        RowBox[{"\"\<X\>\"", ",", "1", ",", "1", ",", "1", ",", "0"}], 
        "}"}]}], "}"}], ",", 
     RowBox[{"{", 
      RowBox[{
       RowBox[{"{", 
        RowBox[{"\"\<A\>\"", ",", "492", ",", "533", ",", "250", ",", "28"}], 
        "}"}], ",", 
       RowBox[{"{", 
        RowBox[{
        "\"\<G\>\"", ",", "7031", ",", "7899", ",", "7447", ",", "7615"}], 
        "}"}], ",", 
       RowBox[{"{", 
        RowBox[{"\"\<X\>\"", ",", "2", ",", "0", ",", "0", ",", "2"}], 
        "}"}]}], "}"}]}], "}"}]}], ";"}], "\[IndentingNewLine]", 
 RowBox[{
  RowBox[{"hdat16", "=", 
   RowBox[{"{", 
    RowBox[{
     RowBox[{"{", 
      RowBox[{
       RowBox[{"{", 
        RowBox[{"\"\<GAAGAGTGAC\>\"", ",", "117", ",", "145", ",", "107"}], 
        "}"}], ",", 
       RowBox[{"{", 
        RowBox[{"\"\<X\>\"", ",", "0", ",", "0", ",", "1"}], "}"}]}], "}"}], 
     ",", 
     RowBox[{"{", 
      RowBox[{
       RowBox[{"{", 
        RowBox[{"\"\<GAAGAGTGA\>\"", ",", "9", ",", "1", ",", "1"}], "}"}], 
       ",", 
       RowBox[{"{", 
        RowBox[{"\"\<X\>\"", ",", "0", ",", "0", ",", "0"}], "}"}]}], "}"}], 
     ",", 
     RowBox[{"{", 
      RowBox[{
       RowBox[{"{", 
        RowBox[{"\"\<AAGAGTGAC\>\"", ",", "871", ",", "1059", ",", "833"}], 
        "}"}], ",", 
       RowBox[{"{", 
        RowBox[{"\"\<AAGAATGGC\>\"", ",", "0", ",", "2", ",", "0"}], "}"}], 
       ",", 
       RowBox[{"{", 
        RowBox[{"\"\<GAGAGTGAC\>\"", ",", "0", ",", "1", ",", "0"}], "}"}], 
       ",", 
       RowBox[{"{", 
        RowBox[{"\"\<AAGAGTGGC\>\"", ",", "0", ",", "0", ",", "1"}], "}"}], 
       ",", 
       RowBox[{"{", 
        RowBox[{"\"\<X\>\"", ",", "0", ",", "3", ",", "1"}], "}"}]}], "}"}], 
     ",", 
     RowBox[{"{", 
      RowBox[{
       RowBox[{"{", 
        RowBox[{"\"\<GAAGAGTG\>\"", ",", "331", ",", "260", ",", "253"}], 
        "}"}], ",", 
       RowBox[{"{", 
        RowBox[{"\"\<GAAGAATG\>\"", ",", "0", ",", "1", ",", "1"}], "}"}], 
       ",", 
       RowBox[{"{", 
        RowBox[{"\"\<TAAGAGTG\>\"", ",", "0", ",", "0", ",", "1"}], "}"}], 
       ",", 
       RowBox[{"{", 
        RowBox[{"\"\<X\>\"", ",", "0", ",", "1", ",", "0"}], "}"}]}], "}"}], 
     ",", 
     RowBox[{"{", 
      RowBox[{
       RowBox[{"{", 
        RowBox[{"\"\<AAGAGTGA\>\"", ",", "12", ",", "1", ",", "3"}], "}"}], 
       ",", 
       RowBox[{"{", 
        RowBox[{"\"\<X\>\"", ",", "0", ",", "0", ",", "0"}], "}"}]}], "}"}], 
     ",", 
     RowBox[{"{", 
      RowBox[{
       RowBox[{"{", 
        RowBox[{"\"\<AGAATGAC\>\"", ",", "1", ",", "0", ",", "4"}], "}"}], 
       ",", 
       RowBox[{"{", 
        RowBox[{"\"\<AGAGTGAC\>\"", ",", "2587", ",", "2612", ",", "1885"}], 
        "}"}], ",", 
       RowBox[{"{", 
        RowBox[{"\"\<CGAGTGAC\>\"", ",", "1", ",", "0", ",", "0"}], "}"}], 
       ",", 
       RowBox[{"{", 
        RowBox[{"\"\<AGAGTGGC\>\"", ",", "0", ",", "2", ",", "1"}], "}"}], 
       ",", 
       RowBox[{"{", 
        RowBox[{"\"\<AGAGTTAC\>\"", ",", "0", ",", "1", ",", "0"}], "}"}], 
       ",", 
       RowBox[{"{", 
        RowBox[{"\"\<X\>\"", ",", "7", ",", "7", ",", "3"}], "}"}]}], "}"}], 
     ",", 
     RowBox[{"{", 
      RowBox[{
       RowBox[{"{", 
        RowBox[{"\"\<GAAGAGT\>\"", ",", "220", ",", "219", ",", "223"}], 
        "}"}], ",", 
       RowBox[{"{", 
        RowBox[{"\"\<X\>\"", ",", "1", ",", "1", ",", "1"}], "}"}]}], "}"}], 
     ",", 
     RowBox[{"{", 
      RowBox[{
       RowBox[{"{", 
        RowBox[{"\"\<AAGAGTG\>\"", ",", "349", ",", "385", ",", "254"}], 
        "}"}], ",", 
       RowBox[{"{", 
        RowBox[{"\"\<AAGAATG\>\"", ",", "0", ",", "0", ",", "1"}], "}"}], ",", 
       RowBox[{"{", 
        RowBox[{"\"\<X\>\"", ",", "0", ",", "2", ",", "0"}], "}"}]}], "}"}], 
     ",", 
     RowBox[{"{", 
      RowBox[{
       RowBox[{"{", 
        RowBox[{"\"\<AGAGTGA\>\"", ",", "64", ",", "47", ",", "48"}], "}"}], 
       ",", 
       RowBox[{"{", 
        RowBox[{"\"\<X\>\"", ",", "0", ",", "0", ",", "0"}], "}"}]}], "}"}], 
     ",", 
     RowBox[{"{", 
      RowBox[{
       RowBox[{"{", 
        RowBox[{"\"\<GAGTGAC\>\"", ",", "89", ",", "174", ",", "138"}], "}"}],
        ",", 
       RowBox[{"{", 
        RowBox[{"\"\<GAGTGGC\>\"", ",", "1", ",", "0", ",", "0"}], "}"}], ",", 
       RowBox[{"{", 
        RowBox[{"\"\<X\>\"", ",", "1", ",", "0", ",", "0"}], "}"}]}], "}"}], 
     ",", 
     RowBox[{"{", 
      RowBox[{
       RowBox[{"{", 
        RowBox[{"\"\<GAAGAG\>\"", ",", "30", ",", "27", ",", "29"}], "}"}], 
       ",", 
       RowBox[{"{", 
        RowBox[{"\"\<GAAGAA\>\"", ",", "0", ",", "0", ",", "1"}], "}"}], ",", 
       
       RowBox[{"{", 
        RowBox[{"\"\<X\>\"", ",", "6", ",", "1", ",", "0"}], "}"}]}], "}"}], 
     ",", 
     RowBox[{"{", 
      RowBox[{
       RowBox[{"{", 
        RowBox[{"\"\<AAGAGT\>\"", ",", "238", ",", "256", ",", "158"}], "}"}],
        ",", 
       RowBox[{"{", 
        RowBox[{"\"\<X\>\"", ",", "0", ",", "0", ",", "1"}], "}"}]}], "}"}], 
     ",", 
     RowBox[{"{", 
      RowBox[{
       RowBox[{"{", 
        RowBox[{"\"\<AGAGTG\>\"", ",", "2203", ",", "1762", ",", "1675"}], 
        "}"}], ",", 
       RowBox[{"{", 
        RowBox[{"\"\<CGAGTG\>\"", ",", "1", ",", "0", ",", "0"}], "}"}], ",", 
       
       RowBox[{"{", 
        RowBox[{"\"\<AGAGTT\>\"", ",", "0", ",", "2", ",", "0"}], "}"}], ",", 
       
       RowBox[{"{", 
        RowBox[{"\"\<AGAATG\>\"", ",", "0", ",", "0", ",", "4"}], "}"}], ",", 
       
       RowBox[{"{", 
        RowBox[{"\"\<X\>\"", ",", "3", ",", "4", ",", "1"}], "}"}]}], "}"}], 
     ",", 
     RowBox[{"{", 
      RowBox[{
       RowBox[{"{", 
        RowBox[{"\"\<GAGTGA\>\"", ",", "2", ",", "2", ",", "1"}], "}"}], ",", 
       
       RowBox[{"{", 
        RowBox[{"\"\<X\>\"", ",", "0", ",", "0", ",", "0"}], "}"}]}], "}"}], 
     ",", 
     RowBox[{"{", 
      RowBox[{
       RowBox[{"{", 
        RowBox[{"\"\<AATGAC\>\"", ",", "1", ",", "0", ",", "8"}], "}"}], ",", 
       
       RowBox[{"{", 
        RowBox[{"\"\<AGTGAC\>\"", ",", "6504", ",", "6615", ",", "5515"}], 
        "}"}], ",", 
       RowBox[{"{", 
        RowBox[{"\"\<AGTGGC\>\"", ",", "1", ",", "5", ",", "5"}], "}"}], ",", 
       
       RowBox[{"{", 
        RowBox[{"\"\<AATGGC\>\"", ",", "0", ",", "1", ",", "0"}], "}"}], ",", 
       
       RowBox[{"{", 
        RowBox[{"\"\<CGTGAC\>\"", ",", "0", ",", "2", ",", "1"}], "}"}], ",", 
       
       RowBox[{"{", 
        RowBox[{"\"\<AGTTAC\>\"", ",", "0", ",", "0", ",", "1"}], "}"}], ",", 
       
       RowBox[{"{", 
        RowBox[{"\"\<X\>\"", ",", "22", ",", "22", ",", "14"}], "}"}]}], 
      "}"}], ",", 
     RowBox[{"{", 
      RowBox[{
       RowBox[{"{", 
        RowBox[{"\"\<GAAGA\>\"", ",", "20", ",", "32", ",", "24"}], "}"}], 
       ",", 
       RowBox[{"{", 
        RowBox[{"\"\<X\>\"", ",", "0", ",", "0", ",", "0"}], "}"}]}], "}"}], 
     ",", 
     RowBox[{"{", 
      RowBox[{
       RowBox[{"{", 
        RowBox[{"\"\<AAGAG\>\"", ",", "29", ",", "41", ",", "32"}], "}"}], 
       ",", 
       RowBox[{"{", 
        RowBox[{"\"\<X\>\"", ",", "2", ",", "1", ",", "2"}], "}"}]}], "}"}], 
     ",", 
     RowBox[{"{", 
      RowBox[{
       RowBox[{"{", 
        RowBox[{"\"\<AGAGT\>\"", ",", "1095", ",", "1021", ",", "806"}], 
        "}"}], ",", 
       RowBox[{"{", 
        RowBox[{"\"\<AGAAT\>\"", ",", "0", ",", "0", ",", "4"}], "}"}], ",", 
       RowBox[{"{", 
        RowBox[{"\"\<AGAGA\>\"", ",", "0", ",", "0", ",", "1"}], "}"}], ",", 
       RowBox[{"{", 
        RowBox[{"\"\<X\>\"", ",", "1", ",", "0", ",", "2"}], "}"}]}], "}"}], 
     ",", 
     RowBox[{"{", 
      RowBox[{
       RowBox[{"{", 
        RowBox[{"\"\<GAGTG\>\"", ",", "15", ",", "28", ",", "26"}], "}"}], 
       ",", 
       RowBox[{"{", 
        RowBox[{"\"\<X\>\"", ",", "0", ",", "0", ",", "0"}], "}"}]}], "}"}], 
     ",", 
     RowBox[{"{", 
      RowBox[{
       RowBox[{"{", 
        RowBox[{"\"\<AGTGA\>\"", ",", "28", ",", "41", ",", "29"}], "}"}], 
       ",", 
       RowBox[{"{", 
        RowBox[{"\"\<X\>\"", ",", "0", ",", "0", ",", "0"}], "}"}]}], "}"}], 
     ",", 
     RowBox[{"{", 
      RowBox[{
       RowBox[{"{", 
        RowBox[{"\"\<GTGAC\>\"", ",", "213", ",", "489", ",", "364"}], "}"}], 
       ",", 
       RowBox[{"{", 
        RowBox[{"\"\<ATGAC\>\"", ",", "0", ",", "0", ",", "1"}], "}"}], ",", 
       RowBox[{"{", 
        RowBox[{"\"\<X\>\"", ",", "0", ",", "1", ",", "0"}], "}"}]}], "}"}], 
     ",", 
     RowBox[{"{", 
      RowBox[{
       RowBox[{"{", 
        RowBox[{"\"\<GAAG\>\"", ",", "1615", ",", "1749", ",", "1321"}], 
        "}"}], ",", 
       RowBox[{"{", 
        RowBox[{"\"\<TAAG\>\"", ",", "0", ",", "1", ",", "4"}], "}"}], ",", 
       RowBox[{"{", 
        RowBox[{"\"\<X\>\"", ",", "1", ",", "6", ",", "2"}], "}"}]}], "}"}], 
     ",", 
     RowBox[{"{", 
      RowBox[{
       RowBox[{"{", 
        RowBox[{"\"\<AAGA\>\"", ",", "25", ",", "63", ",", "34"}], "}"}], ",", 
       RowBox[{"{", 
        RowBox[{"\"\<X\>\"", ",", "1", ",", "0", ",", "0"}], "}"}]}], "}"}], 
     ",", 
     RowBox[{"{", 
      RowBox[{
       RowBox[{"{", 
        RowBox[{"\"\<AGAG\>\"", ",", "245", ",", "266", ",", "192"}], "}"}], 
       ",", 
       RowBox[{"{", 
        RowBox[{"\"\<X\>\"", ",", "9", ",", "6", ",", "7"}], "}"}]}], "}"}], 
     ",", 
     RowBox[{"{", 
      RowBox[{
       RowBox[{"{", 
        RowBox[{"\"\<GAGT\>\"", ",", "8", ",", "15", ",", "11"}], "}"}], ",", 
       
       RowBox[{"{", 
        RowBox[{"\"\<X\>\"", ",", "0", ",", "0", ",", "0"}], "}"}]}], "}"}], 
     ",", 
     RowBox[{"{", 
      RowBox[{
       RowBox[{"{", 
        RowBox[{"\"\<AGTG\>\"", ",", "215", ",", "231", ",", "217"}], "}"}], 
       ",", 
       RowBox[{"{", 
        RowBox[{"\"\<X\>\"", ",", "0", ",", "0", ",", "1"}], "}"}]}], "}"}], 
     ",", 
     RowBox[{"{", 
      RowBox[{
       RowBox[{"{", 
        RowBox[{"\"\<GTGA\>\"", ",", "1", ",", "4", ",", "1"}], "}"}], ",", 
       RowBox[{"{", 
        RowBox[{"\"\<X\>\"", ",", "0", ",", "0", ",", "0"}], "}"}]}], "}"}], 
     ",", 
     RowBox[{"{", 
      RowBox[{
       RowBox[{"{", 
        RowBox[{"\"\<TGAC\>\"", ",", "218", ",", "210", ",", "185"}], "}"}], 
       ",", 
       RowBox[{"{", 
        RowBox[{"\"\<TGGC\>\"", ",", "0", ",", "1", ",", "0"}], "}"}], ",", 
       RowBox[{"{", 
        RowBox[{"\"\<AGAC\>\"", ",", "0", ",", "0", ",", "1"}], "}"}], ",", 
       RowBox[{"{", 
        RowBox[{"\"\<X\>\"", ",", "0", ",", "2", ",", "1"}], "}"}]}], "}"}], 
     ",", 
     RowBox[{"{", 
      RowBox[{
       RowBox[{"{", 
        RowBox[{"\"\<GACA\>\"", ",", "46", ",", "36", ",", "28"}], "}"}], ",", 
       RowBox[{"{", 
        RowBox[{"\"\<X\>\"", ",", "0", ",", "0", ",", "0"}], "}"}]}], "}"}], 
     ",", 
     RowBox[{"{", 
      RowBox[{
       RowBox[{"{", 
        RowBox[{"\"\<GAA\>\"", ",", "39", ",", "21", ",", "20"}], "}"}], ",", 
       
       RowBox[{"{", 
        RowBox[{"\"\<TAA\>\"", ",", "0", ",", "0", ",", "1"}], "}"}], ",", 
       RowBox[{"{", 
        RowBox[{"\"\<X\>\"", ",", "0", ",", "0", ",", "0"}], "}"}]}], "}"}], 
     ",", 
     RowBox[{"{", 
      RowBox[{
       RowBox[{"{", 
        RowBox[{"\"\<AAG\>\"", ",", "4200", ",", "3697", ",", "3589"}], "}"}],
        ",", 
       RowBox[{"{", 
        RowBox[{"\"\<GAG\>\"", ",", "0", ",", "1", ",", "0"}], "}"}], ",", 
       RowBox[{"{", 
        RowBox[{"\"\<AAT\>\"", ",", "0", ",", "0", ",", "1"}], "}"}], ",", 
       RowBox[{"{", 
        RowBox[{"\"\<X\>\"", ",", "0", ",", "4", ",", "1"}], "}"}]}], "}"}], 
     ",", 
     RowBox[{"{", 
      RowBox[{
       RowBox[{"{", 
        RowBox[{"\"\<AGA\>\"", ",", "160", ",", "302", ",", "270"}], "}"}], 
       ",", 
       RowBox[{"{", 
        RowBox[{"\"\<X\>\"", ",", "2", ",", "1", ",", "1"}], "}"}]}], "}"}], 
     ",", 
     RowBox[{"{", 
      RowBox[{
       RowBox[{"{", 
        RowBox[{"\"\<GAG\>\"", ",", "0", ",", "2", ",", "1"}], "}"}], ",", 
       RowBox[{"{", 
        RowBox[{"\"\<X\>\"", ",", "0", ",", "0", ",", "0"}], "}"}]}], "}"}], 
     ",", 
     RowBox[{"{", 
      RowBox[{
       RowBox[{"{", 
        RowBox[{"\"\<AGT\>\"", ",", "28", ",", "55", ",", "51"}], "}"}], ",", 
       
       RowBox[{"{", 
        RowBox[{"\"\<X\>\"", ",", "0", ",", "0", ",", "1"}], "}"}]}], "}"}], 
     ",", 
     RowBox[{"{", 
      RowBox[{
       RowBox[{"{", 
        RowBox[{"\"\<GTG\>\"", ",", "4", ",", "14", ",", "18"}], "}"}], ",", 
       RowBox[{"{", 
        RowBox[{"\"\<X\>\"", ",", "0", ",", "0", ",", "0"}], "}"}]}], "}"}], 
     ",", 
     RowBox[{"{", 
      RowBox[{
       RowBox[{"{", 
        RowBox[{"\"\<TGA\>\"", ",", "0", ",", "3", ",", "2"}], "}"}], ",", 
       RowBox[{"{", 
        RowBox[{"\"\<X\>\"", ",", "0", ",", "0", ",", "0"}], "}"}]}], "}"}], 
     ",", 
     RowBox[{"{", 
      RowBox[{
       RowBox[{"{", 
        RowBox[{"\"\<GAC\>\"", ",", "1649", ",", "1694", ",", "1366"}], "}"}],
        ",", 
       RowBox[{"{", 
        RowBox[{"\"\<GGC\>\"", ",", "0", ",", "1", ",", "3"}], "}"}], ",", 
       RowBox[{"{", 
        RowBox[{"\"\<X\>\"", ",", "0", ",", "2", ",", "0"}], "}"}]}], "}"}], 
     ",", 
     RowBox[{"{", 
      RowBox[{
       RowBox[{"{", 
        RowBox[{"\"\<ACA\>\"", ",", "56", ",", "55", ",", "62"}], "}"}], ",", 
       
       RowBox[{"{", 
        RowBox[{"\"\<X\>\"", ",", "0", ",", "1", ",", "0"}], "}"}]}], "}"}], 
     ",", 
     RowBox[{"{", 
      RowBox[{
       RowBox[{"{", 
        RowBox[{"\"\<GA\>\"", ",", "6814", ",", "6331", ",", "5659"}], "}"}], 
       ",", 
       RowBox[{"{", 
        RowBox[{"\"\<TA\>\"", ",", "1", ",", "0", ",", "9"}], "}"}], ",", 
       RowBox[{"{", 
        RowBox[{"\"\<GG\>\"", ",", "0", ",", "1", ",", "1"}], "}"}], ",", 
       RowBox[{"{", 
        RowBox[{"\"\<X\>\"", ",", "6", ",", "3", ",", "2"}], "}"}]}], "}"}], 
     ",", 
     RowBox[{"{", 
      RowBox[{
       RowBox[{"{", 
        RowBox[{"\"\<AA\>\"", ",", "29", ",", "72", ",", "64"}], "}"}], ",", 
       RowBox[{"{", 
        RowBox[{"\"\<X\>\"", ",", "0", ",", "0", ",", "0"}], "}"}]}], "}"}], 
     ",", 
     RowBox[{"{", 
      RowBox[{
       RowBox[{"{", 
        RowBox[{"\"\<AG\>\"", ",", "2162", ",", "2191", ",", "2007"}], "}"}], 
       ",", 
       RowBox[{"{", 
        RowBox[{"\"\<X\>\"", ",", "0", ",", "2", ",", "0"}], "}"}]}], "}"}], 
     ",", 
     RowBox[{"{", 
      RowBox[{
       RowBox[{"{", 
        RowBox[{"\"\<GA\>\"", ",", "1", ",", "2", ",", "1"}], "}"}], ",", 
       RowBox[{"{", 
        RowBox[{"\"\<X\>\"", ",", "0", ",", "0", ",", "0"}], "}"}]}], "}"}], 
     ",", 
     RowBox[{"{", 
      RowBox[{
       RowBox[{"{", 
        RowBox[{"\"\<AG\>\"", ",", "8", ",", "5", ",", "4"}], "}"}], ",", 
       RowBox[{"{", 
        RowBox[{"\"\<X\>\"", ",", "1", ",", "0", ",", "0"}], "}"}]}], "}"}], 
     ",", 
     RowBox[{"{", 
      RowBox[{
       RowBox[{"{", 
        RowBox[{"\"\<GT\>\"", ",", "1", ",", "1", ",", "1"}], "}"}], ",", 
       RowBox[{"{", 
        RowBox[{"\"\<X\>\"", ",", "0", ",", "0", ",", "0"}], "}"}]}], "}"}], 
     ",", 
     RowBox[{"{", 
      RowBox[{
       RowBox[{"{", 
        RowBox[{"\"\<TG\>\"", ",", "1", ",", "11", ",", "11"}], "}"}], ",", 
       RowBox[{"{", 
        RowBox[{"\"\<X\>\"", ",", "0", ",", "0", ",", "0"}], "}"}]}], "}"}], 
     ",", 
     RowBox[{"{", 
      RowBox[{
       RowBox[{"{", 
        RowBox[{"\"\<GA\>\"", ",", "7", ",", "13", ",", "13"}], "}"}], ",", 
       RowBox[{"{", 
        RowBox[{"\"\<X\>\"", ",", "0", ",", "0", ",", "0"}], "}"}]}], "}"}], 
     ",", 
     RowBox[{"{", 
      RowBox[{
       RowBox[{"{", 
        RowBox[{"\"\<AC\>\"", ",", "1951", ",", "2151", ",", "1608"}], "}"}], 
       ",", 
       RowBox[{"{", 
        RowBox[{"\"\<GC\>\"", ",", "0", ",", "1", ",", "0"}], "}"}], ",", 
       RowBox[{"{", 
        RowBox[{"\"\<X\>\"", ",", "1", ",", "0", ",", "1"}], "}"}]}], "}"}], 
     ",", 
     RowBox[{"{", 
      RowBox[{
       RowBox[{"{", 
        RowBox[{"\"\<CA\>\"", ",", "5", ",", "3", ",", "0"}], "}"}], ",", 
       RowBox[{"{", 
        RowBox[{"\"\<X\>\"", ",", "0", ",", "0", ",", "0"}], "}"}]}], "}"}], 
     ",", 
     RowBox[{"{", 
      RowBox[{
       RowBox[{"{", 
        RowBox[{"\"\<AG\>\"", ",", "2797", ",", "3031", ",", "2817"}], "}"}], 
       ",", 
       RowBox[{"{", 
        RowBox[{"\"\<AA\>\"", ",", "0", ",", "1", ",", "1"}], "}"}], ",", 
       RowBox[{"{", 
        RowBox[{"\"\<GG\>\"", ",", "0", ",", "1", ",", "0"}], "}"}], ",", 
       RowBox[{"{", 
        RowBox[{"\"\<X\>\"", ",", "0", ",", "0", ",", "0"}], "}"}]}], "}"}], 
     ",", 
     RowBox[{"{", 
      RowBox[{
       RowBox[{"{", 
        RowBox[{"\"\<G\>\"", ",", "4682", ",", "4791", ",", "3771"}], "}"}], 
       ",", 
       RowBox[{"{", 
        RowBox[{"\"\<T\>\"", ",", "1", ",", "0", ",", "8"}], "}"}], ",", 
       RowBox[{"{", 
        RowBox[{"\"\<X\>\"", ",", "4", ",", "0", ",", "0"}], "}"}]}], "}"}], 
     ",", 
     RowBox[{"{", 
      RowBox[{
       RowBox[{"{", 
        RowBox[{"\"\<A\>\"", ",", "195", ",", "284", ",", "242"}], "}"}], ",", 
       RowBox[{"{", 
        RowBox[{"\"\<G\>\"", ",", "0", ",", "0", ",", "1"}], "}"}], ",", 
       RowBox[{"{", 
        RowBox[{"\"\<X\>\"", ",", "0", ",", "0", ",", "0"}], "}"}]}], "}"}], 
     ",", 
     RowBox[{"{", 
      RowBox[{
       RowBox[{"{", 
        RowBox[{"\"\<A\>\"", ",", "4", ",", "23", ",", "23"}], "}"}], ",", 
       RowBox[{"{", 
        RowBox[{"\"\<X\>\"", ",", "0", ",", "0", ",", "0"}], "}"}]}], "}"}], 
     ",", 
     RowBox[{"{", 
      RowBox[{
       RowBox[{"{", 
        RowBox[{"\"\<G\>\"", ",", "6", ",", "16", ",", "8"}], "}"}], ",", 
       RowBox[{"{", 
        RowBox[{"\"\<X\>\"", ",", "0", ",", "0", ",", "0"}], "}"}]}], "}"}], 
     ",", 
     RowBox[{"{", 
      RowBox[{
       RowBox[{"{", 
        RowBox[{"\"\<A\>\"", ",", "0", ",", "2", ",", "0"}], "}"}], ",", 
       RowBox[{"{", 
        RowBox[{"\"\<X\>\"", ",", "0", ",", "0", ",", "0"}], "}"}]}], "}"}], 
     ",", 
     RowBox[{"{", 
      RowBox[{
       RowBox[{"{", 
        RowBox[{"\"\<G\>\"", ",", "0", ",", "0", ",", "1"}], "}"}], ",", 
       RowBox[{"{", 
        RowBox[{"\"\<X\>\"", ",", "0", ",", "0", ",", "0"}], "}"}]}], "}"}], 
     ",", 
     RowBox[{"{", 
      RowBox[{"{", 
       RowBox[{"\"\<X\>\"", ",", "0"}], "}"}], "}"}], ",", 
     RowBox[{"{", 
      RowBox[{
       RowBox[{"{", 
        RowBox[{"\"\<G\>\"", ",", "3", ",", "12", ",", "3"}], "}"}], ",", 
       RowBox[{"{", 
        RowBox[{"\"\<X\>\"", ",", "0", ",", "0", ",", "0"}], "}"}]}], "}"}], 
     ",", 
     RowBox[{"{", 
      RowBox[{
       RowBox[{"{", 
        RowBox[{"\"\<A\>\"", ",", "9", ",", "4", ",", "1"}], "}"}], ",", 
       RowBox[{"{", 
        RowBox[{"\"\<X\>\"", ",", "0", ",", "0", ",", "0"}], "}"}]}], "}"}], 
     ",", 
     RowBox[{"{", 
      RowBox[{
       RowBox[{"{", 
        RowBox[{"\"\<A\>\"", ",", "1", ",", "0", ",", "0"}], "}"}], ",", 
       RowBox[{"{", 
        RowBox[{"\"\<C\>\"", ",", "83", ",", "65", ",", "52"}], "}"}], ",", 
       RowBox[{"{", 
        RowBox[{"\"\<X\>\"", ",", "0", ",", "0", ",", "0"}], "}"}]}], "}"}], 
     ",", 
     RowBox[{"{", 
      RowBox[{
       RowBox[{"{", 
        RowBox[{"\"\<A\>\"", ",", "11477", ",", "13461", ",", "10405"}], 
        "}"}], ",", 
       RowBox[{"{", 
        RowBox[{"\"\<G\>\"", ",", "2", ",", "2", ",", "0"}], "}"}], ",", 
       RowBox[{"{", 
        RowBox[{"\"\<X\>\"", ",", "0", ",", "0", ",", "1"}], "}"}]}], "}"}], 
     ",", 
     RowBox[{"{", 
      RowBox[{
       RowBox[{"{", 
        RowBox[{"\"\<G\>\"", ",", "9174", ",", "10234", ",", "8045"}], "}"}], 
       ",", 
       RowBox[{"{", 
        RowBox[{"\"\<A\>\"", ",", "0", ",", "2", ",", "1"}], "}"}], ",", 
       RowBox[{"{", 
        RowBox[{"\"\<X\>\"", ",", "0", ",", "1", ",", "1"}], "}"}]}], "}"}]}],
     "}"}]}], ";"}], "\[IndentingNewLine]", 
 RowBox[{
  RowBox[{"hdat17", "=", 
   RowBox[{"{", 
    RowBox[{
     RowBox[{"{", 
      RowBox[{
       RowBox[{"{", 
        RowBox[{
        "\"\<GAAGAGTGAC\>\"", ",", "6", ",", "23", ",", "92", ",", "8"}], 
        "}"}], ",", 
       RowBox[{"{", 
        RowBox[{
        "\"\<GAAGAGTGGC\>\"", ",", "93", ",", "84", ",", "129", ",", "8"}], 
        "}"}], ",", 
       RowBox[{"{", 
        RowBox[{
        "\"\<GGAGAGTGGC\>\"", ",", "0", ",", "0", ",", "1", ",", "0"}], "}"}],
        ",", 
       RowBox[{"{", 
        RowBox[{
        "\"\<GAAGAGAGGC\>\"", ",", "0", ",", "0", ",", "0", ",", "9"}], "}"}],
        ",", 
       RowBox[{"{", 
        RowBox[{
        "\"\<GAAGCGTGAC\>\"", ",", "0", ",", "0", ",", "0", ",", "11"}], 
        "}"}], ",", 
       RowBox[{"{", 
        RowBox[{
        "\"\<GAAGCGTGGC\>\"", ",", "0", ",", "0", ",", "0", ",", "3"}], "}"}],
        ",", 
       RowBox[{"{", 
        RowBox[{
        "\"\<TAAGAGTGAC\>\"", ",", "0", ",", "0", ",", "0", ",", "4"}], "}"}],
        ",", 
       RowBox[{"{", 
        RowBox[{
        "\"\<TAAGAGTGGC\>\"", ",", "0", ",", "0", ",", "0", ",", "1"}], "}"}],
        ",", 
       RowBox[{"{", 
        RowBox[{"\"\<X\>\"", ",", "1", ",", "0", ",", "2", ",", "4"}], 
        "}"}]}], "}"}], ",", 
     RowBox[{"{", 
      RowBox[{
       RowBox[{"{", 
        RowBox[{"\"\<GAAGAGTGG\>\"", ",", "0", ",", "1", ",", "0", ",", "1"}],
         "}"}], ",", 
       RowBox[{"{", 
        RowBox[{"\"\<GAAGAGAGA\>\"", ",", "0", ",", "0", ",", "0", ",", "1"}],
         "}"}], ",", 
       RowBox[{"{", 
        RowBox[{"\"\<GAAGAGAGG\>\"", ",", "0", ",", "0", ",", "0", ",", "2"}],
         "}"}], ",", 
       RowBox[{"{", 
        RowBox[{"\"\<GAAGAGTGA\>\"", ",", "0", ",", "0", ",", "0", ",", "3"}],
         "}"}], ",", 
       RowBox[{"{", 
        RowBox[{"\"\<X\>\"", ",", "0", ",", "0", ",", "0", ",", "1"}], 
        "}"}]}], "}"}], ",", 
     RowBox[{"{", 
      RowBox[{
       RowBox[{"{", 
        RowBox[{
        "\"\<AAGAGTGAC\>\"", ",", "35", ",", "261", ",", "605", ",", "136"}], 
        "}"}], ",", 
       RowBox[{"{", 
        RowBox[{
        "\"\<AAGAGTGGC\>\"", ",", "906", ",", "613", ",", "461", ",", "21"}], 
        "}"}], ",", 
       RowBox[{"{", 
        RowBox[{
        "\"\<AAGCGTGAC\>\"", ",", "0", ",", "0", ",", "6", ",", "191"}], 
        "}"}], ",", 
       RowBox[{"{", 
        RowBox[{"\"\<AAGAGAGAC\>\"", ",", "0", ",", "0", ",", "0", ",", "3"}],
         "}"}], ",", 
       RowBox[{"{", 
        RowBox[{
        "\"\<AAGAGAGGC\>\"", ",", "0", ",", "0", ",", "0", ",", "53"}], "}"}],
        ",", 
       RowBox[{"{", 
        RowBox[{"\"\<AAGCGTGGC\>\"", ",", "0", ",", "0", ",", "0", ",", "2"}],
         "}"}], ",", 
       RowBox[{"{", 
        RowBox[{"\"\<X\>\"", ",", "5", ",", "0", ",", "1", ",", "0"}], 
        "}"}]}], "}"}], ",", 
     RowBox[{"{", 
      RowBox[{
       RowBox[{"{", 
        RowBox[{
        "\"\<GAAGAGTG\>\"", ",", "344", ",", "221", ",", "288", ",", "51"}], 
        "}"}], ",", 
       RowBox[{"{", 
        RowBox[{"\"\<GAAGAGTT\>\"", ",", "0", ",", "1", ",", "0", ",", "0"}], 
        "}"}], ",", 
       RowBox[{"{", 
        RowBox[{"\"\<GAAGCGTG\>\"", ",", "0", ",", "1", ",", "3", ",", "61"}],
         "}"}], ",", 
       RowBox[{"{", 
        RowBox[{"\"\<GAAGAATG\>\"", ",", "0", ",", "0", ",", "0", ",", "1"}], 
        "}"}], ",", 
       RowBox[{"{", 
        RowBox[{"\"\<GAAGAGAG\>\"", ",", "0", ",", "0", ",", "0", ",", "20"}],
         "}"}], ",", 
       RowBox[{"{", 
        RowBox[{"\"\<TAAGAGTG\>\"", ",", "0", ",", "0", ",", "0", ",", "3"}], 
        "}"}], ",", 
       RowBox[{"{", 
        RowBox[{"\"\<TAAGCGTG\>\"", ",", "0", ",", "0", ",", "0", ",", "1"}], 
        "}"}], ",", 
       RowBox[{"{", 
        RowBox[{"\"\<X\>\"", ",", "0", ",", "0", ",", "1", ",", "0"}], 
        "}"}]}], "}"}], ",", 
     RowBox[{"{", 
      RowBox[{
       RowBox[{"{", 
        RowBox[{"\"\<AAGAGTGG\>\"", ",", "5", ",", "1", ",", "3", ",", "3"}], 
        "}"}], ",", 
       RowBox[{"{", 
        RowBox[{"\"\<AAGAGTGA\>\"", ",", "0", ",", "0", ",", "1", ",", "2"}], 
        "}"}], ",", 
       RowBox[{"{", 
        RowBox[{"\"\<AAGAGAGA\>\"", ",", "0", ",", "0", ",", "0", ",", "1"}], 
        "}"}], ",", 
       RowBox[{"{", 
        RowBox[{"\"\<AAGAGAGG\>\"", ",", "0", ",", "0", ",", "0", ",", "1"}], 
        "}"}], ",", 
       RowBox[{"{", 
        RowBox[{"\"\<AAGCGTGA\>\"", ",", "0", ",", "0", ",", "0", ",", "4"}], 
        "}"}], ",", 
       RowBox[{"{", 
        RowBox[{"\"\<X\>\"", ",", "0", ",", "0", ",", "0", ",", "0"}], 
        "}"}]}], "}"}], ",", 
     RowBox[{"{", 
      RowBox[{
       RowBox[{"{", 
        RowBox[{
        "\"\<AGAGTGAC\>\"", ",", "91", ",", "704", ",", "1457", ",", "399"}], 
        "}"}], ",", 
       RowBox[{"{", 
        RowBox[{
        "\"\<AGAGTGGC\>\"", ",", "2264", ",", "1655", ",", "962", ",", "67"}],
         "}"}], ",", 
       RowBox[{"{", 
        RowBox[{"\"\<ATAGTGAC\>\"", ",", "2", ",", "0", ",", "1", ",", "0"}], 
        "}"}], ",", 
       RowBox[{"{", 
        RowBox[{"\"\<ATAGTGGC\>\"", ",", "4", ",", "0", ",", "0", ",", "0"}], 
        "}"}], ",", 
       RowBox[{"{", 
        RowBox[{
        "\"\<AGCGTGAC\>\"", ",", "0", ",", "3", ",", "16", ",", "611"}], 
        "}"}], ",", 
       RowBox[{"{", 
        RowBox[{"\"\<AGAATGGC\>\"", ",", "0", ",", "0", ",", "1", ",", "2"}], 
        "}"}], ",", 
       RowBox[{"{", 
        RowBox[{"\"\<AGCGTGGC\>\"", ",", "0", ",", "0", ",", "1", ",", "12"}],
         "}"}], ",", 
       RowBox[{"{", 
        RowBox[{"\"\<AGAATGAC\>\"", ",", "0", ",", "0", ",", "0", ",", "8"}], 
        "}"}], ",", 
       RowBox[{"{", 
        RowBox[{"\"\<AGAGAGAC\>\"", ",", "0", ",", "0", ",", "0", ",", "9"}], 
        "}"}], ",", 
       RowBox[{"{", 
        RowBox[{
        "\"\<AGAGAGGC\>\"", ",", "0", ",", "0", ",", "0", ",", "173"}], "}"}],
        ",", 
       RowBox[{"{", 
        RowBox[{"\"\<X\>\"", ",", "12", ",", "5", ",", "9", ",", "0"}], 
        "}"}]}], "}"}], ",", 
     RowBox[{"{", 
      RowBox[{
       RowBox[{"{", 
        RowBox[{
        "\"\<GAAGAGT\>\"", ",", "235", ",", "181", ",", "209", ",", "88"}], 
        "}"}], ",", 
       RowBox[{"{", 
        RowBox[{"\"\<GAAGAGA\>\"", ",", "0", ",", "0", ",", "2", ",", "42"}], 
        "}"}], ",", 
       RowBox[{"{", 
        RowBox[{"\"\<GAAGCGT\>\"", ",", "0", ",", "0", ",", "2", ",", "83"}], 
        "}"}], ",", 
       RowBox[{"{", 
        RowBox[{"\"\<GAAGAAT\>\"", ",", "0", ",", "0", ",", "0", ",", "4"}], 
        "}"}], ",", 
       RowBox[{"{", 
        RowBox[{"\"\<GGAGCGA\>\"", ",", "0", ",", "0", ",", "0", ",", "1"}], 
        "}"}], ",", 
       RowBox[{"{", 
        RowBox[{"\"\<TAAGAGT\>\"", ",", "0", ",", "0", ",", "0", ",", "7"}], 
        "}"}], ",", 
       RowBox[{"{", 
        RowBox[{"\"\<TAAGCGT\>\"", ",", "0", ",", "0", ",", "0", ",", "1"}], 
        "}"}], ",", 
       RowBox[{"{", 
        RowBox[{"\"\<X\>\"", ",", "1", ",", "0", ",", "0", ",", "3"}], 
        "}"}]}], "}"}], ",", 
     RowBox[{"{", 
      RowBox[{
       RowBox[{"{", 
        RowBox[{
        "\"\<AAGAGTG\>\"", ",", "276", ",", "384", ",", "319", ",", "57"}], 
        "}"}], ",", 
       RowBox[{"{", 
        RowBox[{"\"\<AAGCGTG\>\"", ",", "0", ",", "0", ",", "1", ",", "103"}],
         "}"}], ",", 
       RowBox[{"{", 
        RowBox[{"\"\<AAGAGAG\>\"", ",", "0", ",", "0", ",", "0", ",", "26"}], 
        "}"}], ",", 
       RowBox[{"{", 
        RowBox[{"\"\<X\>\"", ",", "1", ",", "1", ",", "0", ",", "0"}], 
        "}"}]}], "}"}], ",", 
     RowBox[{"{", 
      RowBox[{
       RowBox[{"{", 
        RowBox[{
        "\"\<AGAGTGA\>\"", ",", "3", ",", "12", ",", "32", ",", "15"}], "}"}],
        ",", 
       RowBox[{"{", 
        RowBox[{
        "\"\<AGAGTGG\>\"", ",", "65", ",", "33", ",", "27", ",", "5"}], "}"}],
        ",", 
       RowBox[{"{", 
        RowBox[{"\"\<ATAGTGG\>\"", ",", "2", ",", "0", ",", "0", ",", "0"}], 
        "}"}], ",", 
       RowBox[{"{", 
        RowBox[{"\"\<AGAATGA\>\"", ",", "0", ",", "0", ",", "0", ",", "1"}], 
        "}"}], ",", 
       RowBox[{"{", 
        RowBox[{"\"\<AGAATGG\>\"", ",", "0", ",", "0", ",", "0", ",", "1"}], 
        "}"}], ",", 
       RowBox[{"{", 
        RowBox[{"\"\<AGAGAGA\>\"", ",", "0", ",", "0", ",", "0", ",", "2"}], 
        "}"}], ",", 
       RowBox[{"{", 
        RowBox[{"\"\<AGAGAGG\>\"", ",", "0", ",", "0", ",", "0", ",", "10"}], 
        "}"}], ",", 
       RowBox[{"{", 
        RowBox[{"\"\<AGCGTGA\>\"", ",", "0", ",", "0", ",", "0", ",", "23"}], 
        "}"}], ",", 
       RowBox[{"{", 
        RowBox[{"\"\<AGCGTGG\>\"", ",", "0", ",", "0", ",", "0", ",", "1"}], 
        "}"}], ",", 
       RowBox[{"{", 
        RowBox[{"\"\<X\>\"", ",", "0", ",", "0", ",", "0", ",", "0"}], 
        "}"}]}], "}"}], ",", 
     RowBox[{"{", 
      RowBox[{
       RowBox[{"{", 
        RowBox[{"\"\<GAATGGC\>\"", ",", "1", ",", "0", ",", "0", ",", "0"}], 
        "}"}], ",", 
       RowBox[{"{", 
        RowBox[{
        "\"\<GAGTGAC\>\"", ",", "4", ",", "56", ",", "125", ",", "13"}], 
        "}"}], ",", 
       RowBox[{"{", 
        RowBox[{
        "\"\<GAGTGGC\>\"", ",", "137", ",", "104", ",", "82", ",", "0"}], 
        "}"}], ",", 
       RowBox[{"{", 
        RowBox[{"\"\<GCGTGAC\>\"", ",", "0", ",", "1", ",", "0", ",", "19"}], 
        "}"}], ",", 
       RowBox[{"{", 
        RowBox[{"\"\<GAGAGGC\>\"", ",", "0", ",", "0", ",", "0", ",", "2"}], 
        "}"}], ",", 
       RowBox[{"{", 
        RowBox[{"\"\<X\>\"", ",", "1", ",", "0", ",", "0", ",", "1"}], 
        "}"}]}], "}"}], ",", 
     RowBox[{"{", 
      RowBox[{
       RowBox[{"{", 
        RowBox[{
        "\"\<GAAGAG\>\"", ",", "44", ",", "37", ",", "54", ",", "208"}], 
        "}"}], ",", 
       RowBox[{"{", 
        RowBox[{"\"\<GAAGCG\>\"", ",", "0", ",", "0", ",", "6", ",", "35"}], 
        "}"}], ",", 
       RowBox[{"{", 
        RowBox[{"\"\<GAAGAA\>\"", ",", "0", ",", "0", ",", "0", ",", "1"}], 
        "}"}], ",", 
       RowBox[{"{", 
        RowBox[{"\"\<TAAGAG\>\"", ",", "0", ",", "0", ",", "0", ",", "1"}], 
        "}"}], ",", 
       RowBox[{"{", 
        RowBox[{"\"\<TAAGCG\>\"", ",", "0", ",", "0", ",", "0", ",", "1"}], 
        "}"}], ",", 
       RowBox[{"{", 
        RowBox[{"\"\<X\>\"", ",", "4", ",", "1", ",", "6", ",", "0"}], 
        "}"}]}], "}"}], ",", 
     RowBox[{"{", 
      RowBox[{
       RowBox[{"{", 
        RowBox[{
        "\"\<AAGAGT\>\"", ",", "126", ",", "284", ",", "186", ",", "83"}], 
        "}"}], ",", 
       RowBox[{"{", 
        RowBox[{"\"\<AAGCGT\>\"", ",", "0", ",", "0", ",", "3", ",", "112"}], 
        "}"}], ",", 
       RowBox[{"{", 
        RowBox[{"\"\<AAGAGA\>\"", ",", "0", ",", "0", ",", "0", ",", "53"}], 
        "}"}], ",", 
       RowBox[{"{", 
        RowBox[{"\"\<X\>\"", ",", "0", ",", "0", ",", "0", ",", "2"}], 
        "}"}]}], "}"}], ",", 
     RowBox[{"{", 
      RowBox[{
       RowBox[{"{", 
        RowBox[{"\"\<AGAGAG\>\"", ",", "1", ",", "0", ",", "1", ",", "103"}], 
        "}"}], ",", 
       RowBox[{"{", 
        RowBox[{
        "\"\<AGAGTG\>\"", ",", "1565", ",", "1589", ",", "1952", ",", "392"}],
         "}"}], ",", 
       RowBox[{"{", 
        RowBox[{"\"\<AGAGTT\>\"", ",", "1", ",", "0", ",", "1", ",", "0"}], 
        "}"}], ",", 
       RowBox[{"{", 
        RowBox[{"\"\<ATAGTG\>\"", ",", "1", ",", "0", ",", "0", ",", "0"}], 
        "}"}], ",", 
       RowBox[{"{", 
        RowBox[{"\"\<AGCGTG\>\"", ",", "0", ",", "1", ",", "12", ",", "478"}],
         "}"}], ",", 
       RowBox[{"{", 
        RowBox[{"\"\<AGAATG\>\"", ",", "0", ",", "0", ",", "1", ",", "5"}], 
        "}"}], ",", 
       RowBox[{"{", 
        RowBox[{"\"\<AGCGAG\>\"", ",", "0", ",", "0", ",", "0", ",", "1"}], 
        "}"}], ",", 
       RowBox[{"{", 
        RowBox[{"\"\<X\>\"", ",", "1", ",", "5", ",", "6", ",", "2"}], 
        "}"}]}], "}"}], ",", 
     RowBox[{"{", 
      RowBox[{
       RowBox[{"{", 
        RowBox[{"\"\<GAGTGG\>\"", ",", "9", ",", "0", ",", "0", ",", "0"}], 
        "}"}], ",", 
       RowBox[{"{", 
        RowBox[{"\"\<GAGTGA\>\"", ",", "0", ",", "1", ",", "1", ",", "0"}], 
        "}"}], ",", 
       RowBox[{"{", 
        RowBox[{"\"\<X\>\"", ",", "0", ",", "0", ",", "0", ",", "0"}], 
        "}"}]}], "}"}], ",", 
     RowBox[{"{", 
      RowBox[{
       RowBox[{"{", 
        RowBox[{"\"\<AATGGC\>\"", ",", "1", ",", "0", ",", "0", ",", "3"}], 
        "}"}], ",", 
       RowBox[{"{", 
        RowBox[{
        "\"\<AGTGAC\>\"", ",", "300", ",", "2061", ",", "3996", ",", "1309"}],
         "}"}], ",", 
       RowBox[{"{", 
        RowBox[{
        "\"\<AGTGGC\>\"", ",", "6445", ",", "4188", ",", "2291", ",", "146"}],
         "}"}], ",", 
       RowBox[{"{", 
        RowBox[{
        "\"\<CGTGAC\>\"", ",", "0", ",", "25", ",", "164", ",", "3174"}], 
        "}"}], ",", 
       RowBox[{"{", 
        RowBox[{"\"\<CGTGGC\>\"", ",", "0", ",", "7", ",", "28", ",", "231"}],
         "}"}], ",", 
       RowBox[{"{", 
        RowBox[{"\"\<AATGAC\>\"", ",", "0", ",", "0", ",", "1", ",", "27"}], 
        "}"}], ",", 
       RowBox[{"{", 
        RowBox[{"\"\<AGAGGC\>\"", ",", "0", ",", "0", ",", "5", ",", "427"}], 
        "}"}], ",", 
       RowBox[{"{", 
        RowBox[{"\"\<AGTTAC\>\"", ",", "0", ",", "0", ",", "1", ",", "0"}], 
        "}"}], ",", 
       RowBox[{"{", 
        RowBox[{"\"\<AGAGAC\>\"", ",", "0", ",", "0", ",", "0", ",", "79"}], 
        "}"}], ",", 
       RowBox[{"{", 
        RowBox[{"\"\<CGAGGC\>\"", ",", "0", ",", "0", ",", "0", ",", "28"}], 
        "}"}], ",", 
       RowBox[{"{", 
        RowBox[{"\"\<X\>\"", ",", "28", ",", "15", ",", "13", ",", "4"}], 
        "}"}]}], "}"}], ",", 
     RowBox[{"{", 
      RowBox[{
       RowBox[{"{", 
        RowBox[{"\"\<GAAGA\>\"", ",", "40", ",", "24", ",", "29", ",", "44"}],
         "}"}], ",", 
       RowBox[{"{", 
        RowBox[{"\"\<GAAGC\>\"", ",", "0", ",", "0", ",", "0", ",", "12"}], 
        "}"}], ",", 
       RowBox[{"{", 
        RowBox[{"\"\<X\>\"", ",", "0", ",", "2", ",", "0", ",", "0"}], 
        "}"}]}], "}"}], ",", 
     RowBox[{"{", 
      RowBox[{
       RowBox[{"{", 
        RowBox[{
        "\"\<AAGAG\>\"", ",", "31", ",", "56", ",", "48", ",", "223"}], "}"}],
        ",", 
       RowBox[{"{", 
        RowBox[{"\"\<AAGCG\>\"", ",", "0", ",", "1", ",", "6", ",", "44"}], 
        "}"}], ",", 
       RowBox[{"{", 
        RowBox[{"\"\<AAGAA\>\"", ",", "0", ",", "0", ",", "0", ",", "6"}], 
        "}"}], ",", 
       RowBox[{"{", 
        RowBox[{"\"\<X\>\"", ",", "1", ",", "2", ",", "3", ",", "0"}], 
        "}"}]}], "}"}], ",", 
     RowBox[{"{", 
      RowBox[{
       RowBox[{"{", 
        RowBox[{"\"\<AGAAT\>\"", ",", "1", ",", "0", ",", "0", ",", "2"}], 
        "}"}], ",", 
       RowBox[{"{", 
        RowBox[{
        "\"\<AGAGT\>\"", ",", "825", ",", "1034", ",", "975", ",", "311"}], 
        "}"}], ",", 
       RowBox[{"{", 
        RowBox[{"\"\<ATAGT\>\"", ",", "2", ",", "1", ",", "0", ",", "0"}], 
        "}"}], ",", 
       RowBox[{"{", 
        RowBox[{"\"\<AGCGT\>\"", ",", "0", ",", "5", ",", "8", ",", "319"}], 
        "}"}], ",", 
       RowBox[{"{", 
        RowBox[{"\"\<AGAGA\>\"", ",", "0", ",", "0", ",", "2", ",", "186"}], 
        "}"}], ",", 
       RowBox[{"{", 
        RowBox[{"\"\<AGCGA\>\"", ",", "0", ",", "0", ",", "0", ",", "11"}], 
        "}"}], ",", 
       RowBox[{"{", 
        RowBox[{"\"\<X\>\"", ",", "1", ",", "1", ",", "1", ",", "2"}], 
        "}"}]}], "}"}], ",", 
     RowBox[{"{", 
      RowBox[{
       RowBox[{"{", 
        RowBox[{"\"\<GAGTG\>\"", ",", "27", ",", "40", ",", "12", ",", "0"}], 
        "}"}], ",", 
       RowBox[{"{", 
        RowBox[{"\"\<GCGTG\>\"", ",", "0", ",", "0", ",", "0", ",", "1"}], 
        "}"}], ",", 
       RowBox[{"{", 
        RowBox[{"\"\<X\>\"", ",", "0", ",", "0", ",", "0", ",", "0"}], 
        "}"}]}], "}"}], ",", 
     RowBox[{"{", 
      RowBox[{
       RowBox[{"{", 
        RowBox[{"\"\<AGTGA\>\"", ",", "2", ",", "6", ",", "25", ",", "4"}], 
        "}"}], ",", 
       RowBox[{"{", 
        RowBox[{"\"\<AGTGG\>\"", ",", "70", ",", "26", ",", "22", ",", "2"}], 
        "}"}], ",", 
       RowBox[{"{", 
        RowBox[{"\"\<AGAGA\>\"", ",", "0", ",", "0", ",", "0", ",", "1"}], 
        "}"}], ",", 
       RowBox[{"{", 
        RowBox[{"\"\<AGAGG\>\"", ",", "0", ",", "0", ",", "0", ",", "3"}], 
        "}"}], ",", 
       RowBox[{"{", 
        RowBox[{"\"\<CGTGA\>\"", ",", "0", ",", "0", ",", "0", ",", "9"}], 
        "}"}], ",", 
       RowBox[{"{", 
        RowBox[{"\"\<CGTGG\>\"", ",", "0", ",", "0", ",", "0", ",", "2"}], 
        "}"}], ",", 
       RowBox[{"{", 
        RowBox[{"\"\<X\>\"", ",", "0", ",", "0", ",", "0", ",", "0"}], 
        "}"}]}], "}"}], ",", 
     RowBox[{"{", 
      RowBox[{
       RowBox[{"{", 
        RowBox[{"\"\<GAGGC\>\"", ",", "2", ",", "0", ",", "3", ",", "145"}], 
        "}"}], ",", 
       RowBox[{"{", 
        RowBox[{
        "\"\<GTGAC\>\"", ",", "19", ",", "240", ",", "304", ",", "194"}], 
        "}"}], ",", 
       RowBox[{"{", 
        RowBox[{
        "\"\<GTGGC\>\"", ",", "412", ",", "316", ",", "144", ",", "87"}], 
        "}"}], ",", 
       RowBox[{"{", 
        RowBox[{"\"\<GAGAC\>\"", ",", "0", ",", "0", ",", "3", ",", "128"}], 
        "}"}], ",", 
       RowBox[{"{", 
        RowBox[{"\"\<ATGAC\>\"", ",", "0", ",", "0", ",", "0", ",", "1"}], 
        "}"}], ",", 
       RowBox[{"{", 
        RowBox[{"\"\<X\>\"", ",", "3", ",", "0", ",", "2", ",", "0"}], 
        "}"}]}], "}"}], ",", 
     RowBox[{"{", 
      RowBox[{
       RowBox[{"{", 
        RowBox[{
        "\"\<GAAG\>\"", ",", "1530", ",", "1739", ",", "1566", ",", "1063"}], 
        "}"}], ",", 
       RowBox[{"{", 
        RowBox[{"\"\<GAAT\>\"", ",", "2", ",", "0", ",", "0", ",", "0"}], 
        "}"}], ",", 
       RowBox[{"{", 
        RowBox[{"\"\<TAAG\>\"", ",", "1", ",", "1", ",", "1", ",", "41"}], 
        "}"}], ",", 
       RowBox[{"{", 
        RowBox[{"\"\<GGAG\>\"", ",", "0", ",", "0", ",", "0", ",", "1"}], 
        "}"}], ",", 
       RowBox[{"{", 
        RowBox[{"\"\<X\>\"", ",", "2", ",", "0", ",", "0", ",", "1"}], 
        "}"}]}], "}"}], ",", 
     RowBox[{"{", 
      RowBox[{
       RowBox[{"{", 
        RowBox[{"\"\<AAGA\>\"", ",", "22", ",", "46", ",", "34", ",", "44"}], 
        "}"}], ",", 
       RowBox[{"{", 
        RowBox[{"\"\<AAGC\>\"", ",", "0", ",", "0", ",", "0", ",", "10"}], 
        "}"}], ",", 
       RowBox[{"{", 
        RowBox[{"\"\<X\>\"", ",", "0", ",", "0", ",", "0", ",", "1"}], 
        "}"}]}], "}"}], ",", 
     RowBox[{"{", 
      RowBox[{
       RowBox[{"{", 
        RowBox[{
        "\"\<AGAG\>\"", ",", "214", ",", "257", ",", "263", ",", "572"}], 
        "}"}], ",", 
       RowBox[{"{", 
        RowBox[{"\"\<AGCG\>\"", ",", "0", ",", "3", ",", "11", ",", "207"}], 
        "}"}], ",", 
       RowBox[{"{", 
        RowBox[{"\"\<AGAA\>\"", ",", "0", ",", "0", ",", "0", ",", "10"}], 
        "}"}], ",", 
       RowBox[{"{", 
        RowBox[{"\"\<X\>\"", ",", "5", ",", "6", ",", "4", ",", "1"}], 
        "}"}]}], "}"}], ",", 
     RowBox[{"{", 
      RowBox[{
       RowBox[{"{", 
        RowBox[{"\"\<GAGT\>\"", ",", "10", ",", "27", ",", "7", ",", "4"}], 
        "}"}], ",", 
       RowBox[{"{", 
        RowBox[{"\"\<GCGT\>\"", ",", "0", ",", "0", ",", "0", ",", "2"}], 
        "}"}], ",", 
       RowBox[{"{", 
        RowBox[{"\"\<X\>\"", ",", "0", ",", "0", ",", "0", ",", "0"}], 
        "}"}]}], "}"}], ",", 
     RowBox[{"{", 
      RowBox[{
       RowBox[{"{", 
        RowBox[{
        "\"\<AGTG\>\"", ",", "273", ",", "304", ",", "195", ",", "43"}], 
        "}"}], ",", 
       RowBox[{"{", 
        RowBox[{"\"\<CGTG\>\"", ",", "0", ",", "2", ",", "1", ",", "60"}], 
        "}"}], ",", 
       RowBox[{"{", 
        RowBox[{"\"\<AATG\>\"", ",", "0", ",", "0", ",", "1", ",", "0"}], 
        "}"}], ",", 
       RowBox[{"{", 
        RowBox[{"\"\<AGAG\>\"", ",", "0", ",", "0", ",", "0", ",", "14"}], 
        "}"}], ",", 
       RowBox[{"{", 
        RowBox[{"\"\<X\>\"", ",", "0", ",", "0", ",", "0", ",", "0"}], 
        "}"}]}], "}"}], ",", 
     RowBox[{"{", 
      RowBox[{
       RowBox[{"{", 
        RowBox[{"\"\<GTGG\>\"", ",", "3", ",", "1", ",", "2", ",", "0"}], 
        "}"}], ",", 
       RowBox[{"{", 
        RowBox[{"\"\<X\>\"", ",", "0", ",", "0", ",", "0", ",", "0"}], 
        "}"}]}], "}"}], ",", 
     RowBox[{"{", 
      RowBox[{
       RowBox[{"{", 
        RowBox[{"\"\<AGGC\>\"", ",", "1", ",", "0", ",", "1", ",", "40"}], 
        "}"}], ",", 
       RowBox[{"{", 
        RowBox[{"\"\<TGAC\>\"", ",", "8", ",", "53", ",", "132", ",", "150"}],
         "}"}], ",", 
       RowBox[{"{", 
        RowBox[{
        "\"\<TGGC\>\"", ",", "212", ",", "110", ",", "68", ",", "32"}], "}"}],
        ",", 
       RowBox[{"{", 
        RowBox[{"\"\<AGAC\>\"", ",", "0", ",", "0", ",", "0", ",", "39"}], 
        "}"}], ",", 
       RowBox[{"{", 
        RowBox[{"\"\<X\>\"", ",", "0", ",", "1", ",", "0", ",", "0"}], 
        "}"}]}], "}"}], ",", 
     RowBox[{"{", 
      RowBox[{
       RowBox[{"{", 
        RowBox[{"\"\<GACA\>\"", ",", "2", ",", "9", ",", "11", ",", "41"}], 
        "}"}], ",", 
       RowBox[{"{", 
        RowBox[{"\"\<GGCA\>\"", ",", "34", ",", "14", ",", "12", ",", "15"}], 
        "}"}], ",", 
       RowBox[{"{", 
        RowBox[{"\"\<X\>\"", ",", "0", ",", "0", ",", "0", ",", "0"}], 
        "}"}]}], "}"}], ",", 
     RowBox[{"{", 
      RowBox[{
       RowBox[{"{", 
        RowBox[{"\"\<GAA\>\"", ",", "20", ",", "26", ",", "20", ",", "11"}], 
        "}"}], ",", 
       RowBox[{"{", 
        RowBox[{"\"\<X\>\"", ",", "0", ",", "0", ",", "0", ",", "0"}], 
        "}"}]}], "}"}], ",", 
     RowBox[{"{", 
      RowBox[{
       RowBox[{"{", 
        RowBox[{
        "\"\<AAG\>\"", ",", "3624", ",", "4019", ",", "4137", ",", "2235"}], 
        "}"}], ",", 
       RowBox[{"{", 
        RowBox[{"\"\<AAT\>\"", ",", "3", ",", "0", ",", "0", ",", "0"}], 
        "}"}], ",", 
       RowBox[{"{", 
        RowBox[{"\"\<GAG\>\"", ",", "0", ",", "1", ",", "0", ",", "0"}], 
        "}"}], ",", 
       RowBox[{"{", 
        RowBox[{"\"\<X\>\"", ",", "1", ",", "1", ",", "0", ",", "0"}], 
        "}"}]}], "}"}], ",", 
     RowBox[{"{", 
      RowBox[{
       RowBox[{"{", 
        RowBox[{
        "\"\<AGA\>\"", ",", "247", ",", "270", ",", "195", ",", "114"}], 
        "}"}], ",", 
       RowBox[{"{", 
        RowBox[{"\"\<AGC\>\"", ",", "0", ",", "0", ",", "0", ",", "37"}], 
        "}"}], ",", 
       RowBox[{"{", 
        RowBox[{"\"\<X\>\"", ",", "0", ",", "0", ",", "0", ",", "1"}], 
        "}"}]}], "}"}], ",", 
     RowBox[{"{", 
      RowBox[{
       RowBox[{"{", 
        RowBox[{"\"\<GAG\>\"", ",", "5", ",", "1", ",", "3", ",", "1"}], 
        "}"}], ",", 
       RowBox[{"{", 
        RowBox[{"\"\<GCG\>\"", ",", "0", ",", "0", ",", "0", ",", "1"}], 
        "}"}], ",", 
       RowBox[{"{", 
        RowBox[{"\"\<X\>\"", ",", "0", ",", "0", ",", "0", ",", "0"}], 
        "}"}]}], "}"}], ",", 
     RowBox[{"{", 
      RowBox[{
       RowBox[{"{", 
        RowBox[{"\"\<AGT\>\"", ",", "59", ",", "70", ",", "46", ",", "5"}], 
        "}"}], ",", 
       RowBox[{"{", 
        RowBox[{"\"\<AGA\>\"", ",", "0", ",", "0", ",", "0", ",", "4"}], 
        "}"}], ",", 
       RowBox[{"{", 
        RowBox[{"\"\<CGT\>\"", ",", "0", ",", "0", ",", "0", ",", "3"}], 
        "}"}], ",", 
       RowBox[{"{", 
        RowBox[{"\"\<X\>\"", ",", "0", ",", "0", ",", "0", ",", "0"}], 
        "}"}]}], "}"}], ",", 
     RowBox[{"{", 
      RowBox[{
       RowBox[{"{", 
        RowBox[{"\"\<GTG\>\"", ",", "17", ",", "14", ",", "13", ",", "2"}], 
        "}"}], ",", 
       RowBox[{"{", 
        RowBox[{"\"\<GAG\>\"", ",", "0", ",", "0", ",", "0", ",", "1"}], 
        "}"}], ",", 
       RowBox[{"{", 
        RowBox[{"\"\<X\>\"", ",", "0", ",", "0", ",", "0", ",", "0"}], 
        "}"}]}], "}"}], ",", 
     RowBox[{"{", 
      RowBox[{
       RowBox[{"{", 
        RowBox[{"\"\<TGG\>\"", ",", "4", ",", "2", ",", "1", ",", "0"}], 
        "}"}], ",", 
       RowBox[{"{", 
        RowBox[{"\"\<X\>\"", ",", "0", ",", "0", ",", "0", ",", "0"}], 
        "}"}]}], "}"}], ",", 
     RowBox[{"{", 
      RowBox[{
       RowBox[{"{", 
        RowBox[{
        "\"\<GAC\>\"", ",", "59", ",", "549", ",", "975", ",", "914"}], "}"}],
        ",", 
       RowBox[{"{", 
        RowBox[{
        "\"\<GGC\>\"", ",", "1444", ",", "1042", ",", "533", ",", "261"}], 
        "}"}], ",", 
       RowBox[{"{", 
        RowBox[{"\"\<X\>\"", ",", "3", ",", "0", ",", "0", ",", "0"}], 
        "}"}]}], "}"}], ",", 
     RowBox[{"{", 
      RowBox[{
       RowBox[{"{", 
        RowBox[{"\"\<ACA\>\"", ",", "4", ",", "21", ",", "66", ",", "48"}], 
        "}"}], ",", 
       RowBox[{"{", 
        RowBox[{"\"\<GCA\>\"", ",", "45", ",", "19", ",", "27", ",", "11"}], 
        "}"}], ",", 
       RowBox[{"{", 
        RowBox[{"\"\<X\>\"", ",", "0", ",", "0", ",", "0", ",", "0"}], 
        "}"}]}], "}"}], ",", 
     RowBox[{"{", 
      RowBox[{
       RowBox[{"{", 
        RowBox[{
        "\"\<GA\>\"", ",", "6157", ",", "7098", ",", "6397", ",", "3383"}], 
        "}"}], ",", 
       RowBox[{"{", 
        RowBox[{"\"\<GG\>\"", ",", "1", ",", "3", ",", "1", ",", "1"}], "}"}],
        ",", 
       RowBox[{"{", 
        RowBox[{"\"\<TA\>\"", ",", "1", ",", "0", ",", "3", ",", "81"}], 
        "}"}], ",", 
       RowBox[{"{", 
        RowBox[{"\"\<X\>\"", ",", "1", ",", "0", ",", "2", ",", "1"}], 
        "}"}]}], "}"}], ",", 
     RowBox[{"{", 
      RowBox[{
       RowBox[{"{", 
        RowBox[{"\"\<AA\>\"", ",", "78", ",", "82", ",", "64", ",", "17"}], 
        "}"}], ",", 
       RowBox[{"{", 
        RowBox[{"\"\<X\>\"", ",", "0", ",", "0", ",", "0", ",", "0"}], 
        "}"}]}], "}"}], ",", 
     RowBox[{"{", 
      RowBox[{
       RowBox[{"{", 
        RowBox[{
        "\"\<AG\>\"", ",", "2095", ",", "2396", ",", "2138", ",", "1507"}], 
        "}"}], ",", 
       RowBox[{"{", 
        RowBox[{"\"\<AT\>\"", ",", "2", ",", "0", ",", "0", ",", "0"}], "}"}],
        ",", 
       RowBox[{"{", 
        RowBox[{"\"\<X\>\"", ",", "1", ",", "0", ",", "1", ",", "0"}], 
        "}"}]}], "}"}], ",", 
     RowBox[{"{", 
      RowBox[{
       RowBox[{"{", 
        RowBox[{"\"\<GA\>\"", ",", "2", ",", "2", ",", "2", ",", "0"}], "}"}],
        ",", 
       RowBox[{"{", 
        RowBox[{"\"\<GC\>\"", ",", "0", ",", "0", ",", "0", ",", "1"}], "}"}],
        ",", 
       RowBox[{"{", 
        RowBox[{"\"\<X\>\"", ",", "0", ",", "0", ",", "0", ",", "0"}], 
        "}"}]}], "}"}], ",", 
     RowBox[{"{", 
      RowBox[{
       RowBox[{"{", 
        RowBox[{"\"\<AG\>\"", ",", "12", ",", "5", ",", "7", ",", "0"}], 
        "}"}], ",", 
       RowBox[{"{", 
        RowBox[{"\"\<CG\>\"", ",", "0", ",", "0", ",", "0", ",", "2"}], "}"}],
        ",", 
       RowBox[{"{", 
        RowBox[{"\"\<X\>\"", ",", "0", ",", "0", ",", "0", ",", "0"}], 
        "}"}]}], "}"}], ",", 
     RowBox[{"{", 
      RowBox[{
       RowBox[{"{", 
        RowBox[{"\"\<GT\>\"", ",", "0", ",", "2", ",", "2", ",", "0"}], "}"}],
        ",", 
       RowBox[{"{", 
        RowBox[{"\"\<X\>\"", ",", "0", ",", "0", ",", "0", ",", "0"}], 
        "}"}]}], "}"}], ",", 
     RowBox[{"{", 
      RowBox[{
       RowBox[{"{", 
        RowBox[{"\"\<TG\>\"", ",", "8", ",", "10", ",", "11", ",", "1"}], 
        "}"}], ",", 
       RowBox[{"{", 
        RowBox[{"\"\<X\>\"", ",", "0", ",", "0", ",", "0", ",", "0"}], 
        "}"}]}], "}"}], ",", 
     RowBox[{"{", 
      RowBox[{
       RowBox[{"{", 
        RowBox[{"\"\<GA\>\"", ",", "1", ",", "1", ",", "2", ",", "5"}], "}"}],
        ",", 
       RowBox[{"{", 
        RowBox[{"\"\<GG\>\"", ",", "11", ",", "4", ",", "2", ",", "3"}], 
        "}"}], ",", 
       RowBox[{"{", 
        RowBox[{"\"\<X\>\"", ",", "0", ",", "0", ",", "0", ",", "0"}], 
        "}"}]}], "}"}], ",", 
     RowBox[{"{", 
      RowBox[{
       RowBox[{"{", 
        RowBox[{
        "\"\<AC\>\"", ",", "167", ",", "1626", ",", "1776", ",", "1236"}], 
        "}"}], ",", 
       RowBox[{"{", 
        RowBox[{"\"\<GA\>\"", ",", "1", ",", "0", ",", "0", ",", "0"}], "}"}],
        ",", 
       RowBox[{"{", 
        RowBox[{
        "\"\<GC\>\"", ",", "1572", ",", "1561", ",", "699", ",", "220"}], 
        "}"}], ",", 
       RowBox[{"{", 
        RowBox[{"\"\<X\>\"", ",", "9", ",", "2", ",", "2", ",", "1"}], 
        "}"}]}], "}"}], ",", 
     RowBox[{"{", 
      RowBox[{
       RowBox[{"{", 
        RowBox[{"\"\<CA\>\"", ",", "3", ",", "0", ",", "2", ",", "6"}], "}"}],
        ",", 
       RowBox[{"{", 
        RowBox[{"\"\<X\>\"", ",", "0", ",", "0", ",", "0", ",", "0"}], 
        "}"}]}], "}"}], ",", 
     RowBox[{"{", 
      RowBox[{
       RowBox[{"{", 
        RowBox[{"\"\<AA\>\"", ",", "206", ",", "50", ",", "55", ",", "3"}], 
        "}"}], ",", 
       RowBox[{"{", 
        RowBox[{
        "\"\<AG\>\"", ",", "2893", ",", "2098", ",", "3091", ",", "1575"}], 
        "}"}], ",", 
       RowBox[{"{", 
        RowBox[{"\"\<GG\>\"", ",", "0", ",", "0", ",", "1", ",", "0"}], "}"}],
        ",", 
       RowBox[{"{", 
        RowBox[{"\"\<X\>\"", ",", "0", ",", "1", ",", "0", ",", "0"}], 
        "}"}]}], "}"}], ",", 
     RowBox[{"{", 
      RowBox[{
       RowBox[{"{", 
        RowBox[{
        "\"\<G\>\"", ",", "4077", ",", "5403", ",", "4431", ",", "2690"}], 
        "}"}], ",", 
       RowBox[{"{", 
        RowBox[{"\"\<T\>\"", ",", "0", ",", "0", ",", "0", ",", "44"}], "}"}],
        ",", 
       RowBox[{"{", 
        RowBox[{"\"\<X\>\"", ",", "0", ",", "1", ",", "1", ",", "0"}], 
        "}"}]}], "}"}], ",", 
     RowBox[{"{", 
      RowBox[{
       RowBox[{"{", 
        RowBox[{"\"\<A\>\"", ",", "272", ",", "430", ",", "241", ",", "125"}],
         "}"}], ",", 
       RowBox[{"{", 
        RowBox[{"\"\<X\>\"", ",", "0", ",", "0", ",", "0", ",", "0"}], 
        "}"}]}], "}"}], ",", 
     RowBox[{"{", 
      RowBox[{
       RowBox[{"{", 
        RowBox[{"\"\<A\>\"", ",", "28", ",", "43", ",", "26", ",", "3"}], 
        "}"}], ",", 
       RowBox[{"{", 
        RowBox[{"\"\<X\>\"", ",", "0", ",", "0", ",", "0", ",", "0"}], 
        "}"}]}], "}"}], ",", 
     RowBox[{"{", 
      RowBox[{
       RowBox[{"{", 
        RowBox[{"\"\<G\>\"", ",", "11", ",", "5", ",", "6", ",", "1"}], "}"}],
        ",", 
       RowBox[{"{", 
        RowBox[{"\"\<X\>\"", ",", "0", ",", "0", ",", "0", ",", "0"}], 
        "}"}]}], "}"}], ",", 
     RowBox[{"{", 
      RowBox[{
       RowBox[{"{", 
        RowBox[{"\"\<A\>\"", ",", "2", ",", "1", ",", "3", ",", "1"}], "}"}], 
       ",", 
       RowBox[{"{", 
        RowBox[{"\"\<C\>\"", ",", "0", ",", "0", ",", "0", ",", "1"}], "}"}], 
       ",", 
       RowBox[{"{", 
        RowBox[{"\"\<X\>\"", ",", "0", ",", "0", ",", "0", ",", "0"}], 
        "}"}]}], "}"}], ",", 
     RowBox[{"{", 
      RowBox[{"{", 
       RowBox[{"\"\<X\>\"", ",", "0"}], "}"}], "}"}], ",", 
     RowBox[{"{", 
      RowBox[{"{", 
       RowBox[{"\"\<X\>\"", ",", "0"}], "}"}], "}"}], ",", 
     RowBox[{"{", 
      RowBox[{
       RowBox[{"{", 
        RowBox[{"\"\<G\>\"", ",", "5", ",", "7", ",", "4", ",", "1"}], "}"}], 
       ",", 
       RowBox[{"{", 
        RowBox[{"\"\<X\>\"", ",", "0", ",", "0", ",", "0", ",", "0"}], 
        "}"}]}], "}"}], ",", 
     RowBox[{"{", 
      RowBox[{
       RowBox[{"{", 
        RowBox[{"\"\<G\>\"", ",", "11", ",", "4", ",", "3", ",", "0"}], "}"}],
        ",", 
       RowBox[{"{", 
        RowBox[{"\"\<A\>\"", ",", "0", ",", "2", ",", "5", ",", "3"}], "}"}], 
       ",", 
       RowBox[{"{", 
        RowBox[{"\"\<X\>\"", ",", "0", ",", "0", ",", "0", ",", "0"}], 
        "}"}]}], "}"}], ",", 
     RowBox[{"{", 
      RowBox[{
       RowBox[{"{", 
        RowBox[{"\"\<C\>\"", ",", "18", ",", "42", ",", "31", ",", "140"}], 
        "}"}], ",", 
       RowBox[{"{", 
        RowBox[{"\"\<A\>\"", ",", "0", ",", "1", ",", "1", ",", "0"}], "}"}], 
       ",", 
       RowBox[{"{", 
        RowBox[{"\"\<X\>\"", ",", "0", ",", "0", ",", "0", ",", "0"}], 
        "}"}]}], "}"}], ",", 
     RowBox[{"{", 
      RowBox[{
       RowBox[{"{", 
        RowBox[{
        "\"\<A\>\"", ",", "11255", ",", "12370", ",", "11111", ",", "8205"}], 
        "}"}], ",", 
       RowBox[{"{", 
        RowBox[{"\"\<G\>\"", ",", "1", ",", "3", ",", "3", ",", "3"}], "}"}], 
       ",", 
       RowBox[{"{", 
        RowBox[{"\"\<X\>\"", ",", "1", ",", "0", ",", "0", ",", "0"}], 
        "}"}]}], "}"}], ",", 
     RowBox[{"{", 
      RowBox[{
       RowBox[{"{", 
        RowBox[{"\"\<A\>\"", ",", "492", ",", "359", ",", "142", ",", "15"}], 
        "}"}], ",", 
       RowBox[{"{", 
        RowBox[{
        "\"\<G\>\"", ",", "7031", ",", "11239", ",", "8369", ",", "6411"}], 
        "}"}], ",", 
       RowBox[{"{", 
        RowBox[{"\"\<X\>\"", ",", "2", ",", "0", ",", "1", ",", "0"}], 
        "}"}]}], "}"}]}], "}"}]}], ";"}], "\[IndentingNewLine]", 
 RowBox[{
  RowBox[{"hdat18", "=", 
   RowBox[{"{", 
    RowBox[{
     RowBox[{"{", 
      RowBox[{
       RowBox[{"{", 
        RowBox[{"\"\<GAAGAGTGAC\>\"", ",", "86", ",", "123", ",", "12"}], 
        "}"}], ",", 
       RowBox[{"{", 
        RowBox[{"\"\<GAAGAGAGAC\>\"", ",", "0", ",", "3", ",", "7"}], "}"}], 
       ",", 
       RowBox[{"{", 
        RowBox[{"\"\<TAAGAGTGAC\>\"", ",", "0", ",", "64", ",", "98"}], "}"}],
        ",", 
       RowBox[{"{", 
        RowBox[{"\"\<GAATAGTGAC\>\"", ",", "0", ",", "0", ",", "33"}], "}"}], 
       ",", 
       RowBox[{"{", 
        RowBox[{"\"\<GACGAGAGAC\>\"", ",", "0", ",", "0", ",", "1"}], "}"}], 
       ",", 
       RowBox[{"{", 
        RowBox[{"\"\<GACGAGTGAC\>\"", ",", "0", ",", "0", ",", "21"}], "}"}], 
       ",", 
       RowBox[{"{", 
        RowBox[{"\"\<TAAGAGAGAC\>\"", ",", "0", ",", "0", ",", "2"}], "}"}], 
       ",", 
       RowBox[{"{", 
        RowBox[{"\"\<TAATAGTGAC\>\"", ",", "0", ",", "0", ",", "27"}], "}"}], 
       ",", 
       RowBox[{"{", 
        RowBox[{"\"\<TACGAGTGAC\>\"", ",", "0", ",", "0", ",", "21"}], "}"}], 
       ",", 
       RowBox[{"{", 
        RowBox[{"\"\<X\>\"", ",", "0", ",", "1", ",", "1"}], "}"}]}], "}"}], 
     ",", 
     RowBox[{"{", 
      RowBox[{"{", 
       RowBox[{"\"\<X\>\"", ",", "0"}], "}"}], "}"}], ",", 
     RowBox[{"{", 
      RowBox[{
       RowBox[{"{", 
        RowBox[{"\"\<AAGAGTGAC\>\"", ",", "872", ",", "897", ",", "286"}], 
        "}"}], ",", 
       RowBox[{"{", 
        RowBox[{"\"\<AAGAGTGGC\>\"", ",", "1", ",", "0", ",", "0"}], "}"}], 
       ",", 
       RowBox[{"{", 
        RowBox[{"\"\<AATAGTGAC\>\"", ",", "1", ",", "0", ",", "216"}], "}"}], 
       ",", 
       RowBox[{"{", 
        RowBox[{"\"\<AAGAATGAC\>\"", ",", "0", ",", "1", ",", "1"}], "}"}], 
       ",", 
       RowBox[{"{", 
        RowBox[{"\"\<AAGAGAGAC\>\"", ",", "0", ",", "21", ",", "38"}], "}"}], 
       ",", 
       RowBox[{"{", 
        RowBox[{"\"\<ACGAGTGAC\>\"", ",", "0", ",", "0", ",", "223"}], "}"}], 
       ",", 
       RowBox[{"{", 
        RowBox[{"\"\<X\>\"", ",", "1", ",", "0", ",", "5"}], "}"}]}], "}"}], 
     ",", 
     RowBox[{"{", 
      RowBox[{
       RowBox[{"{", 
        RowBox[{"\"\<GAAGAGTG\>\"", ",", "256", ",", "255", ",", "15"}], 
        "}"}], ",", 
       RowBox[{"{", 
        RowBox[{"\"\<GAAGAGAG\>\"", ",", "0", ",", "6", ",", "8"}], "}"}], 
       ",", 
       RowBox[{"{", 
        RowBox[{"\"\<GACGAGTG\>\"", ",", "0", ",", "1", ",", "68"}], "}"}], 
       ",", 
       RowBox[{"{", 
        RowBox[{"\"\<TAAGAGTG\>\"", ",", "0", ",", "53", ",", "84"}], "}"}], 
       ",", 
       RowBox[{"{", 
        RowBox[{"\"\<GAAGAATG\>\"", ",", "0", ",", "0", ",", "1"}], "}"}], 
       ",", 
       RowBox[{"{", 
        RowBox[{"\"\<GAATAGTG\>\"", ",", "0", ",", "0", ",", "72"}], "}"}], 
       ",", 
       RowBox[{"{", 
        RowBox[{"\"\<GACGAGAG\>\"", ",", "0", ",", "0", ",", "1"}], "}"}], 
       ",", 
       RowBox[{"{", 
        RowBox[{"\"\<TAAGAGAG\>\"", ",", "0", ",", "0", ",", "3"}], "}"}], 
       ",", 
       RowBox[{"{", 
        RowBox[{"\"\<TAATAGTG\>\"", ",", "0", ",", "0", ",", "14"}], "}"}], 
       ",", 
       RowBox[{"{", 
        RowBox[{"\"\<TACGAGTG\>\"", ",", "0", ",", "0", ",", "23"}], "}"}], 
       ",", 
       RowBox[{"{", 
        RowBox[{"\"\<X\>\"", ",", "0", ",", "0", ",", "1"}], "}"}]}], "}"}], 
     ",", 
     RowBox[{"{", 
      RowBox[{
       RowBox[{"{", 
        RowBox[{"\"\<AAGAGTGA\>\"", ",", "3", ",", "4", ",", "0"}], "}"}], 
       ",", 
       RowBox[{"{", 
        RowBox[{"\"\<X\>\"", ",", "0", ",", "0", ",", "0"}], "}"}]}], "}"}], 
     ",", 
     RowBox[{"{", 
      RowBox[{
       RowBox[{"{", 
        RowBox[{"\"\<AGAGTGAC\>\"", ",", "2405", ",", "2366", ",", "1411"}], 
        "}"}], ",", 
       RowBox[{"{", 
        RowBox[{"\"\<AGAGTGGC\>\"", ",", "1", ",", "0", ",", "0"}], "}"}], 
       ",", 
       RowBox[{"{", 
        RowBox[{"\"\<AGAGAGAC\>\"", ",", "0", ",", "52", ",", "129"}], "}"}], 
       ",", 
       RowBox[{"{", 
        RowBox[{"\"\<ATAGTGAC\>\"", ",", "0", ",", "2", ",", "2472"}], "}"}], 
       ",", 
       RowBox[{"{", 
        RowBox[{"\"\<CGAGTGAC\>\"", ",", "0", ",", "10", ",", "3840"}], "}"}],
        ",", 
       RowBox[{"{", 
        RowBox[{"\"\<AGAATGAC\>\"", ",", "0", ",", "0", ",", "2"}], "}"}], 
       ",", 
       RowBox[{"{", 
        RowBox[{"\"\<ATAGAGAC\>\"", ",", "0", ",", "0", ",", "47"}], "}"}], 
       ",", 
       RowBox[{"{", 
        RowBox[{"\"\<ATAGTGGC\>\"", ",", "0", ",", "0", ",", "1"}], "}"}], 
       ",", 
       RowBox[{"{", 
        RowBox[{"\"\<CGAGAGAC\>\"", ",", "0", ",", "0", ",", "149"}], "}"}], 
       ",", 
       RowBox[{"{", 
        RowBox[{"\"\<X\>\"", ",", "4", ",", "6", ",", "12"}], "}"}]}], "}"}], 
     ",", 
     RowBox[{"{", 
      RowBox[{
       RowBox[{"{", 
        RowBox[{"\"\<GAAGAGT\>\"", ",", "173", ",", "223", ",", "80"}], "}"}],
        ",", 
       RowBox[{"{", 
        RowBox[{"\"\<GAAGAGA\>\"", ",", "0", ",", "25", ",", "22"}], "}"}], 
       ",", 
       RowBox[{"{", 
        RowBox[{"\"\<GAAGCGT\>\"", ",", "0", ",", "1", ",", "0"}], "}"}], ",", 
       RowBox[{"{", 
        RowBox[{"\"\<TAAGAGA\>\"", ",", "0", ",", "3", ",", "25"}], "}"}], 
       ",", 
       RowBox[{"{", 
        RowBox[{"\"\<TAAGAGT\>\"", ",", "0", ",", "36", ",", "73"}], "}"}], 
       ",", 
       RowBox[{"{", 
        RowBox[{"\"\<GAATAGA\>\"", ",", "0", ",", "0", ",", "11"}], "}"}], 
       ",", 
       RowBox[{"{", 
        RowBox[{"\"\<GAATAGT\>\"", ",", "0", ",", "0", ",", "56"}], "}"}], 
       ",", 
       RowBox[{"{", 
        RowBox[{"\"\<GACGAGA\>\"", ",", "0", ",", "0", ",", "5"}], "}"}], ",", 
       RowBox[{"{", 
        RowBox[{"\"\<GACGAGT\>\"", ",", "0", ",", "0", ",", "83"}], "}"}], 
       ",", 
       RowBox[{"{", 
        RowBox[{"\"\<TAATAGT\>\"", ",", "0", ",", "0", ",", "5"}], "}"}], ",", 
       RowBox[{"{", 
        RowBox[{"\"\<TACGAGT\>\"", ",", "0", ",", "0", ",", "9"}], "}"}], ",", 
       RowBox[{"{", 
        RowBox[{"\"\<X\>\"", ",", "0", ",", "0", ",", "0"}], "}"}]}], "}"}], 
     ",", 
     RowBox[{"{", 
      RowBox[{
       RowBox[{"{", 
        RowBox[{"\"\<AAGAATG\>\"", ",", "1", ",", "1", ",", "0"}], "}"}], ",", 
       RowBox[{"{", 
        RowBox[{"\"\<AAGAGTG\>\"", ",", "416", ",", "406", ",", "99"}], "}"}],
        ",", 
       RowBox[{"{", 
        RowBox[{"\"\<AAGAGAG\>\"", ",", "0", ",", "5", ",", "13"}], "}"}], 
       ",", 
       RowBox[{"{", 
        RowBox[{"\"\<AAGAGTT\>\"", ",", "0", ",", "1", ",", "0"}], "}"}], ",", 
       RowBox[{"{", 
        RowBox[{"\"\<AATAGTG\>\"", ",", "0", ",", "0", ",", "69"}], "}"}], 
       ",", 
       RowBox[{"{", 
        RowBox[{"\"\<ACGAGTG\>\"", ",", "0", ",", "0", ",", "84"}], "}"}], 
       ",", 
       RowBox[{"{", 
        RowBox[{"\"\<X\>\"", ",", "0", ",", "0", ",", "0"}], "}"}]}], "}"}], 
     ",", 
     RowBox[{"{", 
      RowBox[{
       RowBox[{"{", 
        RowBox[{"\"\<AGAGTGA\>\"", ",", "41", ",", "51", ",", "35"}], "}"}], 
       ",", 
       RowBox[{"{", 
        RowBox[{"\"\<AGAGTGG\>\"", ",", "1", ",", "0", ",", "0"}], "}"}], ",", 
       RowBox[{"{", 
        RowBox[{"\"\<CGAGTGA\>\"", ",", "0", ",", "1", ",", "46"}], "}"}], 
       ",", 
       RowBox[{"{", 
        RowBox[{"\"\<AGAGAGA\>\"", ",", "0", ",", "0", ",", "3"}], "}"}], ",", 
       RowBox[{"{", 
        RowBox[{"\"\<ATAGAGA\>\"", ",", "0", ",", "0", ",", "1"}], "}"}], ",", 
       RowBox[{"{", 
        RowBox[{"\"\<ATAGTGA\>\"", ",", "0", ",", "0", ",", "51"}], "}"}], 
       ",", 
       RowBox[{"{", 
        RowBox[{"\"\<CGAGAGA\>\"", ",", "0", ",", "0", ",", "3"}], "}"}], ",", 
       RowBox[{"{", 
        RowBox[{"\"\<X\>\"", ",", "0", ",", "1", ",", "0"}], "}"}]}], "}"}], 
     ",", 
     RowBox[{"{", 
      RowBox[{
       RowBox[{"{", 
        RowBox[{"\"\<GAGTGAC\>\"", ",", "137", ",", "143", ",", "57"}], "}"}],
        ",", 
       RowBox[{"{", 
        RowBox[{"\"\<GAGAGAC\>\"", ",", "0", ",", "0", ",", "2"}], "}"}], ",", 
       RowBox[{"{", 
        RowBox[{"\"\<TAGTGAC\>\"", ",", "0", ",", "0", ",", "7"}], "}"}], ",", 
       RowBox[{"{", 
        RowBox[{"\"\<X\>\"", ",", "0", ",", "0", ",", "0"}], "}"}]}], "}"}], 
     ",", 
     RowBox[{"{", 
      RowBox[{
       RowBox[{"{", 
        RowBox[{"\"\<GAAGAG\>\"", ",", "45", ",", "37", ",", "3"}], "}"}], 
       ",", 
       RowBox[{"{", 
        RowBox[{"\"\<GAAGCG\>\"", ",", "0", ",", "1", ",", "0"}], "}"}], ",", 
       
       RowBox[{"{", 
        RowBox[{"\"\<TAAGAG\>\"", ",", "0", ",", "6", ",", "10"}], "}"}], ",", 
       RowBox[{"{", 
        RowBox[{"\"\<GAATAG\>\"", ",", "0", ",", "0", ",", "5"}], "}"}], ",", 
       
       RowBox[{"{", 
        RowBox[{"\"\<GACGAG\>\"", ",", "0", ",", "0", ",", "13"}], "}"}], ",", 
       RowBox[{"{", 
        RowBox[{"\"\<TACGAG\>\"", ",", "0", ",", "0", ",", "1"}], "}"}], ",", 
       
       RowBox[{"{", 
        RowBox[{"\"\<X\>\"", ",", "3", ",", "1", ",", "1"}], "}"}]}], "}"}], 
     ",", 
     RowBox[{"{", 
      RowBox[{
       RowBox[{"{", 
        RowBox[{"\"\<AAGAGT\>\"", ",", "276", ",", "324", ",", "125"}], "}"}],
        ",", 
       RowBox[{"{", 
        RowBox[{"\"\<AAGAGA\>\"", ",", "0", ",", "38", ",", "28"}], "}"}], 
       ",", 
       RowBox[{"{", 
        RowBox[{"\"\<AATAGA\>\"", ",", "0", ",", "0", ",", "7"}], "}"}], ",", 
       
       RowBox[{"{", 
        RowBox[{"\"\<AATAGT\>\"", ",", "0", ",", "0", ",", "63"}], "}"}], ",", 
       RowBox[{"{", 
        RowBox[{"\"\<ACGAGA\>\"", ",", "0", ",", "0", ",", "2"}], "}"}], ",", 
       
       RowBox[{"{", 
        RowBox[{"\"\<ACGAGT\>\"", ",", "0", ",", "0", ",", "79"}], "}"}], ",", 
       RowBox[{"{", 
        RowBox[{"\"\<X\>\"", ",", "0", ",", "0", ",", "1"}], "}"}]}], "}"}], 
     ",", 
     RowBox[{"{", 
      RowBox[{
       RowBox[{"{", 
        RowBox[{"\"\<AGAGTG\>\"", ",", "1960", ",", "2133", ",", "716"}], 
        "}"}], ",", 
       RowBox[{"{", 
        RowBox[{"\"\<ATAGTG\>\"", ",", "1", ",", "0", ",", "719"}], "}"}], 
       ",", 
       RowBox[{"{", 
        RowBox[{"\"\<AGAGAG\>\"", ",", "0", ",", "42", ",", "80"}], "}"}], 
       ",", 
       RowBox[{"{", 
        RowBox[{"\"\<CGAGTG\>\"", ",", "0", ",", "1", ",", "969"}], "}"}], 
       ",", 
       RowBox[{"{", 
        RowBox[{"\"\<AGAATG\>\"", ",", "0", ",", "0", ",", "1"}], "}"}], ",", 
       
       RowBox[{"{", 
        RowBox[{"\"\<ATAGAG\>\"", ",", "0", ",", "0", ",", "7"}], "}"}], ",", 
       
       RowBox[{"{", 
        RowBox[{"\"\<CGAGAG\>\"", ",", "0", ",", "0", ",", "23"}], "}"}], ",", 
       RowBox[{"{", 
        RowBox[{"\"\<X\>\"", ",", "2", ",", "5", ",", "3"}], "}"}]}], "}"}], 
     ",", 
     RowBox[{"{", 
      RowBox[{
       RowBox[{"{", 
        RowBox[{"\"\<GAGTGA\>\"", ",", "2", ",", "2", ",", "0"}], "}"}], ",", 
       
       RowBox[{"{", 
        RowBox[{"\"\<X\>\"", ",", "0", ",", "0", ",", "0"}], "}"}]}], "}"}], 
     ",", 
     RowBox[{"{", 
      RowBox[{
       RowBox[{"{", 
        RowBox[{"\"\<AGTGAC\>\"", ",", "6366", ",", "6379", ",", "6558"}], 
        "}"}], ",", 
       RowBox[{"{", 
        RowBox[{"\"\<AGTGGC\>\"", ",", "4", ",", "3", ",", "4"}], "}"}], ",", 
       
       RowBox[{"{", 
        RowBox[{"\"\<CGTGAC\>\"", ",", "1", ",", "1", ",", "0"}], "}"}], ",", 
       
       RowBox[{"{", 
        RowBox[{"\"\<AATGAC\>\"", ",", "0", ",", "1", ",", "9"}], "}"}], ",", 
       
       RowBox[{"{", 
        RowBox[{"\"\<AGAGAC\>\"", ",", "0", ",", "125", ",", "290"}], "}"}], 
       ",", 
       RowBox[{"{", 
        RowBox[{"\"\<X\>\"", ",", "11", ",", "25", ",", "18"}], "}"}]}], 
      "}"}], ",", 
     RowBox[{"{", 
      RowBox[{
       RowBox[{"{", 
        RowBox[{"\"\<GAAGA\>\"", ",", "30", ",", "33", ",", "1"}], "}"}], ",", 
       RowBox[{"{", 
        RowBox[{"\"\<TAAGA\>\"", ",", "0", ",", "7", ",", "20"}], "}"}], ",", 
       
       RowBox[{"{", 
        RowBox[{"\"\<GAATA\>\"", ",", "0", ",", "0", ",", "9"}], "}"}], ",", 
       RowBox[{"{", 
        RowBox[{"\"\<GACGA\>\"", ",", "0", ",", "0", ",", "12"}], "}"}], ",", 
       
       RowBox[{"{", 
        RowBox[{"\"\<TACGA\>\"", ",", "0", ",", "0", ",", "2"}], "}"}], ",", 
       RowBox[{"{", 
        RowBox[{"\"\<X\>\"", ",", "2", ",", "0", ",", "1"}], "}"}]}], "}"}], 
     ",", 
     RowBox[{"{", 
      RowBox[{
       RowBox[{"{", 
        RowBox[{"\"\<AAGAG\>\"", ",", "54", ",", "50", ",", "15"}], "}"}], 
       ",", 
       RowBox[{"{", 
        RowBox[{"\"\<AATAG\>\"", ",", "0", ",", "0", ",", "6"}], "}"}], ",", 
       RowBox[{"{", 
        RowBox[{"\"\<ACGAG\>\"", ",", "0", ",", "0", ",", "11"}], "}"}], ",", 
       
       RowBox[{"{", 
        RowBox[{"\"\<X\>\"", ",", "1", ",", "3", ",", "2"}], "}"}]}], "}"}], 
     ",", 
     RowBox[{"{", 
      RowBox[{
       RowBox[{"{", 
        RowBox[{"\"\<AGAGT\>\"", ",", "1037", ",", "1124", ",", "443"}], 
        "}"}], ",", 
       RowBox[{"{", 
        RowBox[{"\"\<AGAGA\>\"", ",", "0", ",", "80", ",", "83"}], "}"}], ",", 
       RowBox[{"{", 
        RowBox[{"\"\<ATAGT\>\"", ",", "0", ",", "1", ",", "349"}], "}"}], ",", 
       RowBox[{"{", 
        RowBox[{"\"\<CGAGA\>\"", ",", "0", ",", "1", ",", "27"}], "}"}], ",", 
       
       RowBox[{"{", 
        RowBox[{"\"\<CGAGT\>\"", ",", "0", ",", "1", ",", "442"}], "}"}], ",", 
       RowBox[{"{", 
        RowBox[{"\"\<ATAGA\>\"", ",", "0", ",", "0", ",", "21"}], "}"}], ",", 
       
       RowBox[{"{", 
        RowBox[{"\"\<X\>\"", ",", "3", ",", "3", ",", "1"}], "}"}]}], "}"}], 
     ",", 
     RowBox[{"{", 
      RowBox[{
       RowBox[{"{", 
        RowBox[{"\"\<GAGTG\>\"", ",", "38", ",", "25", ",", "13"}], "}"}], 
       ",", 
       RowBox[{"{", 
        RowBox[{"\"\<GAGAG\>\"", ",", "0", ",", "0", ",", "1"}], "}"}], ",", 
       RowBox[{"{", 
        RowBox[{"\"\<TAGTG\>\"", ",", "0", ",", "0", ",", "3"}], "}"}], ",", 
       RowBox[{"{", 
        RowBox[{"\"\<X\>\"", ",", "0", ",", "0", ",", "0"}], "}"}]}], "}"}], 
     ",", 
     RowBox[{"{", 
      RowBox[{
       RowBox[{"{", 
        RowBox[{"\"\<AGTGA\>\"", ",", "23", ",", "18", ",", "38"}], "}"}], 
       ",", 
       RowBox[{"{", 
        RowBox[{"\"\<AGAGA\>\"", ",", "0", ",", "1", ",", "1"}], "}"}], ",", 
       RowBox[{"{", 
        RowBox[{"\"\<X\>\"", ",", "0", ",", "0", ",", "0"}], "}"}]}], "}"}], 
     ",", 
     RowBox[{"{", 
      RowBox[{
       RowBox[{"{", 
        RowBox[{"\"\<GTGAC\>\"", ",", "481", ",", "560", ",", "858"}], "}"}], 
       ",", 
       RowBox[{"{", 
        RowBox[{"\"\<GAGAC\>\"", ",", "0", ",", "197", ",", "556"}], "}"}], 
       ",", 
       RowBox[{"{", 
        RowBox[{"\"\<X\>\"", ",", "1", ",", "1", ",", "1"}], "}"}]}], "}"}], 
     ",", 
     RowBox[{"{", 
      RowBox[{
       RowBox[{"{", 
        RowBox[{"\"\<GAAG\>\"", ",", "1824", ",", "1653", ",", "1377"}], 
        "}"}], ",", 
       RowBox[{"{", 
        RowBox[{"\"\<GAAT\>\"", ",", "0", ",", "2", ",", "937"}], "}"}], ",", 
       
       RowBox[{"{", 
        RowBox[{"\"\<GACG\>\"", ",", "0", ",", "7", ",", "1437"}], "}"}], ",", 
       RowBox[{"{", 
        RowBox[{"\"\<TAAG\>\"", ",", "0", ",", "333", ",", "1203"}], "}"}], 
       ",", 
       RowBox[{"{", 
        RowBox[{"\"\<TACG\>\"", ",", "0", ",", "1", ",", "291"}], "}"}], ",", 
       
       RowBox[{"{", 
        RowBox[{"\"\<TAAT\>\"", ",", "0", ",", "0", ",", "89"}], "}"}], ",", 
       RowBox[{"{", 
        RowBox[{"\"\<X\>\"", ",", "2", ",", "1", ",", "6"}], "}"}]}], "}"}], 
     ",", 
     RowBox[{"{", 
      RowBox[{
       RowBox[{"{", 
        RowBox[{"\"\<AAGA\>\"", ",", "50", ",", "49", ",", "11"}], "}"}], ",", 
       RowBox[{"{", 
        RowBox[{"\"\<AATA\>\"", ",", "0", ",", "0", ",", "6"}], "}"}], ",", 
       RowBox[{"{", 
        RowBox[{"\"\<ACGA\>\"", ",", "0", ",", "0", ",", "11"}], "}"}], ",", 
       RowBox[{"{", 
        RowBox[{"\"\<X\>\"", ",", "0", ",", "0", ",", "0"}], "}"}]}], "}"}], 
     ",", 
     RowBox[{"{", 
      RowBox[{
       RowBox[{"{", 
        RowBox[{"\"\<AGAG\>\"", ",", "238", ",", "229", ",", "94"}], "}"}], 
       ",", 
       RowBox[{"{", 
        RowBox[{"\"\<AGCG\>\"", ",", "0", ",", "1", ",", "0"}], "}"}], ",", 
       RowBox[{"{", 
        RowBox[{"\"\<ATAG\>\"", ",", "0", ",", "0", ",", "82"}], "}"}], ",", 
       RowBox[{"{", 
        RowBox[{"\"\<CGAG\>\"", ",", "0", ",", "0", ",", "98"}], "}"}], ",", 
       RowBox[{"{", 
        RowBox[{"\"\<X\>\"", ",", "5", ",", "6", ",", "9"}], "}"}]}], "}"}], 
     ",", 
     RowBox[{"{", 
      RowBox[{
       RowBox[{"{", 
        RowBox[{"\"\<GAGT\>\"", ",", "28", ",", "16", ",", "13"}], "}"}], ",", 
       RowBox[{"{", 
        RowBox[{"\"\<GAGA\>\"", ",", "0", ",", "2", ",", "1"}], "}"}], ",", 
       RowBox[{"{", 
        RowBox[{"\"\<TAGT\>\"", ",", "0", ",", "0", ",", "2"}], "}"}], ",", 
       RowBox[{"{", 
        RowBox[{"\"\<X\>\"", ",", "0", ",", "1", ",", "0"}], "}"}]}], "}"}], 
     ",", 
     RowBox[{"{", 
      RowBox[{
       RowBox[{"{", 
        RowBox[{"\"\<AGTG\>\"", ",", "231", ",", "255", ",", "227"}], "}"}], 
       ",", 
       RowBox[{"{", 
        RowBox[{"\"\<AGAG\>\"", ",", "0", ",", "5", ",", "9"}], "}"}], ",", 
       RowBox[{"{", 
        RowBox[{"\"\<X\>\"", ",", "1", ",", "0", ",", "0"}], "}"}]}], "}"}], 
     ",", 
     RowBox[{"{", 
      RowBox[{
       RowBox[{"{", 
        RowBox[{"\"\<GTGA\>\"", ",", "2", ",", "1", ",", "0"}], "}"}], ",", 
       RowBox[{"{", 
        RowBox[{"\"\<GAGA\>\"", ",", "0", ",", "0", ",", "1"}], "}"}], ",", 
       RowBox[{"{", 
        RowBox[{"\"\<X\>\"", ",", "0", ",", "0", ",", "0"}], "}"}]}], "}"}], 
     ",", 
     RowBox[{"{", 
      RowBox[{
       RowBox[{"{", 
        RowBox[{"\"\<TGAC\>\"", ",", "160", ",", "197", ",", "209"}], "}"}], 
       ",", 
       RowBox[{"{", 
        RowBox[{"\"\<AGAC\>\"", ",", "0", ",", "10", ",", "16"}], "}"}], ",", 
       
       RowBox[{"{", 
        RowBox[{"\"\<X\>\"", ",", "1", ",", "0", ",", "0"}], "}"}]}], "}"}], 
     ",", 
     RowBox[{"{", 
      RowBox[{
       RowBox[{"{", 
        RowBox[{"\"\<GACA\>\"", ",", "26", ",", "40", ",", "47"}], "}"}], ",", 
       RowBox[{"{", 
        RowBox[{"\"\<X\>\"", ",", "0", ",", "1", ",", "0"}], "}"}]}], "}"}], 
     ",", 
     RowBox[{"{", 
      RowBox[{
       RowBox[{"{", 
        RowBox[{"\"\<GAA\>\"", ",", "27", ",", "29", ",", "17"}], "}"}], ",", 
       
       RowBox[{"{", 
        RowBox[{"\"\<TAA\>\"", ",", "1", ",", "10", ",", "19"}], "}"}], ",", 
       RowBox[{"{", 
        RowBox[{"\"\<GAC\>\"", ",", "0", ",", "0", ",", "28"}], "}"}], ",", 
       RowBox[{"{", 
        RowBox[{"\"\<TAC\>\"", ",", "0", ",", "0", ",", "13"}], "}"}], ",", 
       RowBox[{"{", 
        RowBox[{"\"\<X\>\"", ",", "1", ",", "0", ",", "1"}], "}"}]}], "}"}], 
     ",", 
     RowBox[{"{", 
      RowBox[{
       RowBox[{"{", 
        RowBox[{"\"\<AAG\>\"", ",", "4281", ",", "4637", ",", "1905"}], "}"}],
        ",", 
       RowBox[{"{", 
        RowBox[{"\"\<GAG\>\"", ",", "1", ",", "0", ",", "0"}], "}"}], ",", 
       RowBox[{"{", 
        RowBox[{"\"\<AAT\>\"", ",", "0", ",", "4", ",", "1151"}], "}"}], ",", 
       
       RowBox[{"{", 
        RowBox[{"\"\<ACG\>\"", ",", "0", ",", "3", ",", "1481"}], "}"}], ",", 
       
       RowBox[{"{", 
        RowBox[{"\"\<X\>\"", ",", "2", ",", "2", ",", "3"}], "}"}]}], "}"}], 
     ",", 
     RowBox[{"{", 
      RowBox[{
       RowBox[{"{", 
        RowBox[{"\"\<AGA\>\"", ",", "207", ",", "232", ",", "83"}], "}"}], 
       ",", 
       RowBox[{"{", 
        RowBox[{"\"\<CGA\>\"", ",", "0", ",", "1", ",", "125"}], "}"}], ",", 
       RowBox[{"{", 
        RowBox[{"\"\<ATA\>\"", ",", "0", ",", "0", ",", "88"}], "}"}], ",", 
       RowBox[{"{", 
        RowBox[{"\"\<X\>\"", ",", "0", ",", "1", ",", "2"}], "}"}]}], "}"}], 
     ",", 
     RowBox[{"{", 
      RowBox[{
       RowBox[{"{", 
        RowBox[{"\"\<GAG\>\"", ",", "2", ",", "0", ",", "0"}], "}"}], ",", 
       RowBox[{"{", 
        RowBox[{"\"\<TAG\>\"", ",", "0", ",", "0", ",", "2"}], "}"}], ",", 
       RowBox[{"{", 
        RowBox[{"\"\<X\>\"", ",", "0", ",", "0", ",", "0"}], "}"}]}], "}"}], 
     ",", 
     RowBox[{"{", 
      RowBox[{
       RowBox[{"{", 
        RowBox[{"\"\<AGT\>\"", ",", "58", ",", "51", ",", "47"}], "}"}], ",", 
       
       RowBox[{"{", 
        RowBox[{"\"\<AGA\>\"", ",", "0", ",", "0", ",", "2"}], "}"}], ",", 
       RowBox[{"{", 
        RowBox[{"\"\<X\>\"", ",", "1", ",", "0", ",", "0"}], "}"}]}], "}"}], 
     ",", 
     RowBox[{"{", 
      RowBox[{
       RowBox[{"{", 
        RowBox[{"\"\<GTG\>\"", ",", "23", ",", "17", ",", "38"}], "}"}], ",", 
       
       RowBox[{"{", 
        RowBox[{"\"\<GAG\>\"", ",", "0", ",", "1", ",", "1"}], "}"}], ",", 
       RowBox[{"{", 
        RowBox[{"\"\<X\>\"", ",", "0", ",", "0", ",", "0"}], "}"}]}], "}"}], 
     ",", 
     RowBox[{"{", 
      RowBox[{
       RowBox[{"{", 
        RowBox[{"\"\<TGA\>\"", ",", "1", ",", "1", ",", "0"}], "}"}], ",", 
       RowBox[{"{", 
        RowBox[{"\"\<X\>\"", ",", "0", ",", "0", ",", "0"}], "}"}]}], "}"}], 
     ",", 
     RowBox[{"{", 
      RowBox[{
       RowBox[{"{", 
        RowBox[{"\"\<GAC\>\"", ",", "1709", ",", "1623", ",", "1746"}], "}"}],
        ",", 
       RowBox[{"{", 
        RowBox[{"\"\<TAC\>\"", ",", "1", ",", "0", ",", "0"}], "}"}], ",", 
       RowBox[{"{", 
        RowBox[{"\"\<GGC\>\"", ",", "0", ",", "1", ",", "0"}], "}"}], ",", 
       RowBox[{"{", 
        RowBox[{"\"\<X\>\"", ",", "6", ",", "10", ",", "0"}], "}"}]}], "}"}], 
     ",", 
     RowBox[{"{", 
      RowBox[{
       RowBox[{"{", 
        RowBox[{"\"\<ACA\>\"", ",", "46", ",", "87", ",", "74"}], "}"}], ",", 
       
       RowBox[{"{", 
        RowBox[{"\"\<X\>\"", ",", "0", ",", "0", ",", "0"}], "}"}]}], "}"}], 
     ",", 
     RowBox[{"{", 
      RowBox[{
       RowBox[{"{", 
        RowBox[{"\"\<GA\>\"", ",", "6986", ",", "6343", ",", "5003"}], "}"}], 
       ",", 
       RowBox[{"{", 
        RowBox[{"\"\<GG\>\"", ",", "2", ",", "3", ",", "0"}], "}"}], ",", 
       RowBox[{"{", 
        RowBox[{"\"\<TA\>\"", ",", "2", ",", "770", ",", "2092"}], "}"}], ",", 
       RowBox[{"{", 
        RowBox[{"\"\<X\>\"", ",", "1", ",", "0", ",", "2"}], "}"}]}], "}"}], 
     ",", 
     RowBox[{"{", 
      RowBox[{
       RowBox[{"{", 
        RowBox[{"\"\<AA\>\"", ",", "50", ",", "69", ",", "49"}], "}"}], ",", 
       RowBox[{"{", 
        RowBox[{"\"\<AC\>\"", ",", "0", ",", "0", ",", "60"}], "}"}], ",", 
       RowBox[{"{", 
        RowBox[{"\"\<X\>\"", ",", "0", ",", "0", ",", "0"}], "}"}]}], "}"}], 
     ",", 
     RowBox[{"{", 
      RowBox[{
       RowBox[{"{", 
        RowBox[{"\"\<AG\>\"", ",", "2226", ",", "2410", ",", "744"}], "}"}], 
       ",", 
       RowBox[{"{", 
        RowBox[{"\"\<AT\>\"", ",", "0", ",", "0", ",", "518"}], "}"}], ",", 
       RowBox[{"{", 
        RowBox[{"\"\<CG\>\"", ",", "0", ",", "0", ",", "547"}], "}"}], ",", 
       RowBox[{"{", 
        RowBox[{"\"\<X\>\"", ",", "1", ",", "0", ",", "1"}], "}"}]}], "}"}], 
     ",", 
     RowBox[{"{", 
      RowBox[{
       RowBox[{"{", 
        RowBox[{"\"\<GA\>\"", ",", "0", ",", "2", ",", "1"}], "}"}], ",", 
       RowBox[{"{", 
        RowBox[{"\"\<X\>\"", ",", "0", ",", "0", ",", "0"}], "}"}]}], "}"}], 
     ",", 
     RowBox[{"{", 
      RowBox[{
       RowBox[{"{", 
        RowBox[{"\"\<AG\>\"", ",", "4", ",", "5", ",", "7"}], "}"}], ",", 
       RowBox[{"{", 
        RowBox[{"\"\<X\>\"", ",", "0", ",", "0", ",", "0"}], "}"}]}], "}"}], 
     ",", 
     RowBox[{"{", 
      RowBox[{
       RowBox[{"{", 
        RowBox[{"\"\<GT\>\"", ",", "0", ",", "2", ",", "1"}], "}"}], ",", 
       RowBox[{"{", 
        RowBox[{"\"\<X\>\"", ",", "0", ",", "0", ",", "0"}], "}"}]}], "}"}], 
     ",", 
     RowBox[{"{", 
      RowBox[{
       RowBox[{"{", 
        RowBox[{"\"\<TG\>\"", ",", "6", ",", "7", ",", "7"}], "}"}], ",", 
       RowBox[{"{", 
        RowBox[{"\"\<X\>\"", ",", "0", ",", "0", ",", "0"}], "}"}]}], "}"}], 
     ",", 
     RowBox[{"{", 
      RowBox[{
       RowBox[{"{", 
        RowBox[{"\"\<GA\>\"", ",", "8", ",", "10", ",", "5"}], "}"}], ",", 
       RowBox[{"{", 
        RowBox[{"\"\<X\>\"", ",", "0", ",", "0", ",", "0"}], "}"}]}], "}"}], 
     ",", 
     RowBox[{"{", 
      RowBox[{
       RowBox[{"{", 
        RowBox[{"\"\<AC\>\"", ",", "2337", ",", "2190", ",", "2297"}], "}"}], 
       ",", 
       RowBox[{"{", 
        RowBox[{"\"\<GC\>\"", ",", "2", ",", "0", ",", "1"}], "}"}], ",", 
       RowBox[{"{", 
        RowBox[{"\"\<X\>\"", ",", "1", ",", "2", ",", "1"}], "}"}]}], "}"}], 
     ",", 
     RowBox[{"{", 
      RowBox[{
       RowBox[{"{", 
        RowBox[{"\"\<CA\>\"", ",", "1", ",", "2", ",", "4"}], "}"}], ",", 
       RowBox[{"{", 
        RowBox[{"\"\<X\>\"", ",", "0", ",", "0", ",", "0"}], "}"}]}], "}"}], 
     ",", 
     RowBox[{"{", 
      RowBox[{
       RowBox[{"{", 
        RowBox[{"\"\<AG\>\"", ",", "2227", ",", "2777", ",", "3655"}], "}"}], 
       ",", 
       RowBox[{"{", 
        RowBox[{"\"\<GG\>\"", ",", "0", ",", "0", ",", "1"}], "}"}], ",", 
       RowBox[{"{", 
        RowBox[{"\"\<X\>\"", ",", "0", ",", "1", ",", "0"}], "}"}]}], "}"}], 
     ",", 
     RowBox[{"{", 
      RowBox[{
       RowBox[{"{", 
        RowBox[{"\"\<G\>\"", ",", "5429", ",", "5174", ",", "4872"}], "}"}], 
       ",", 
       RowBox[{"{", 
        RowBox[{"\"\<T\>\"", ",", "1", ",", "474", ",", "1267"}], "}"}], ",", 
       
       RowBox[{"{", 
        RowBox[{"\"\<X\>\"", ",", "0", ",", "0", ",", "0"}], "}"}]}], "}"}], 
     ",", 
     RowBox[{"{", 
      RowBox[{
       RowBox[{"{", 
        RowBox[{"\"\<A\>\"", ",", "341", ",", "310", ",", "255"}], "}"}], ",", 
       RowBox[{"{", 
        RowBox[{"\"\<X\>\"", ",", "0", ",", "0", ",", "0"}], "}"}]}], "}"}], 
     ",", 
     RowBox[{"{", 
      RowBox[{
       RowBox[{"{", 
        RowBox[{"\"\<A\>\"", ",", "28", ",", "23", ",", "7"}], "}"}], ",", 
       RowBox[{"{", 
        RowBox[{"\"\<C\>\"", ",", "0", ",", "0", ",", "17"}], "}"}], ",", 
       RowBox[{"{", 
        RowBox[{"\"\<X\>\"", ",", "0", ",", "0", ",", "0"}], "}"}]}], "}"}], 
     ",", 
     RowBox[{"{", 
      RowBox[{
       RowBox[{"{", 
        RowBox[{"\"\<G\>\"", ",", "10", ",", "5", ",", "16"}], "}"}], ",", 
       RowBox[{"{", 
        RowBox[{"\"\<T\>\"", ",", "0", ",", "0", ",", "2"}], "}"}], ",", 
       RowBox[{"{", 
        RowBox[{"\"\<X\>\"", ",", "0", ",", "0", ",", "0"}], "}"}]}], "}"}], 
     ",", 
     RowBox[{"{", 
      RowBox[{
       RowBox[{"{", 
        RowBox[{"\"\<A\>\"", ",", "0", ",", "4", ",", "1"}], "}"}], ",", 
       RowBox[{"{", 
        RowBox[{"\"\<X\>\"", ",", "0", ",", "0", ",", "0"}], "}"}]}], "}"}], 
     ",", 
     RowBox[{"{", 
      RowBox[{"{", 
       RowBox[{"\"\<X\>\"", ",", "0"}], "}"}], "}"}], ",", 
     RowBox[{"{", 
      RowBox[{
       RowBox[{"{", 
        RowBox[{"\"\<T\>\"", ",", "0", ",", "0", ",", "1"}], "}"}], ",", 
       RowBox[{"{", 
        RowBox[{"\"\<X\>\"", ",", "0", ",", "0", ",", "0"}], "}"}]}], "}"}], 
     ",", 
     RowBox[{"{", 
      RowBox[{
       RowBox[{"{", 
        RowBox[{"\"\<G\>\"", ",", "2", ",", "8", ",", "4"}], "}"}], ",", 
       RowBox[{"{", 
        RowBox[{"\"\<X\>\"", ",", "0", ",", "0", ",", "0"}], "}"}]}], "}"}], 
     ",", 
     RowBox[{"{", 
      RowBox[{
       RowBox[{"{", 
        RowBox[{"\"\<A\>\"", ",", "5", ",", "10", ",", "3"}], "}"}], ",", 
       RowBox[{"{", 
        RowBox[{"\"\<X\>\"", ",", "0", ",", "0", ",", "0"}], "}"}]}], "}"}], 
     ",", 
     RowBox[{"{", 
      RowBox[{
       RowBox[{"{", 
        RowBox[{"\"\<C\>\"", ",", "89", ",", "67", ",", "70"}], "}"}], ",", 
       RowBox[{"{", 
        RowBox[{"\"\<X\>\"", ",", "0", ",", "0", ",", "0"}], "}"}]}], "}"}], 
     ",", 
     RowBox[{"{", 
      RowBox[{
       RowBox[{"{", 
        RowBox[{"\"\<A\>\"", ",", "13404", ",", "12245", ",", "14006"}], 
        "}"}], ",", 
       RowBox[{"{", 
        RowBox[{"\"\<G\>\"", ",", "2", ",", "2", ",", "1"}], "}"}], ",", 
       RowBox[{"{", 
        RowBox[{"\"\<X\>\"", ",", "0", ",", "0", ",", "0"}], "}"}]}], "}"}], 
     ",", 
     RowBox[{"{", 
      RowBox[{
       RowBox[{"{", 
        RowBox[{"\"\<A\>\"", ",", "2", ",", "1", ",", "1"}], "}"}], ",", 
       RowBox[{"{", 
        RowBox[{"\"\<G\>\"", ",", "11627", ",", "10808", ",", "11045"}], 
        "}"}], ",", 
       RowBox[{"{", 
        RowBox[{"\"\<X\>\"", ",", "2", ",", "0", ",", "0"}], "}"}]}], "}"}]}],
     "}"}]}], ";"}], "\[IndentingNewLine]", 
 RowBox[{
  RowBox[{"hdat21", "=", 
   RowBox[{"{", 
    RowBox[{
     RowBox[{"{", 
      RowBox[{
       RowBox[{"{", 
        RowBox[{
        "\"\<GAAGAGTGAC\>\"", ",", "6", ",", "34", ",", "118", ",", "12"}], 
        "}"}], ",", 
       RowBox[{"{", 
        RowBox[{
        "\"\<GAAGAGTGGC\>\"", ",", "93", ",", "148", ",", "92", ",", "13"}], 
        "}"}], ",", 
       RowBox[{"{", 
        RowBox[{
        "\"\<TAAGAGTGAC\>\"", ",", "0", ",", "1", ",", "0", ",", "24"}], 
        "}"}], ",", 
       RowBox[{"{", 
        RowBox[{
        "\"\<GAAGAGTTGC\>\"", ",", "0", ",", "0", ",", "1", ",", "0"}], "}"}],
        ",", 
       RowBox[{"{", 
        RowBox[{
        "\"\<GAAGAATGAC\>\"", ",", "0", ",", "0", ",", "0", ",", "41"}], 
        "}"}], ",", 
       RowBox[{"{", 
        RowBox[{
        "\"\<GAAGAATGGC\>\"", ",", "0", ",", "0", ",", "0", ",", "85"}], 
        "}"}], ",", 
       RowBox[{"{", 
        RowBox[{
        "\"\<GAAGAGAGAC\>\"", ",", "0", ",", "0", ",", "0", ",", "1"}], "}"}],
        ",", 
       RowBox[{"{", 
        RowBox[{
        "\"\<GAAGAGTTAC\>\"", ",", "0", ",", "0", ",", "0", ",", "8"}], "}"}],
        ",", 
       RowBox[{"{", 
        RowBox[{
        "\"\<GAATAGTGGC\>\"", ",", "0", ",", "0", ",", "0", ",", "2"}], "}"}],
        ",", 
       RowBox[{"{", 
        RowBox[{
        "\"\<GGAGAGTGAC\>\"", ",", "0", ",", "0", ",", "0", ",", "5"}], "}"}],
        ",", 
       RowBox[{"{", 
        RowBox[{
        "\"\<GGAGAGTGGC\>\"", ",", "0", ",", "0", ",", "0", ",", "3"}], "}"}],
        ",", 
       RowBox[{"{", 
        RowBox[{
        "\"\<TAAGAATGGC\>\"", ",", "0", ",", "0", ",", "0", ",", "22"}], 
        "}"}], ",", 
       RowBox[{"{", 
        RowBox[{
        "\"\<TAAGAGAGAC\>\"", ",", "0", ",", "0", ",", "0", ",", "1"}], "}"}],
        ",", 
       RowBox[{"{", 
        RowBox[{
        "\"\<TAAGAGTGGC\>\"", ",", "0", ",", "0", ",", "0", ",", "13"}], 
        "}"}], ",", 
       RowBox[{"{", 
        RowBox[{"\"\<X\>\"", ",", "1", ",", "2", ",", "2", ",", "11"}], 
        "}"}]}], "}"}], ",", 
     RowBox[{"{", 
      RowBox[{
       RowBox[{"{", 
        RowBox[{"\"\<GAAGAGTGG\>\"", ",", "0", ",", "3", ",", "0", ",", "0"}],
         "}"}], ",", 
       RowBox[{"{", 
        RowBox[{"\"\<X\>\"", ",", "0", ",", "0", ",", "0", ",", "0"}], 
        "}"}]}], "}"}], ",", 
     RowBox[{"{", 
      RowBox[{
       RowBox[{"{", 
        RowBox[{
        "\"\<AAGAGTGAC\>\"", ",", "35", ",", "238", ",", "750", ",", "209"}], 
        "}"}], ",", 
       RowBox[{"{", 
        RowBox[{
        "\"\<AAGAGTGGC\>\"", ",", "906", ",", "973", ",", "398", ",", "44"}], 
        "}"}], ",", 
       RowBox[{"{", 
        RowBox[{
        "\"\<AAGAGTTAC\>\"", ",", "0", ",", "1", ",", "9", ",", "24"}], "}"}],
        ",", 
       RowBox[{"{", 
        RowBox[{
        "\"\<AAGAATGAC\>\"", ",", "0", ",", "0", ",", "1", ",", "283"}], 
        "}"}], ",", 
       RowBox[{"{", 
        RowBox[{
        "\"\<AAGAATGGC\>\"", ",", "0", ",", "0", ",", "1", ",", "514"}], 
        "}"}], ",", 
       RowBox[{"{", 
        RowBox[{
        "\"\<GAGAGTGAC\>\"", ",", "0", ",", "0", ",", "1", ",", "65"}], "}"}],
        ",", 
       RowBox[{"{", 
        RowBox[{"\"\<AAGAGAGAC\>\"", ",", "0", ",", "0", ",", "0", ",", "5"}],
         "}"}], ",", 
       RowBox[{"{", 
        RowBox[{"\"\<AAGAGAGGC\>\"", ",", "0", ",", "0", ",", "0", ",", "1"}],
         "}"}], ",", 
       RowBox[{"{", 
        RowBox[{"\"\<AAGAGTTGC\>\"", ",", "0", ",", "0", ",", "0", ",", "1"}],
         "}"}], ",", 
       RowBox[{"{", 
        RowBox[{
        "\"\<AAGCGTGAC\>\"", ",", "0", ",", "0", ",", "0", ",", "15"}], "}"}],
        ",", 
       RowBox[{"{", 
        RowBox[{"\"\<AAGCGTGGC\>\"", ",", "0", ",", "0", ",", "0", ",", "4"}],
         "}"}], ",", 
       RowBox[{"{", 
        RowBox[{"\"\<AATAGTGAC\>\"", ",", "0", ",", "0", ",", "0", ",", "8"}],
         "}"}], ",", 
       RowBox[{"{", 
        RowBox[{"\"\<AATAGTGGC\>\"", ",", "0", ",", "0", ",", "0", ",", "1"}],
         "}"}], ",", 
       RowBox[{"{", 
        RowBox[{
        "\"\<GAGAATGAC\>\"", ",", "0", ",", "0", ",", "0", ",", "19"}], "}"}],
        ",", 
       RowBox[{"{", 
        RowBox[{
        "\"\<GAGAATGGC\>\"", ",", "0", ",", "0", ",", "0", ",", "21"}], "}"}],
        ",", 
       RowBox[{"{", 
        RowBox[{
        "\"\<GAGAGTGGC\>\"", ",", "0", ",", "0", ",", "0", ",", "29"}], "}"}],
        ",", 
       RowBox[{"{", 
        RowBox[{"\"\<X\>\"", ",", "5", ",", "1", ",", "2", ",", "16"}], 
        "}"}]}], "}"}], ",", 
     RowBox[{"{", 
      RowBox[{
       RowBox[{"{", 
        RowBox[{
        "\"\<GAAGAGTG\>\"", ",", "344", ",", "318", ",", "337", ",", "101"}], 
        "}"}], ",", 
       RowBox[{"{", 
        RowBox[{
        "\"\<GAAGAGTT\>\"", ",", "0", ",", "0", ",", "15", ",", "35"}], "}"}],
        ",", 
       RowBox[{"{", 
        RowBox[{"\"\<TAAGAGTG\>\"", ",", "0", ",", "0", ",", "1", ",", "31"}],
         "}"}], ",", 
       RowBox[{"{", 
        RowBox[{
        "\"\<GAAGAATG\>\"", ",", "0", ",", "0", ",", "0", ",", "241"}], "}"}],
        ",", 
       RowBox[{"{", 
        RowBox[{"\"\<GAAGAATT\>\"", ",", "0", ",", "0", ",", "0", ",", "4"}], 
        "}"}], ",", 
       RowBox[{"{", 
        RowBox[{"\"\<GAAGAGAG\>\"", ",", "0", ",", "0", ",", "0", ",", "3"}], 
        "}"}], ",", 
       RowBox[{"{", 
        RowBox[{"\"\<GAAGCGTG\>\"", ",", "0", ",", "0", ",", "0", ",", "7"}], 
        "}"}], ",", 
       RowBox[{"{", 
        RowBox[{"\"\<GAATAGTG\>\"", ",", "0", ",", "0", ",", "0", ",", "2"}], 
        "}"}], ",", 
       RowBox[{"{", 
        RowBox[{"\"\<GGAGAATG\>\"", ",", "0", ",", "0", ",", "0", ",", "1"}], 
        "}"}], ",", 
       RowBox[{"{", 
        RowBox[{"\"\<GGAGAGTG\>\"", ",", "0", ",", "0", ",", "0", ",", "6"}], 
        "}"}], ",", 
       RowBox[{"{", 
        RowBox[{"\"\<TAAGAATG\>\"", ",", "0", ",", "0", ",", "0", ",", "8"}], 
        "}"}], ",", 
       RowBox[{"{", 
        RowBox[{"\"\<TAAGCGTG\>\"", ",", "0", ",", "0", ",", "0", ",", "1"}], 
        "}"}], ",", 
       RowBox[{"{", 
        RowBox[{"\"\<X\>\"", ",", "0", ",", "0", ",", "1", ",", "12"}], 
        "}"}]}], "}"}], ",", 
     RowBox[{"{", 
      RowBox[{
       RowBox[{"{", 
        RowBox[{"\"\<AAGAGTGG\>\"", ",", "5", ",", "2", ",", "1", ",", "1"}], 
        "}"}], ",", 
       RowBox[{"{", 
        RowBox[{"\"\<AAGAGTGA\>\"", ",", "0", ",", "0", ",", "1", ",", "1"}], 
        "}"}], ",", 
       RowBox[{"{", 
        RowBox[{"\"\<AAGAATGA\>\"", ",", "0", ",", "0", ",", "0", ",", "1"}], 
        "}"}], ",", 
       RowBox[{"{", 
        RowBox[{"\"\<AAGAATGG\>\"", ",", "0", ",", "0", ",", "0", ",", "2"}], 
        "}"}], ",", 
       RowBox[{"{", 
        RowBox[{"\"\<GAGAATGG\>\"", ",", "0", ",", "0", ",", "0", ",", "1"}], 
        "}"}], ",", 
       RowBox[{"{", 
        RowBox[{"\"\<X\>\"", ",", "0", ",", "0", ",", "0", ",", "0"}], 
        "}"}]}], "}"}], ",", 
     RowBox[{"{", 
      RowBox[{
       RowBox[{"{", 
        RowBox[{
        "\"\<AGAGTGAC\>\"", ",", "91", ",", "543", ",", "2029", ",", "607"}], 
        "}"}], ",", 
       RowBox[{"{", 
        RowBox[{
        "\"\<AGAGTGGC\>\"", ",", "2264", ",", "2457", ",", "937", ",", 
         "121"}], "}"}], ",", 
       RowBox[{"{", 
        RowBox[{"\"\<ATAGTGAC\>\"", ",", "2", ",", "0", ",", "1", ",", "46"}],
         "}"}], ",", 
       RowBox[{"{", 
        RowBox[{"\"\<ATAGTGGC\>\"", ",", "4", ",", "0", ",", "0", ",", "3"}], 
        "}"}], ",", 
       RowBox[{"{", 
        RowBox[{
        "\"\<AGAATGAC\>\"", ",", "0", ",", "0", ",", "1", ",", "660"}], "}"}],
        ",", 
       RowBox[{"{", 
        RowBox[{
        "\"\<AGAATGGC\>\"", ",", "0", ",", "0", ",", "5", ",", "1132"}], 
        "}"}], ",", 
       RowBox[{"{", 
        RowBox[{
        "\"\<AGAGTTAC\>\"", ",", "0", ",", "0", ",", "25", ",", "53"}], "}"}],
        ",", 
       RowBox[{"{", 
        RowBox[{"\"\<CGAGTGAC\>\"", ",", "0", ",", "0", ",", "3", ",", "1"}], 
        "}"}], ",", 
       RowBox[{"{", 
        RowBox[{"\"\<AGAGAGAC\>\"", ",", "0", ",", "0", ",", "0", ",", "15"}],
         "}"}], ",", 
       RowBox[{"{", 
        RowBox[{"\"\<AGAGAGGC\>\"", ",", "0", ",", "0", ",", "0", ",", "3"}], 
        "}"}], ",", 
       RowBox[{"{", 
        RowBox[{"\"\<AGCGTGAC\>\"", ",", "0", ",", "0", ",", "0", ",", "45"}],
         "}"}], ",", 
       RowBox[{"{", 
        RowBox[{"\"\<AGCGTGGC\>\"", ",", "0", ",", "0", ",", "0", ",", "2"}], 
        "}"}], ",", 
       RowBox[{"{", 
        RowBox[{"\"\<X\>\"", ",", "12", ",", "8", ",", "7", ",", "68"}], 
        "}"}]}], "}"}], ",", 
     RowBox[{"{", 
      RowBox[{
       RowBox[{"{", 
        RowBox[{
        "\"\<GAAGAGT\>\"", ",", "235", ",", "242", ",", "227", ",", "79"}], 
        "}"}], ",", 
       RowBox[{"{", 
        RowBox[{"\"\<GAAGAGA\>\"", ",", "0", ",", "1", ",", "0", ",", "21"}], 
        "}"}], ",", 
       RowBox[{"{", 
        RowBox[{"\"\<GAAGAAT\>\"", ",", "0", ",", "0", ",", "0", ",", "114"}],
         "}"}], ",", 
       RowBox[{"{", 
        RowBox[{"\"\<GAAGCGT\>\"", ",", "0", ",", "0", ",", "0", ",", "5"}], 
        "}"}], ",", 
       RowBox[{"{", 
        RowBox[{"\"\<GAATAGT\>\"", ",", "0", ",", "0", ",", "0", ",", "4"}], 
        "}"}], ",", 
       RowBox[{"{", 
        RowBox[{"\"\<GGAGAAT\>\"", ",", "0", ",", "0", ",", "0", ",", "2"}], 
        "}"}], ",", 
       RowBox[{"{", 
        RowBox[{"\"\<GGAGAGT\>\"", ",", "0", ",", "0", ",", "0", ",", "3"}], 
        "}"}], ",", 
       RowBox[{"{", 
        RowBox[{"\"\<TAAGAAT\>\"", ",", "0", ",", "0", ",", "0", ",", "7"}], 
        "}"}], ",", 
       RowBox[{"{", 
        RowBox[{"\"\<TAAGAGT\>\"", ",", "0", ",", "0", ",", "0", ",", "21"}], 
        "}"}], ",", 
       RowBox[{"{", 
        RowBox[{"\"\<TAAGCGT\>\"", ",", "0", ",", "0", ",", "0", ",", "1"}], 
        "}"}], ",", 
       RowBox[{"{", 
        RowBox[{"\"\<X\>\"", ",", "1", ",", "0", ",", "0", ",", "8"}], 
        "}"}]}], "}"}], ",", 
     RowBox[{"{", 
      RowBox[{
       RowBox[{"{", 
        RowBox[{
        "\"\<AAGAGTG\>\"", ",", "276", ",", "392", ",", "507", ",", "174"}], 
        "}"}], ",", 
       RowBox[{"{", 
        RowBox[{"\"\<AAGAGTT\>\"", ",", "0", ",", "0", ",", "26", ",", "28"}],
         "}"}], ",", 
       RowBox[{"{", 
        RowBox[{"\"\<AAGAATG\>\"", ",", "0", ",", "0", ",", "0", ",", "239"}],
         "}"}], ",", 
       RowBox[{"{", 
        RowBox[{"\"\<AAGAATT\>\"", ",", "0", ",", "0", ",", "0", ",", "12"}], 
        "}"}], ",", 
       RowBox[{"{", 
        RowBox[{"\"\<AAGAGAG\>\"", ",", "0", ",", "0", ",", "0", ",", "3"}], 
        "}"}], ",", 
       RowBox[{"{", 
        RowBox[{"\"\<AAGCGTG\>\"", ",", "0", ",", "0", ",", "0", ",", "6"}], 
        "}"}], ",", 
       RowBox[{"{", 
        RowBox[{"\"\<AATAGTG\>\"", ",", "0", ",", "0", ",", "0", ",", "2"}], 
        "}"}], ",", 
       RowBox[{"{", 
        RowBox[{"\"\<GAGAATG\>\"", ",", "0", ",", "0", ",", "0", ",", "9"}], 
        "}"}], ",", 
       RowBox[{"{", 
        RowBox[{"\"\<GAGAGTG\>\"", ",", "0", ",", "0", ",", "0", ",", "20"}], 
        "}"}], ",", 
       RowBox[{"{", 
        RowBox[{"\"\<GATAGTG\>\"", ",", "0", ",", "0", ",", "0", ",", "2"}], 
        "}"}], ",", 
       RowBox[{"{", 
        RowBox[{"\"\<X\>\"", ",", "1", ",", "0", ",", "1", ",", "22"}], 
        "}"}]}], "}"}], ",", 
     RowBox[{"{", 
      RowBox[{
       RowBox[{"{", 
        RowBox[{
        "\"\<AGAGTGA\>\"", ",", "3", ",", "13", ",", "37", ",", "16"}], "}"}],
        ",", 
       RowBox[{"{", 
        RowBox[{
        "\"\<AGAGTGG\>\"", ",", "65", ",", "54", ",", "12", ",", "0"}], "}"}],
        ",", 
       RowBox[{"{", 
        RowBox[{"\"\<ATAGTGG\>\"", ",", "2", ",", "0", ",", "0", ",", "0"}], 
        "}"}], ",", 
       RowBox[{"{", 
        RowBox[{"\"\<AGAATGA\>\"", ",", "0", ",", "0", ",", "0", ",", "18"}], 
        "}"}], ",", 
       RowBox[{"{", 
        RowBox[{"\"\<AGAATGG\>\"", ",", "0", ",", "0", ",", "0", ",", "23"}], 
        "}"}], ",", 
       RowBox[{"{", 
        RowBox[{"\"\<AGAGTTA\>\"", ",", "0", ",", "0", ",", "0", ",", "1"}], 
        "}"}], ",", 
       RowBox[{"{", 
        RowBox[{"\"\<ATAGTGA\>\"", ",", "0", ",", "0", ",", "0", ",", "2"}], 
        "}"}], ",", 
       RowBox[{"{", 
        RowBox[{"\"\<X\>\"", ",", "0", ",", "2", ",", "0", ",", "1"}], 
        "}"}]}], "}"}], ",", 
     RowBox[{"{", 
      RowBox[{
       RowBox[{"{", 
        RowBox[{"\"\<GAATGGC\>\"", ",", "1", ",", "0", ",", "1", ",", "80"}], 
        "}"}], ",", 
       RowBox[{"{", 
        RowBox[{
        "\"\<GAGTGAC\>\"", ",", "4", ",", "32", ",", "145", ",", "52"}], 
        "}"}], ",", 
       RowBox[{"{", 
        RowBox[{
        "\"\<GAGTGGC\>\"", ",", "137", ",", "147", ",", "39", ",", "5"}], 
        "}"}], ",", 
       RowBox[{"{", 
        RowBox[{"\"\<GAGTTAC\>\"", ",", "0", ",", "0", ",", "1", ",", "2"}], 
        "}"}], ",", 
       RowBox[{"{", 
        RowBox[{"\"\<GAATGAC\>\"", ",", "0", ",", "0", ",", "0", ",", "49"}], 
        "}"}], ",", 
       RowBox[{"{", 
        RowBox[{"\"\<GAGAGAC\>\"", ",", "0", ",", "0", ",", "0", ",", "1"}], 
        "}"}], ",", 
       RowBox[{"{", 
        RowBox[{"\"\<GCGTGAC\>\"", ",", "0", ",", "0", ",", "0", ",", "2"}], 
        "}"}], ",", 
       RowBox[{"{", 
        RowBox[{"\"\<X\>\"", ",", "1", ",", "0", ",", "0", ",", "6"}], 
        "}"}]}], "}"}], ",", 
     RowBox[{"{", 
      RowBox[{
       RowBox[{"{", 
        RowBox[{
        "\"\<GAAGAG\>\"", ",", "44", ",", "43", ",", "32", ",", "57"}], "}"}],
        ",", 
       RowBox[{"{", 
        RowBox[{"\"\<GAAGAA\>\"", ",", "0", ",", "0", ",", "0", ",", "85"}], 
        "}"}], ",", 
       RowBox[{"{", 
        RowBox[{"\"\<GAAGCG\>\"", ",", "0", ",", "0", ",", "0", ",", "27"}], 
        "}"}], ",", 
       RowBox[{"{", 
        RowBox[{"\"\<GAATAG\>\"", ",", "0", ",", "0", ",", "0", ",", "1"}], 
        "}"}], ",", 
       RowBox[{"{", 
        RowBox[{"\"\<GGAGAG\>\"", ",", "0", ",", "0", ",", "0", ",", "3"}], 
        "}"}], ",", 
       RowBox[{"{", 
        RowBox[{"\"\<TAAGAA\>\"", ",", "0", ",", "0", ",", "0", ",", "2"}], 
        "}"}], ",", 
       RowBox[{"{", 
        RowBox[{"\"\<TAAGAG\>\"", ",", "0", ",", "0", ",", "0", ",", "8"}], 
        "}"}], ",", 
       RowBox[{"{", 
        RowBox[{"\"\<X\>\"", ",", "4", ",", "3", ",", "5", ",", "44"}], 
        "}"}]}], "}"}], ",", 
     RowBox[{"{", 
      RowBox[{
       RowBox[{"{", 
        RowBox[{
        "\"\<AAGAGT\>\"", ",", "126", ",", "257", ",", "324", ",", "121"}], 
        "}"}], ",", 
       RowBox[{"{", 
        RowBox[{"\"\<GAGAGT\>\"", ",", "0", ",", "0", ",", "1", ",", "7"}], 
        "}"}], ",", 
       RowBox[{"{", 
        RowBox[{"\"\<AAGAAT\>\"", ",", "0", ",", "0", ",", "0", ",", "128"}], 
        "}"}], ",", 
       RowBox[{"{", 
        RowBox[{"\"\<AAGAGA\>\"", ",", "0", ",", "0", ",", "0", ",", "14"}], 
        "}"}], ",", 
       RowBox[{"{", 
        RowBox[{"\"\<AAGCGT\>\"", ",", "0", ",", "0", ",", "0", ",", "4"}], 
        "}"}], ",", 
       RowBox[{"{", 
        RowBox[{"\"\<GAGAAT\>\"", ",", "0", ",", "0", ",", "0", ",", "9"}], 
        "}"}], ",", 
       RowBox[{"{", 
        RowBox[{"\"\<X\>\"", ",", "0", ",", "0", ",", "1", ",", "10"}], 
        "}"}]}], "}"}], ",", 
     RowBox[{"{", 
      RowBox[{
       RowBox[{"{", 
        RowBox[{"\"\<AGAGAG\>\"", ",", "1", ",", "0", ",", "0", ",", "18"}], 
        "}"}], ",", 
       RowBox[{"{", 
        RowBox[{
        "\"\<AGAGTG\>\"", ",", "1565", ",", "2115", ",", "2103", ",", "602"}],
         "}"}], ",", 
       RowBox[{"{", 
        RowBox[{"\"\<AGAGTT\>\"", ",", "1", ",", "0", ",", "47", ",", "81"}], 
        "}"}], ",", 
       RowBox[{"{", 
        RowBox[{"\"\<ATAGTG\>\"", ",", "1", ",", "1", ",", "0", ",", "19"}], 
        "}"}], ",", 
       RowBox[{"{", 
        RowBox[{"\"\<AGAATG\>\"", ",", "0", ",", "1", ",", "0", ",", "1332"}],
         "}"}], ",", 
       RowBox[{"{", 
        RowBox[{"\"\<CGAGTG\>\"", ",", "0", ",", "0", ",", "1", ",", "0"}], 
        "}"}], ",", 
       RowBox[{"{", 
        RowBox[{"\"\<AGAATT\>\"", ",", "0", ",", "0", ",", "0", ",", "14"}], 
        "}"}], ",", 
       RowBox[{"{", 
        RowBox[{"\"\<AGCGTG\>\"", ",", "0", ",", "0", ",", "0", ",", "24"}], 
        "}"}], ",", 
       RowBox[{"{", 
        RowBox[{"\"\<X\>\"", ",", "1", ",", "1", ",", "0", ",", "33"}], 
        "}"}]}], "}"}], ",", 
     RowBox[{"{", 
      RowBox[{
       RowBox[{"{", 
        RowBox[{"\"\<GAGTGG\>\"", ",", "9", ",", "4", ",", "1", ",", "0"}], 
        "}"}], ",", 
       RowBox[{"{", 
        RowBox[{"\"\<GAGTGA\>\"", ",", "0", ",", "0", ",", "2", ",", "0"}], 
        "}"}], ",", 
       RowBox[{"{", 
        RowBox[{"\"\<X\>\"", ",", "0", ",", "0", ",", "0", ",", "1"}], 
        "}"}]}], "}"}], ",", 
     RowBox[{"{", 
      RowBox[{
       RowBox[{"{", 
        RowBox[{"\"\<AATGGC\>\"", ",", "1", ",", "1", ",", "5", ",", "2672"}],
         "}"}], ",", 
       RowBox[{"{", 
        RowBox[{
        "\"\<AGTGAC\>\"", ",", "300", ",", "1285", ",", "5136", ",", "1557"}],
         "}"}], ",", 
       RowBox[{"{", 
        RowBox[{
        "\"\<AGTGGC\>\"", ",", "6445", ",", "5583", ",", "2015", ",", "187"}],
         "}"}], ",", 
       RowBox[{"{", 
        RowBox[{"\"\<CGTGGC\>\"", ",", "0", ",", "1", ",", "0", ",", "67"}], 
        "}"}], ",", 
       RowBox[{"{", 
        RowBox[{"\"\<AATGAC\>\"", ",", "0", ",", "0", ",", "2", ",", "2117"}],
         "}"}], ",", 
       RowBox[{"{", 
        RowBox[{"\"\<AGAGAC\>\"", ",", "0", ",", "0", ",", "1", ",", "48"}], 
        "}"}], ",", 
       RowBox[{"{", 
        RowBox[{"\"\<AGTTAC\>\"", ",", "0", ",", "0", ",", "36", ",", "124"}],
         "}"}], ",", 
       RowBox[{"{", 
        RowBox[{"\"\<AGTTGC\>\"", ",", "0", ",", "0", ",", "1", ",", "1"}], 
        "}"}], ",", 
       RowBox[{"{", 
        RowBox[{"\"\<CGTGAC\>\"", ",", "0", ",", "0", ",", "0", ",", "378"}], 
        "}"}], ",", 
       RowBox[{"{", 
        RowBox[{"\"\<X\>\"", ",", "28", ",", "25", ",", "29", ",", "287"}], 
        "}"}]}], "}"}], ",", 
     RowBox[{"{", 
      RowBox[{
       RowBox[{"{", 
        RowBox[{"\"\<GAAGA\>\"", ",", "40", ",", "28", ",", "43", ",", "42"}],
         "}"}], ",", 
       RowBox[{"{", 
        RowBox[{"\"\<TAAGA\>\"", ",", "0", ",", "0", ",", "1", ",", "4"}], 
        "}"}], ",", 
       RowBox[{"{", 
        RowBox[{"\"\<X\>\"", ",", "0", ",", "0", ",", "0", ",", "0"}], 
        "}"}]}], "}"}], ",", 
     RowBox[{"{", 
      RowBox[{
       RowBox[{"{", 
        RowBox[{"\"\<AAGAG\>\"", ",", "31", ",", "46", ",", "58", ",", "85"}],
         "}"}], ",", 
       RowBox[{"{", 
        RowBox[{"\"\<AAGAA\>\"", ",", "0", ",", "0", ",", "0", ",", "82"}], 
        "}"}], ",", 
       RowBox[{"{", 
        RowBox[{"\"\<AAGCG\>\"", ",", "0", ",", "0", ",", "0", ",", "23"}], 
        "}"}], ",", 
       RowBox[{"{", 
        RowBox[{"\"\<GAGAA\>\"", ",", "0", ",", "0", ",", "0", ",", "2"}], 
        "}"}], ",", 
       RowBox[{"{", 
        RowBox[{"\"\<GAGAG\>\"", ",", "0", ",", "0", ",", "0", ",", "2"}], 
        "}"}], ",", 
       RowBox[{"{", 
        RowBox[{"\"\<X\>\"", ",", "1", ",", "1", ",", "7", ",", "45"}], 
        "}"}]}], "}"}], ",", 
     RowBox[{"{", 
      RowBox[{
       RowBox[{"{", 
        RowBox[{"\"\<AGAAT\>\"", ",", "1", ",", "1", ",", "2", ",", "618"}], 
        "}"}], ",", 
       RowBox[{"{", 
        RowBox[{
        "\"\<AGAGT\>\"", ",", "825", ",", "1052", ",", "1010", ",", "324"}], 
        "}"}], ",", 
       RowBox[{"{", 
        RowBox[{"\"\<ATAGT\>\"", ",", "2", ",", "0", ",", "0", ",", "13"}], 
        "}"}], ",", 
       RowBox[{"{", 
        RowBox[{"\"\<AGAGA\>\"", ",", "0", ",", "0", ",", "0", ",", "37"}], 
        "}"}], ",", 
       RowBox[{"{", 
        RowBox[{"\"\<AGCGT\>\"", ",", "0", ",", "0", ",", "0", ",", "16"}], 
        "}"}], ",", 
       RowBox[{"{", 
        RowBox[{"\"\<X\>\"", ",", "1", ",", "2", ",", "3", ",", "15"}], 
        "}"}]}], "}"}], ",", 
     RowBox[{"{", 
      RowBox[{
       RowBox[{"{", 
        RowBox[{"\"\<GAGTG\>\"", ",", "27", ",", "18", ",", "31", ",", "6"}], 
        "}"}], ",", 
       RowBox[{"{", 
        RowBox[{"\"\<GAGTT\>\"", ",", "0", ",", "0", ",", "3", ",", "0"}], 
        "}"}], ",", 
       RowBox[{"{", 
        RowBox[{"\"\<GAATG\>\"", ",", "0", ",", "0", ",", "0", ",", "17"}], 
        "}"}], ",", 
       RowBox[{"{", 
        RowBox[{"\"\<X\>\"", ",", "0", ",", "0", ",", "0", ",", "0"}], 
        "}"}]}], "}"}], ",", 
     RowBox[{"{", 
      RowBox[{
       RowBox[{"{", 
        RowBox[{"\"\<AGTGA\>\"", ",", "2", ",", "7", ",", "26", ",", "6"}], 
        "}"}], ",", 
       RowBox[{"{", 
        RowBox[{"\"\<AGTGG\>\"", ",", "70", ",", "29", ",", "9", ",", "1"}], 
        "}"}], ",", 
       RowBox[{"{", 
        RowBox[{"\"\<AATGA\>\"", ",", "0", ",", "0", ",", "0", ",", "6"}], 
        "}"}], ",", 
       RowBox[{"{", 
        RowBox[{"\"\<AATGG\>\"", ",", "0", ",", "0", ",", "0", ",", "12"}], 
        "}"}], ",", 
       RowBox[{"{", 
        RowBox[{"\"\<AGAGA\>\"", ",", "0", ",", "0", ",", "0", ",", "1"}], 
        "}"}], ",", 
       RowBox[{"{", 
        RowBox[{"\"\<CGTGA\>\"", ",", "0", ",", "0", ",", "0", ",", "1"}], 
        "}"}], ",", 
       RowBox[{"{", 
        RowBox[{"\"\<X\>\"", ",", "0", ",", "0", ",", "0", ",", "0"}], 
        "}"}]}], "}"}], ",", 
     RowBox[{"{", 
      RowBox[{
       RowBox[{"{", 
        RowBox[{"\"\<GAGGC\>\"", ",", "2", ",", "0", ",", "0", ",", "23"}], 
        "}"}], ",", 
       RowBox[{"{", 
        RowBox[{
        "\"\<GTGAC\>\"", ",", "19", ",", "88", ",", "371", ",", "151"}], 
        "}"}], ",", 
       RowBox[{"{", 
        RowBox[{
        "\"\<GTGGC\>\"", ",", "412", ",", "363", ",", "132", ",", "22"}], 
        "}"}], ",", 
       RowBox[{"{", 
        RowBox[{"\"\<GAGAC\>\"", ",", "0", ",", "0", ",", "3", ",", "87"}], 
        "}"}], ",", 
       RowBox[{"{", 
        RowBox[{"\"\<GTTAC\>\"", ",", "0", ",", "0", ",", "1", ",", "5"}], 
        "}"}], ",", 
       RowBox[{"{", 
        RowBox[{"\"\<ATGAC\>\"", ",", "0", ",", "0", ",", "0", ",", "97"}], 
        "}"}], ",", 
       RowBox[{"{", 
        RowBox[{"\"\<ATGGC\>\"", ",", "0", ",", "0", ",", "0", ",", "86"}], 
        "}"}], ",", 
       RowBox[{"{", 
        RowBox[{"\"\<X\>\"", ",", "3", ",", "0", ",", "0", ",", "3"}], 
        "}"}]}], "}"}], ",", 
     RowBox[{"{", 
      RowBox[{
       RowBox[{"{", 
        RowBox[{
        "\"\<GAAG\>\"", ",", "1530", ",", "1691", ",", "2214", ",", "1303"}], 
        "}"}], ",", 
       RowBox[{"{", 
        RowBox[{"\"\<GAAT\>\"", ",", "2", ",", "0", ",", "0", ",", "6"}], 
        "}"}], ",", 
       RowBox[{"{", 
        RowBox[{"\"\<TAAG\>\"", ",", "1", ",", "1", ",", "0", ",", "200"}], 
        "}"}], ",", 
       RowBox[{"{", 
        RowBox[{"\"\<GACG\>\"", ",", "0", ",", "1", ",", "1", ",", "0"}], 
        "}"}], ",", 
       RowBox[{"{", 
        RowBox[{"\"\<GGAG\>\"", ",", "0", ",", "0", ",", "1", ",", "45"}], 
        "}"}], ",", 
       RowBox[{"{", 
        RowBox[{"\"\<X\>\"", ",", "2", ",", "5", ",", "1", ",", "5"}], 
        "}"}]}], "}"}], ",", 
     RowBox[{"{", 
      RowBox[{
       RowBox[{"{", 
        RowBox[{"\"\<AAGA\>\"", ",", "22", ",", "42", ",", "56", ",", "29"}], 
        "}"}], ",", 
       RowBox[{"{", 
        RowBox[{"\"\<AAGC\>\"", ",", "0", ",", "0", ",", "0", ",", "1"}], 
        "}"}], ",", 
       RowBox[{"{", 
        RowBox[{"\"\<ACGA\>\"", ",", "0", ",", "0", ",", "0", ",", "1"}], 
        "}"}], ",", 
       RowBox[{"{", 
        RowBox[{"\"\<GAGA\>\"", ",", "0", ",", "0", ",", "0", ",", "2"}], 
        "}"}], ",", 
       RowBox[{"{", 
        RowBox[{"\"\<X\>\"", ",", "0", ",", "0", ",", "0", ",", "2"}], 
        "}"}]}], "}"}], ",", 
     RowBox[{"{", 
      RowBox[{
       RowBox[{"{", 
        RowBox[{
        "\"\<AGAG\>\"", ",", "214", ",", "228", ",", "248", ",", "156"}], 
        "}"}], ",", 
       RowBox[{"{", 
        RowBox[{"\"\<AGAA\>\"", ",", "0", ",", "0", ",", "0", ",", "234"}], 
        "}"}], ",", 
       RowBox[{"{", 
        RowBox[{"\"\<AGCG\>\"", ",", "0", ",", "0", ",", "0", ",", "84"}], 
        "}"}], ",", 
       RowBox[{"{", 
        RowBox[{"\"\<ATAG\>\"", ",", "0", ",", "0", ",", "0", ",", "4"}], 
        "}"}], ",", 
       RowBox[{"{", 
        RowBox[{"\"\<X\>\"", ",", "5", ",", "3", ",", "16", ",", "89"}], 
        "}"}]}], "}"}], ",", 
     RowBox[{"{", 
      RowBox[{
       RowBox[{"{", 
        RowBox[{"\"\<GAGT\>\"", ",", "10", ",", "10", ",", "22", ",", "5"}], 
        "}"}], ",", 
       RowBox[{"{", 
        RowBox[{"\"\<GAAT\>\"", ",", "0", ",", "0", ",", "0", ",", "7"}], 
        "}"}], ",", 
       RowBox[{"{", 
        RowBox[{"\"\<GAGA\>\"", ",", "0", ",", "0", ",", "0", ",", "1"}], 
        "}"}], ",", 
       RowBox[{"{", 
        RowBox[{"\"\<X\>\"", ",", "0", ",", "0", ",", "0", ",", "0"}], 
        "}"}]}], "}"}], ",", 
     RowBox[{"{", 
      RowBox[{
       RowBox[{"{", 
        RowBox[{
        "\"\<AGTG\>\"", ",", "273", ",", "209", ",", "218", ",", "59"}], 
        "}"}], ",", 
       RowBox[{"{", 
        RowBox[{"\"\<AGTT\>\"", ",", "0", ",", "0", ",", "4", ",", "5"}], 
        "}"}], ",", 
       RowBox[{"{", 
        RowBox[{"\"\<AATG\>\"", ",", "0", ",", "0", ",", "0", ",", "146"}], 
        "}"}], ",", 
       RowBox[{"{", 
        RowBox[{"\"\<AATT\>\"", ",", "0", ",", "0", ",", "0", ",", "1"}], 
        "}"}], ",", 
       RowBox[{"{", 
        RowBox[{"\"\<AGAG\>\"", ",", "0", ",", "0", ",", "0", ",", "3"}], 
        "}"}], ",", 
       RowBox[{"{", 
        RowBox[{"\"\<CGTG\>\"", ",", "0", ",", "0", ",", "0", ",", "5"}], 
        "}"}], ",", 
       RowBox[{"{", 
        RowBox[{"\"\<X\>\"", ",", "0", ",", "0", ",", "2", ",", "4"}], 
        "}"}]}], "}"}], ",", 
     RowBox[{"{", 
      RowBox[{
       RowBox[{"{", 
        RowBox[{"\"\<GTGG\>\"", ",", "3", ",", "1", ",", "1", ",", "0"}], 
        "}"}], ",", 
       RowBox[{"{", 
        RowBox[{"\"\<GTGA\>\"", ",", "0", ",", "1", ",", "1", ",", "1"}], 
        "}"}], ",", 
       RowBox[{"{", 
        RowBox[{"\"\<X\>\"", ",", "0", ",", "0", ",", "0", ",", "0"}], 
        "}"}]}], "}"}], ",", 
     RowBox[{"{", 
      RowBox[{
       RowBox[{"{", 
        RowBox[{"\"\<AGGC\>\"", ",", "1", ",", "1", ",", "0", ",", "1"}], 
        "}"}], ",", 
       RowBox[{"{", 
        RowBox[{"\"\<TGAC\>\"", ",", "8", ",", "47", ",", "150", ",", "93"}], 
        "}"}], ",", 
       RowBox[{"{", 
        RowBox[{
        "\"\<TGGC\>\"", ",", "212", ",", "162", ",", "47", ",", "60"}], "}"}],
        ",", 
       RowBox[{"{", 
        RowBox[{"\"\<AGAC\>\"", ",", "0", ",", "2", ",", "4", ",", "2"}], 
        "}"}], ",", 
       RowBox[{"{", 
        RowBox[{"\"\<TTAC\>\"", ",", "0", ",", "0", ",", "0", ",", "4"}], 
        "}"}], ",", 
       RowBox[{"{", 
        RowBox[{"\"\<X\>\"", ",", "0", ",", "0", ",", "0", ",", "2"}], 
        "}"}]}], "}"}], ",", 
     RowBox[{"{", 
      RowBox[{
       RowBox[{"{", 
        RowBox[{"\"\<GACA\>\"", ",", "2", ",", "4", ",", "30", ",", "15"}], 
        "}"}], ",", 
       RowBox[{"{", 
        RowBox[{"\"\<GGCA\>\"", ",", "34", ",", "19", ",", "8", ",", "9"}], 
        "}"}], ",", 
       RowBox[{"{", 
        RowBox[{"\"\<GACG\>\"", ",", "0", ",", "0", ",", "2", ",", "3"}], 
        "}"}], ",", 
       RowBox[{"{", 
        RowBox[{"\"\<TACA\>\"", ",", "0", ",", "0", ",", "2", ",", "8"}], 
        "}"}], ",", 
       RowBox[{"{", 
        RowBox[{"\"\<GGCG\>\"", ",", "0", ",", "0", ",", "0", ",", "2"}], 
        "}"}], ",", 
       RowBox[{"{", 
        RowBox[{"\"\<TACG\>\"", ",", "0", ",", "0", ",", "0", ",", "2"}], 
        "}"}], ",", 
       RowBox[{"{", 
        RowBox[{"\"\<TGCA\>\"", ",", "0", ",", "0", ",", "0", ",", "2"}], 
        "}"}], ",", 
       RowBox[{"{", 
        RowBox[{"\"\<X\>\"", ",", "0", ",", "0", ",", "0", ",", "0"}], 
        "}"}]}], "}"}], ",", 
     RowBox[{"{", 
      RowBox[{
       RowBox[{"{", 
        RowBox[{"\"\<GAA\>\"", ",", "20", ",", "26", ",", "26", ",", "24"}], 
        "}"}], ",", 
       RowBox[{"{", 
        RowBox[{"\"\<GGA\>\"", ",", "0", ",", "0", ",", "0", ",", "1"}], 
        "}"}], ",", 
       RowBox[{"{", 
        RowBox[{"\"\<TAA\>\"", ",", "0", ",", "0", ",", "0", ",", "8"}], 
        "}"}], ",", 
       RowBox[{"{", 
        RowBox[{"\"\<X\>\"", ",", "0", ",", "0", ",", "0", ",", "0"}], 
        "}"}]}], "}"}], ",", 
     RowBox[{"{", 
      RowBox[{
       RowBox[{"{", 
        RowBox[{
        "\"\<AAG\>\"", ",", "3624", ",", "4143", ",", "4492", ",", "3665"}], 
        "}"}], ",", 
       RowBox[{"{", 
        RowBox[{"\"\<AAT\>\"", ",", "3", ",", "1", ",", "3", ",", "35"}], 
        "}"}], ",", 
       RowBox[{"{", 
        RowBox[{"\"\<ACG\>\"", ",", "0", ",", "1", ",", "0", ",", "0"}], 
        "}"}], ",", 
       RowBox[{"{", 
        RowBox[{"\"\<GAG\>\"", ",", "0", ",", "0", ",", "1", ",", "374"}], 
        "}"}], ",", 
       RowBox[{"{", 
        RowBox[{"\"\<GAT\>\"", ",", "0", ",", "0", ",", "0", ",", "3"}], 
        "}"}], ",", 
       RowBox[{"{", 
        RowBox[{"\"\<X\>\"", ",", "1", ",", "4", ",", "2", ",", "3"}], 
        "}"}]}], "}"}], ",", 
     RowBox[{"{", 
      RowBox[{
       RowBox[{"{", 
        RowBox[{
        "\"\<AGA\>\"", ",", "247", ",", "214", ",", "253", ",", "169"}], 
        "}"}], ",", 
       RowBox[{"{", 
        RowBox[{"\"\<AGC\>\"", ",", "0", ",", "0", ",", "0", ",", "1"}], 
        "}"}], ",", 
       RowBox[{"{", 
        RowBox[{"\"\<ATA\>\"", ",", "0", ",", "0", ",", "0", ",", "4"}], 
        "}"}], ",", 
       RowBox[{"{", 
        RowBox[{"\"\<X\>\"", ",", "0", ",", "1", ",", "0", ",", "4"}], 
        "}"}]}], "}"}], ",", 
     RowBox[{"{", 
      RowBox[{
       RowBox[{"{", 
        RowBox[{"\"\<GAG\>\"", ",", "5", ",", "1", ",", "0", ",", "1"}], 
        "}"}], ",", 
       RowBox[{"{", 
        RowBox[{"\"\<GAA\>\"", ",", "0", ",", "0", ",", "0", ",", "3"}], 
        "}"}], ",", 
       RowBox[{"{", 
        RowBox[{"\"\<GCG\>\"", ",", "0", ",", "0", ",", "0", ",", "2"}], 
        "}"}], ",", 
       RowBox[{"{", 
        RowBox[{"\"\<X\>\"", ",", "0", ",", "0", ",", "0", ",", "2"}], 
        "}"}]}], "}"}], ",", 
     RowBox[{"{", 
      RowBox[{
       RowBox[{"{", 
        RowBox[{"\"\<AGT\>\"", ",", "59", ",", "40", ",", "51", ",", "18"}], 
        "}"}], ",", 
       RowBox[{"{", 
        RowBox[{"\"\<AAT\>\"", ",", "0", ",", "0", ",", "0", ",", "31"}], 
        "}"}], ",", 
       RowBox[{"{", 
        RowBox[{"\"\<AGA\>\"", ",", "0", ",", "0", ",", "0", ",", "1"}], 
        "}"}], ",", 
       RowBox[{"{", 
        RowBox[{"\"\<CGT\>\"", ",", "0", ",", "0", ",", "0", ",", "1"}], 
        "}"}], ",", 
       RowBox[{"{", 
        RowBox[{"\"\<X\>\"", ",", "0", ",", "0", ",", "1", ",", "1"}], 
        "}"}]}], "}"}], ",", 
     RowBox[{"{", 
      RowBox[{
       RowBox[{"{", 
        RowBox[{"\"\<GTG\>\"", ",", "17", ",", "24", ",", "11", ",", "5"}], 
        "}"}], ",", 
       RowBox[{"{", 
        RowBox[{"\"\<ATG\>\"", ",", "0", ",", "0", ",", "0", ",", "13"}], 
        "}"}], ",", 
       RowBox[{"{", 
        RowBox[{"\"\<X\>\"", ",", "0", ",", "0", ",", "0", ",", "0"}], 
        "}"}]}], "}"}], ",", 
     RowBox[{"{", 
      RowBox[{
       RowBox[{"{", 
        RowBox[{"\"\<TGG\>\"", ",", "4", ",", "1", ",", "0", ",", "1"}], 
        "}"}], ",", 
       RowBox[{"{", 
        RowBox[{"\"\<X\>\"", ",", "0", ",", "0", ",", "0", ",", "0"}], 
        "}"}]}], "}"}], ",", 
     RowBox[{"{", 
      RowBox[{
       RowBox[{"{", 
        RowBox[{
        "\"\<GAC\>\"", ",", "59", ",", "321", ",", "1390", ",", "848"}], 
        "}"}], ",", 
       RowBox[{"{", 
        RowBox[{
        "\"\<GGC\>\"", ",", "1444", ",", "1431", ",", "446", ",", "641"}], 
        "}"}], ",", 
       RowBox[{"{", 
        RowBox[{"\"\<TAC\>\"", ",", "0", ",", "0", ",", "174", ",", "419"}], 
        "}"}], ",", 
       RowBox[{"{", 
        RowBox[{"\"\<TGC\>\"", ",", "0", ",", "0", ",", "18", ",", "92"}], 
        "}"}], ",", 
       RowBox[{"{", 
        RowBox[{"\"\<X\>\"", ",", "3", ",", "1", ",", "1", ",", "1"}], 
        "}"}]}], "}"}], ",", 
     RowBox[{"{", 
      RowBox[{
       RowBox[{"{", 
        RowBox[{"\"\<ACA\>\"", ",", "4", ",", "39", ",", "68", ",", "31"}], 
        "}"}], ",", 
       RowBox[{"{", 
        RowBox[{"\"\<GCA\>\"", ",", "45", ",", "31", ",", "25", ",", "23"}], 
        "}"}], ",", 
       RowBox[{"{", 
        RowBox[{"\"\<ACG\>\"", ",", "0", ",", "0", ",", "2", ",", "4"}], 
        "}"}], ",", 
       RowBox[{"{", 
        RowBox[{"\"\<GCG\>\"", ",", "0", ",", "0", ",", "0", ",", "3"}], 
        "}"}], ",", 
       RowBox[{"{", 
        RowBox[{"\"\<X\>\"", ",", "0", ",", "0", ",", "0", ",", "0"}], 
        "}"}]}], "}"}], ",", 
     RowBox[{"{", 
      RowBox[{
       RowBox[{"{", 
        RowBox[{
        "\"\<GA\>\"", ",", "6157", ",", "6494", ",", "7630", ",", "5021"}], 
        "}"}], ",", 
       RowBox[{"{", 
        RowBox[{"\"\<GG\>\"", ",", "1", ",", "0", ",", "11", ",", "667"}], 
        "}"}], ",", 
       RowBox[{"{", 
        RowBox[{"\"\<TA\>\"", ",", "1", ",", "1", ",", "1", ",", "415"}], 
        "}"}], ",", 
       RowBox[{"{", 
        RowBox[{"\"\<X\>\"", ",", "1", ",", "1", ",", "2", ",", "8"}], 
        "}"}]}], "}"}], ",", 
     RowBox[{"{", 
      RowBox[{
       RowBox[{"{", 
        RowBox[{"\"\<AA\>\"", ",", "78", ",", "72", ",", "68", ",", "57"}], 
        "}"}], ",", 
       RowBox[{"{", 
        RowBox[{"\"\<GA\>\"", ",", "0", ",", "0", ",", "1", ",", "4"}], "}"}],
        ",", 
       RowBox[{"{", 
        RowBox[{"\"\<X\>\"", ",", "0", ",", "0", ",", "0", ",", "0"}], 
        "}"}]}], "}"}], ",", 
     RowBox[{"{", 
      RowBox[{
       RowBox[{"{", 
        RowBox[{
        "\"\<AG\>\"", ",", "2095", ",", "2089", ",", "2325", ",", "1872"}], 
        "}"}], ",", 
       RowBox[{"{", 
        RowBox[{"\"\<AT\>\"", ",", "2", ",", "1", ",", "0", ",", "15"}], 
        "}"}], ",", 
       RowBox[{"{", 
        RowBox[{"\"\<X\>\"", ",", "1", ",", "2", ",", "0", ",", "0"}], 
        "}"}]}], "}"}], ",", 
     RowBox[{"{", 
      RowBox[{
       RowBox[{"{", 
        RowBox[{"\"\<GA\>\"", ",", "2", ",", "1", ",", "2", ",", "0"}], "}"}],
        ",", 
       RowBox[{"{", 
        RowBox[{"\"\<X\>\"", ",", "0", ",", "0", ",", "0", ",", "0"}], 
        "}"}]}], "}"}], ",", 
     RowBox[{"{", 
      RowBox[{
       RowBox[{"{", 
        RowBox[{"\"\<AG\>\"", ",", "12", ",", "6", ",", "5", ",", "10"}], 
        "}"}], ",", 
       RowBox[{"{", 
        RowBox[{"\"\<AA\>\"", ",", "0", ",", "0", ",", "0", ",", "6"}], "}"}],
        ",", 
       RowBox[{"{", 
        RowBox[{"\"\<CG\>\"", ",", "0", ",", "0", ",", "0", ",", "2"}], "}"}],
        ",", 
       RowBox[{"{", 
        RowBox[{"\"\<X\>\"", ",", "0", ",", "0", ",", "0", ",", "1"}], 
        "}"}]}], "}"}], ",", 
     RowBox[{"{", 
      RowBox[{
       RowBox[{"{", 
        RowBox[{"\"\<GT\>\"", ",", "0", ",", "2", ",", "2", ",", "0"}], "}"}],
        ",", 
       RowBox[{"{", 
        RowBox[{"\"\<AT\>\"", ",", "0", ",", "0", ",", "0", ",", "2"}], "}"}],
        ",", 
       RowBox[{"{", 
        RowBox[{"\"\<X\>\"", ",", "0", ",", "0", ",", "0", ",", "0"}], 
        "}"}]}], "}"}], ",", 
     RowBox[{"{", 
      RowBox[{
       RowBox[{"{", 
        RowBox[{"\"\<TG\>\"", ",", "8", ",", "4", ",", "12", ",", "4"}], 
        "}"}], ",", 
       RowBox[{"{", 
        RowBox[{"\"\<X\>\"", ",", "0", ",", "0", ",", "0", ",", "0"}], 
        "}"}]}], "}"}], ",", 
     RowBox[{"{", 
      RowBox[{
       RowBox[{"{", 
        RowBox[{"\"\<GA\>\"", ",", "1", ",", "2", ",", "6", ",", "3"}], "}"}],
        ",", 
       RowBox[{"{", 
        RowBox[{"\"\<GG\>\"", ",", "11", ",", "5", ",", "4", ",", "4"}], 
        "}"}], ",", 
       RowBox[{"{", 
        RowBox[{"\"\<TA\>\"", ",", "0", ",", "0", ",", "1", ",", "2"}], "}"}],
        ",", 
       RowBox[{"{", 
        RowBox[{"\"\<TG\>\"", ",", "0", ",", "0", ",", "0", ",", "2"}], "}"}],
        ",", 
       RowBox[{"{", 
        RowBox[{"\"\<X\>\"", ",", "0", ",", "0", ",", "0", ",", "0"}], 
        "}"}]}], "}"}], ",", 
     RowBox[{"{", 
      RowBox[{
       RowBox[{"{", 
        RowBox[{
        "\"\<AC\>\"", ",", "167", ",", "898", ",", "2572", ",", "1814"}], 
        "}"}], ",", 
       RowBox[{"{", 
        RowBox[{"\"\<GA\>\"", ",", "1", ",", "0", ",", "0", ",", "0"}], "}"}],
        ",", 
       RowBox[{"{", 
        RowBox[{
        "\"\<GC\>\"", ",", "1572", ",", "1546", ",", "698", ",", "824"}], 
        "}"}], ",", 
       RowBox[{"{", 
        RowBox[{"\"\<X\>\"", ",", "9", ",", "5", ",", "0", ",", "0"}], 
        "}"}]}], "}"}], ",", 
     RowBox[{"{", 
      RowBox[{
       RowBox[{"{", 
        RowBox[{"\"\<CA\>\"", ",", "3", ",", "2", ",", "0", ",", "1"}], "}"}],
        ",", 
       RowBox[{"{", 
        RowBox[{"\"\<X\>\"", ",", "0", ",", "0", ",", "0", ",", "0"}], 
        "}"}]}], "}"}], ",", 
     RowBox[{"{", 
      RowBox[{
       RowBox[{"{", 
        RowBox[{"\"\<AA\>\"", ",", "206", ",", "133", ",", "32", ",", "1"}], 
        "}"}], ",", 
       RowBox[{"{", 
        RowBox[{
        "\"\<AG\>\"", ",", "2893", ",", "3175", ",", "2757", ",", "3812"}], 
        "}"}], ",", 
       RowBox[{"{", 
        RowBox[{"\"\<GG\>\"", ",", "0", ",", "0", ",", "62", ",", "292"}], 
        "}"}], ",", 
       RowBox[{"{", 
        RowBox[{"\"\<X\>\"", ",", "0", ",", "0", ",", "0", ",", "1"}], 
        "}"}]}], "}"}], ",", 
     RowBox[{"{", 
      RowBox[{
       RowBox[{"{", 
        RowBox[{
        "\"\<G\>\"", ",", "4077", ",", "4772", ",", "5805", ",", "4217"}], 
        "}"}], ",", 
       RowBox[{"{", 
        RowBox[{"\"\<T\>\"", ",", "0", ",", "4", ",", "2", ",", "255"}], 
        "}"}], ",", 
       RowBox[{"{", 
        RowBox[{"\"\<X\>\"", ",", "0", ",", "0", ",", "1", ",", "2"}], 
        "}"}]}], "}"}], ",", 
     RowBox[{"{", 
      RowBox[{
       RowBox[{"{", 
        RowBox[{"\"\<A\>\"", ",", "272", ",", "218", ",", "288", ",", "206"}],
         "}"}], ",", 
       RowBox[{"{", 
        RowBox[{"\"\<G\>\"", ",", "0", ",", "0", ",", "0", ",", "7"}], "}"}], 
       ",", 
       RowBox[{"{", 
        RowBox[{"\"\<X\>\"", ",", "0", ",", "0", ",", "0", ",", "0"}], 
        "}"}]}], "}"}], ",", 
     RowBox[{"{", 
      RowBox[{
       RowBox[{"{", 
        RowBox[{"\"\<A\>\"", ",", "28", ",", "20", ",", "27", ",", "22"}], 
        "}"}], ",", 
       RowBox[{"{", 
        RowBox[{"\"\<X\>\"", ",", "0", ",", "0", ",", "0", ",", "0"}], 
        "}"}]}], "}"}], ",", 
     RowBox[{"{", 
      RowBox[{
       RowBox[{"{", 
        RowBox[{"\"\<G\>\"", ",", "11", ",", "5", ",", "10", ",", "8"}], 
        "}"}], ",", 
       RowBox[{"{", 
        RowBox[{"\"\<X\>\"", ",", "0", ",", "0", ",", "0", ",", "0"}], 
        "}"}]}], "}"}], ",", 
     RowBox[{"{", 
      RowBox[{
       RowBox[{"{", 
        RowBox[{"\"\<A\>\"", ",", "2", ",", "2", ",", "5", ",", "1"}], "}"}], 
       ",", 
       RowBox[{"{", 
        RowBox[{"\"\<X\>\"", ",", "0", ",", "0", ",", "0", ",", "0"}], 
        "}"}]}], "}"}], ",", 
     RowBox[{"{", 
      RowBox[{
       RowBox[{"{", 
        RowBox[{"\"\<G\>\"", ",", "0", ",", "1", ",", "0", ",", "0"}], "}"}], 
       ",", 
       RowBox[{"{", 
        RowBox[{"\"\<X\>\"", ",", "0", ",", "0", ",", "0", ",", "0"}], 
        "}"}]}], "}"}], ",", 
     RowBox[{"{", 
      RowBox[{"{", 
       RowBox[{"\"\<X\>\"", ",", "0"}], "}"}], "}"}], ",", 
     RowBox[{"{", 
      RowBox[{
       RowBox[{"{", 
        RowBox[{"\"\<G\>\"", ",", "5", ",", "4", ",", "7", ",", "6"}], "}"}], 
       ",", 
       RowBox[{"{", 
        RowBox[{"\"\<T\>\"", ",", "0", ",", "0", ",", "1", ",", "0"}], "}"}], 
       ",", 
       RowBox[{"{", 
        RowBox[{"\"\<X\>\"", ",", "0", ",", "0", ",", "0", ",", "0"}], 
        "}"}]}], "}"}], ",", 
     RowBox[{"{", 
      RowBox[{
       RowBox[{"{", 
        RowBox[{"\"\<G\>\"", ",", "11", ",", "9", ",", "3", ",", "5"}], "}"}],
        ",", 
       RowBox[{"{", 
        RowBox[{"\"\<A\>\"", ",", "0", ",", "0", ",", "7", ",", "4"}], "}"}], 
       ",", 
       RowBox[{"{", 
        RowBox[{"\"\<X\>\"", ",", "0", ",", "0", ",", "0", ",", "0"}], 
        "}"}]}], "}"}], ",", 
     RowBox[{"{", 
      RowBox[{
       RowBox[{"{", 
        RowBox[{"\"\<C\>\"", ",", "18", ",", "23", ",", "44", ",", "32"}], 
        "}"}], ",", 
       RowBox[{"{", 
        RowBox[{"\"\<X\>\"", ",", "0", ",", "0", ",", "0", ",", "0"}], 
        "}"}]}], "}"}], ",", 
     RowBox[{"{", 
      RowBox[{
       RowBox[{"{", 
        RowBox[{
        "\"\<A\>\"", ",", "11255", ",", "12982", ",", "14098", ",", "12738"}],
         "}"}], ",", 
       RowBox[{"{", 
        RowBox[{"\"\<G\>\"", ",", "1", ",", "1", ",", "537", ",", "1413"}], 
        "}"}], ",", 
       RowBox[{"{", 
        RowBox[{"\"\<X\>\"", ",", "1", ",", "0", ",", "1", ",", "0"}], 
        "}"}]}], "}"}], ",", 
     RowBox[{"{", 
      RowBox[{
       RowBox[{"{", 
        RowBox[{"\"\<A\>\"", ",", "492", ",", "439", ",", "117", ",", "2"}], 
        "}"}], ",", 
       RowBox[{"{", 
        RowBox[{
        "\"\<G\>\"", ",", "7031", ",", "9755", ",", "11617", ",", "9801"}], 
        "}"}], ",", 
       RowBox[{"{", 
        RowBox[{"\"\<X\>\"", ",", "2", ",", "1", ",", "0", ",", "0"}], 
        "}"}]}], "}"}]}], "}"}]}], ";"}], "\[IndentingNewLine]", 
 RowBox[{
  RowBox[{"hdat22", "=", 
   RowBox[{"{", 
    RowBox[{
     RowBox[{"{", 
      RowBox[{
       RowBox[{"{", 
        RowBox[{"\"\<GAAGAGTGAC\>\"", ",", "82", ",", "128", ",", "195"}], 
        "}"}], ",", 
       RowBox[{"{", 
        RowBox[{"\"\<GAAGAATGAC\>\"", ",", "0", ",", "0", ",", "3"}], "}"}], 
       ",", 
       RowBox[{"{", 
        RowBox[{"\"\<TAAGAGTGAC\>\"", ",", "0", ",", "0", ",", "5"}], "}"}], 
       ",", 
       RowBox[{"{", 
        RowBox[{"\"\<X\>\"", ",", "0", ",", "0", ",", "0"}], "}"}]}], "}"}], 
     ",", 
     RowBox[{"{", 
      RowBox[{
       RowBox[{"{", 
        RowBox[{"\"\<GAAGAGTGA\>\"", ",", "11", ",", "1", ",", "0"}], "}"}], 
       ",", 
       RowBox[{"{", 
        RowBox[{"\"\<X\>\"", ",", "0", ",", "0", ",", "0"}], "}"}]}], "}"}], 
     ",", 
     RowBox[{"{", 
      RowBox[{
       RowBox[{"{", 
        RowBox[{"\"\<AAGAGTGAC\>\"", ",", "768", ",", "979", ",", "1202"}], 
        "}"}], ",", 
       RowBox[{"{", 
        RowBox[{"\"\<AAGAGTGGC\>\"", ",", "0", ",", "1", ",", "1"}], "}"}], 
       ",", 
       RowBox[{"{", 
        RowBox[{"\"\<AAGAATGAC\>\"", ",", "0", ",", "0", ",", "6"}], "}"}], 
       ",", 
       RowBox[{"{", 
        RowBox[{"\"\<GAGAGTGAC\>\"", ",", "0", ",", "0", ",", "2"}], "}"}], 
       ",", 
       RowBox[{"{", 
        RowBox[{"\"\<X\>\"", ",", "0", ",", "1", ",", "1"}], "}"}]}], "}"}], 
     ",", 
     RowBox[{"{", 
      RowBox[{
       RowBox[{"{", 
        RowBox[{"\"\<GAAGAGTG\>\"", ",", "289", ",", "272", ",", "361"}], 
        "}"}], ",", 
       RowBox[{"{", 
        RowBox[{"\"\<GAAGAATG\>\"", ",", "0", ",", "0", ",", "1"}], "}"}], 
       ",", 
       RowBox[{"{", 
        RowBox[{"\"\<TAAGAGTG\>\"", ",", "0", ",", "0", ",", "1"}], "}"}], 
       ",", 
       RowBox[{"{", 
        RowBox[{"\"\<X\>\"", ",", "0", ",", "0", ",", "0"}], "}"}]}], "}"}], 
     ",", 
     RowBox[{"{", 
      RowBox[{
       RowBox[{"{", 
        RowBox[{"\"\<AAGAGTGA\>\"", ",", "18", ",", "2", ",", "1"}], "}"}], 
       ",", 
       RowBox[{"{", 
        RowBox[{"\"\<X\>\"", ",", "0", ",", "0", ",", "0"}], "}"}]}], "}"}], 
     ",", 
     RowBox[{"{", 
      RowBox[{
       RowBox[{"{", 
        RowBox[{"\"\<AGAGTGAC\>\"", ",", "2167", ",", "2068", ",", "2902"}], 
        "}"}], ",", 
       RowBox[{"{", 
        RowBox[{"\"\<AGAGTGGC\>\"", ",", "1", ",", "0", ",", "2"}], "}"}], 
       ",", 
       RowBox[{"{", 
        RowBox[{"\"\<AGCGTGAC\>\"", ",", "0", ",", "1", ",", "0"}], "}"}], 
       ",", 
       RowBox[{"{", 
        RowBox[{"\"\<AGAATGAC\>\"", ",", "0", ",", "0", ",", "14"}], "}"}], 
       ",", 
       RowBox[{"{", 
        RowBox[{"\"\<X\>\"", ",", "4", ",", "7", ",", "7"}], "}"}]}], "}"}], 
     ",", 
     RowBox[{"{", 
      RowBox[{
       RowBox[{"{", 
        RowBox[{"\"\<GAAGAGT\>\"", ",", "188", ",", "230", ",", "300"}], 
        "}"}], ",", 
       RowBox[{"{", 
        RowBox[{"\"\<GAAGAAT\>\"", ",", "0", ",", "0", ",", "4"}], "}"}], ",", 
       RowBox[{"{", 
        RowBox[{"\"\<TAAGAGT\>\"", ",", "0", ",", "0", ",", "1"}], "}"}], ",", 
       RowBox[{"{", 
        RowBox[{"\"\<X\>\"", ",", "0", ",", "0", ",", "2"}], "}"}]}], "}"}], 
     ",", 
     RowBox[{"{", 
      RowBox[{
       RowBox[{"{", 
        RowBox[{"\"\<AAGAGTG\>\"", ",", "350", ",", "235", ",", "350"}], 
        "}"}], ",", 
       RowBox[{"{", 
        RowBox[{"\"\<AAGCGTG\>\"", ",", "0", ",", "1", ",", "0"}], "}"}], ",", 
       RowBox[{"{", 
        RowBox[{"\"\<AAGAATG\>\"", ",", "0", ",", "0", ",", "5"}], "}"}], ",", 
       RowBox[{"{", 
        RowBox[{"\"\<AAGAGTT\>\"", ",", "0", ",", "0", ",", "1"}], "}"}], ",", 
       RowBox[{"{", 
        RowBox[{"\"\<X\>\"", ",", "0", ",", "1", ",", "0"}], "}"}]}], "}"}], 
     ",", 
     RowBox[{"{", 
      RowBox[{
       RowBox[{"{", 
        RowBox[{"\"\<AGAGTGA\>\"", ",", "63", ",", "59", ",", "79"}], "}"}], 
       ",", 
       RowBox[{"{", 
        RowBox[{"\"\<X\>\"", ",", "0", ",", "0", ",", "0"}], "}"}]}], "}"}], 
     ",", 
     RowBox[{"{", 
      RowBox[{
       RowBox[{"{", 
        RowBox[{"\"\<GAGTGAC\>\"", ",", "59", ",", "165", ",", "212"}], "}"}],
        ",", 
       RowBox[{"{", 
        RowBox[{"\"\<GAATGAC\>\"", ",", "0", ",", "0", ",", "2"}], "}"}], ",", 
       RowBox[{"{", 
        RowBox[{"\"\<X\>\"", ",", "0", ",", "0", ",", "0"}], "}"}]}], "}"}], 
     ",", 
     RowBox[{"{", 
      RowBox[{
       RowBox[{"{", 
        RowBox[{"\"\<GAAGAG\>\"", ",", "35", ",", "32", ",", "53"}], "}"}], 
       ",", 
       RowBox[{"{", 
        RowBox[{"\"\<X\>\"", ",", "4", ",", "0", ",", "5"}], "}"}]}], "}"}], 
     ",", 
     RowBox[{"{", 
      RowBox[{
       RowBox[{"{", 
        RowBox[{"\"\<AAGAGT\>\"", ",", "195", ",", "144", ",", "200"}], "}"}],
        ",", 
       RowBox[{"{", 
        RowBox[{"\"\<X\>\"", ",", "0", ",", "0", ",", "0"}], "}"}]}], "}"}], 
     ",", 
     RowBox[{"{", 
      RowBox[{
       RowBox[{"{", 
        RowBox[{"\"\<AGAGTG\>\"", ",", "1930", ",", "1850", ",", "2740"}], 
        "}"}], ",", 
       RowBox[{"{", 
        RowBox[{"\"\<AGAGTT\>\"", ",", "0", ",", "1", ",", "2"}], "}"}], ",", 
       
       RowBox[{"{", 
        RowBox[{"\"\<AGAATG\>\"", ",", "0", ",", "0", ",", "19"}], "}"}], ",", 
       RowBox[{"{", 
        RowBox[{"\"\<ATAGTG\>\"", ",", "0", ",", "0", ",", "1"}], "}"}], ",", 
       
       RowBox[{"{", 
        RowBox[{"\"\<X\>\"", ",", "3", ",", "1", ",", "8"}], "}"}]}], "}"}], 
     ",", 
     RowBox[{"{", 
      RowBox[{
       RowBox[{"{", 
        RowBox[{"\"\<GAGTGA\>\"", ",", "1", ",", "0", ",", "5"}], "}"}], ",", 
       
       RowBox[{"{", 
        RowBox[{"\"\<X\>\"", ",", "0", ",", "0", ",", "0"}], "}"}]}], "}"}], 
     ",", 
     RowBox[{"{", 
      RowBox[{
       RowBox[{"{", 
        RowBox[{"\"\<AGTGAC\>\"", ",", "6000", ",", "5824", ",", "8155"}], 
        "}"}], ",", 
       RowBox[{"{", 
        RowBox[{"\"\<AGTGGC\>\"", ",", "1", ",", "1", ",", "1"}], "}"}], ",", 
       
       RowBox[{"{", 
        RowBox[{"\"\<AATGAC\>\"", ",", "0", ",", "5", ",", "71"}], "}"}], ",", 
       RowBox[{"{", 
        RowBox[{"\"\<AATGGC\>\"", ",", "0", ",", "3", ",", "0"}], "}"}], ",", 
       
       RowBox[{"{", 
        RowBox[{"\"\<AGTTAC\>\"", ",", "0", ",", "1", ",", "0"}], "}"}], ",", 
       
       RowBox[{"{", 
        RowBox[{"\"\<CGTGAC\>\"", ",", "0", ",", "0", ",", "1"}], "}"}], ",", 
       
       RowBox[{"{", 
        RowBox[{"\"\<X\>\"", ",", "14", ",", "16", ",", "17"}], "}"}]}], 
      "}"}], ",", 
     RowBox[{"{", 
      RowBox[{
       RowBox[{"{", 
        RowBox[{"\"\<GAAGA\>\"", ",", "22", ",", "33", ",", "46"}], "}"}], 
       ",", 
       RowBox[{"{", 
        RowBox[{"\"\<X\>\"", ",", "1", ",", "0", ",", "1"}], "}"}]}], "}"}], 
     ",", 
     RowBox[{"{", 
      RowBox[{
       RowBox[{"{", 
        RowBox[{"\"\<AAGAG\>\"", ",", "38", ",", "28", ",", "35"}], "}"}], 
       ",", 
       RowBox[{"{", 
        RowBox[{"\"\<X\>\"", ",", "2", ",", "0", ",", "1"}], "}"}]}], "}"}], 
     ",", 
     RowBox[{"{", 
      RowBox[{
       RowBox[{"{", 
        RowBox[{"\"\<AGAGT\>\"", ",", "1079", ",", "897", ",", "1262"}], 
        "}"}], ",", 
       RowBox[{"{", 
        RowBox[{"\"\<AGAAT\>\"", ",", "0", ",", "0", ",", "5"}], "}"}], ",", 
       RowBox[{"{", 
        RowBox[{"\"\<X\>\"", ",", "2", ",", "1", ",", "7"}], "}"}]}], "}"}], 
     ",", 
     RowBox[{"{", 
      RowBox[{
       RowBox[{"{", 
        RowBox[{"\"\<GAGTG\>\"", ",", "13", ",", "28", ",", "30"}], "}"}], 
       ",", 
       RowBox[{"{", 
        RowBox[{"\"\<X\>\"", ",", "0", ",", "0", ",", "0"}], "}"}]}], "}"}], 
     ",", 
     RowBox[{"{", 
      RowBox[{
       RowBox[{"{", 
        RowBox[{"\"\<AGTGA\>\"", ",", "28", ",", "34", ",", "41"}], "}"}], 
       ",", 
       RowBox[{"{", 
        RowBox[{"\"\<X\>\"", ",", "0", ",", "0", ",", "0"}], "}"}]}], "}"}], 
     ",", 
     RowBox[{"{", 
      RowBox[{
       RowBox[{"{", 
        RowBox[{"\"\<GTGAC\>\"", ",", "204", ",", "366", ",", "506"}], "}"}], 
       ",", 
       RowBox[{"{", 
        RowBox[{"\"\<ATGAC\>\"", ",", "0", ",", "0", ",", "2"}], "}"}], ",", 
       RowBox[{"{", 
        RowBox[{"\"\<GTGGC\>\"", ",", "0", ",", "0", ",", "2"}], "}"}], ",", 
       RowBox[{"{", 
        RowBox[{"\"\<X\>\"", ",", "2", ",", "1", ",", "2"}], "}"}]}], "}"}], 
     ",", 
     RowBox[{"{", 
      RowBox[{
       RowBox[{"{", 
        RowBox[{"\"\<GAAG\>\"", ",", "1625", ",", "1280", ",", "1793"}], 
        "}"}], ",", 
       RowBox[{"{", 
        RowBox[{"\"\<GGAG\>\"", ",", "0", ",", "0", ",", "1"}], "}"}], ",", 
       RowBox[{"{", 
        RowBox[{"\"\<TAAG\>\"", ",", "0", ",", "0", ",", "33"}], "}"}], ",", 
       RowBox[{"{", 
        RowBox[{"\"\<X\>\"", ",", "2", ",", "2", ",", "5"}], "}"}]}], "}"}], 
     ",", 
     RowBox[{"{", 
      RowBox[{
       RowBox[{"{", 
        RowBox[{"\"\<AAGA\>\"", ",", "26", ",", "24", ",", "41"}], "}"}], ",", 
       RowBox[{"{", 
        RowBox[{"\"\<AATA\>\"", ",", "0", ",", "1", ",", "0"}], "}"}], ",", 
       RowBox[{"{", 
        RowBox[{"\"\<X\>\"", ",", "1", ",", "0", ",", "0"}], "}"}]}], "}"}], 
     ",", 
     RowBox[{"{", 
      RowBox[{
       RowBox[{"{", 
        RowBox[{"\"\<AGAG\>\"", ",", "205", ",", "217", ",", "283"}], "}"}], 
       ",", 
       RowBox[{"{", 
        RowBox[{"\"\<AGAA\>\"", ",", "0", ",", "0", ",", "1"}], "}"}], ",", 
       RowBox[{"{", 
        RowBox[{"\"\<AGCG\>\"", ",", "0", ",", "0", ",", "1"}], "}"}], ",", 
       RowBox[{"{", 
        RowBox[{"\"\<X\>\"", ",", "10", ",", "6", ",", "6"}], "}"}]}], "}"}], 
     ",", 
     RowBox[{"{", 
      RowBox[{
       RowBox[{"{", 
        RowBox[{"\"\<GAGT\>\"", ",", "12", ",", "14", ",", "11"}], "}"}], ",", 
       RowBox[{"{", 
        RowBox[{"\"\<X\>\"", ",", "0", ",", "0", ",", "0"}], "}"}]}], "}"}], 
     ",", 
     RowBox[{"{", 
      RowBox[{
       RowBox[{"{", 
        RowBox[{"\"\<AGTG\>\"", ",", "224", ",", "244", ",", "277"}], "}"}], 
       ",", 
       RowBox[{"{", 
        RowBox[{"\"\<AATG\>\"", ",", "0", ",", "0", ",", "1"}], "}"}], ",", 
       RowBox[{"{", 
        RowBox[{"\"\<X\>\"", ",", "0", ",", "1", ",", "0"}], "}"}]}], "}"}], 
     ",", 
     RowBox[{"{", 
      RowBox[{
       RowBox[{"{", 
        RowBox[{"\"\<GTGA\>\"", ",", "0", ",", "1", ",", "3"}], "}"}], ",", 
       RowBox[{"{", 
        RowBox[{"\"\<X\>\"", ",", "0", ",", "0", ",", "0"}], "}"}]}], "}"}], 
     ",", 
     RowBox[{"{", 
      RowBox[{
       RowBox[{"{", 
        RowBox[{"\"\<TGAC\>\"", ",", "214", ",", "206", ",", "242"}], "}"}], 
       ",", 
       RowBox[{"{", 
        RowBox[{"\"\<AGAC\>\"", ",", "0", ",", "2", ",", "0"}], "}"}], ",", 
       RowBox[{"{", 
        RowBox[{"\"\<TGGC\>\"", ",", "0", ",", "1", ",", "0"}], "}"}], ",", 
       RowBox[{"{", 
        RowBox[{"\"\<X\>\"", ",", "0", ",", "0", ",", "0"}], "}"}]}], "}"}], 
     ",", 
     RowBox[{"{", 
      RowBox[{
       RowBox[{"{", 
        RowBox[{"\"\<GACA\>\"", ",", "51", ",", "32", ",", "49"}], "}"}], ",", 
       RowBox[{"{", 
        RowBox[{"\"\<X\>\"", ",", "0", ",", "0", ",", "0"}], "}"}]}], "}"}], 
     ",", 
     RowBox[{"{", 
      RowBox[{
       RowBox[{"{", 
        RowBox[{"\"\<GAA\>\"", ",", "29", ",", "24", ",", "31"}], "}"}], ",", 
       
       RowBox[{"{", 
        RowBox[{"\"\<TAA\>\"", ",", "0", ",", "0", ",", "1"}], "}"}], ",", 
       RowBox[{"{", 
        RowBox[{"\"\<X\>\"", ",", "0", ",", "0", ",", "0"}], "}"}]}], "}"}], 
     ",", 
     RowBox[{"{", 
      RowBox[{
       RowBox[{"{", 
        RowBox[{"\"\<AAG\>\"", ",", "4004", ",", "3885", ",", "5677"}], "}"}],
        ",", 
       RowBox[{"{", 
        RowBox[{"\"\<AAT\>\"", ",", "0", ",", "0", ",", "3"}], "}"}], ",", 
       RowBox[{"{", 
        RowBox[{"\"\<GAG\>\"", ",", "0", ",", "0", ",", "9"}], "}"}], ",", 
       RowBox[{"{", 
        RowBox[{"\"\<X\>\"", ",", "1", ",", "2", ",", "0"}], "}"}]}], "}"}], 
     ",", 
     RowBox[{"{", 
      RowBox[{
       RowBox[{"{", 
        RowBox[{"\"\<AGA\>\"", ",", "139", ",", "244", ",", "248"}], "}"}], 
       ",", 
       RowBox[{"{", 
        RowBox[{"\"\<X\>\"", ",", "3", ",", "0", ",", "4"}], "}"}]}], "}"}], 
     ",", 
     RowBox[{"{", 
      RowBox[{
       RowBox[{"{", 
        RowBox[{"\"\<GAG\>\"", ",", "1", ",", "8", ",", "3"}], "}"}], ",", 
       RowBox[{"{", 
        RowBox[{"\"\<X\>\"", ",", "0", ",", "0", ",", "0"}], "}"}]}], "}"}], 
     ",", 
     RowBox[{"{", 
      RowBox[{
       RowBox[{"{", 
        RowBox[{"\"\<AGT\>\"", ",", "29", ",", "64", ",", "59"}], "}"}], ",", 
       
       RowBox[{"{", 
        RowBox[{"\"\<AAT\>\"", ",", "0", ",", "0", ",", "1"}], "}"}], ",", 
       RowBox[{"{", 
        RowBox[{"\"\<X\>\"", ",", "0", ",", "1", ",", "0"}], "}"}]}], "}"}], 
     ",", 
     RowBox[{"{", 
      RowBox[{
       RowBox[{"{", 
        RowBox[{"\"\<GTG\>\"", ",", "9", ",", "41", ",", "30"}], "}"}], ",", 
       RowBox[{"{", 
        RowBox[{"\"\<X\>\"", ",", "0", ",", "0", ",", "0"}], "}"}]}], "}"}], 
     ",", 
     RowBox[{"{", 
      RowBox[{
       RowBox[{"{", 
        RowBox[{"\"\<TGA\>\"", ",", "1", ",", "4", ",", "2"}], "}"}], ",", 
       RowBox[{"{", 
        RowBox[{"\"\<X\>\"", ",", "0", ",", "0", ",", "0"}], "}"}]}], "}"}], 
     ",", 
     RowBox[{"{", 
      RowBox[{
       RowBox[{"{", 
        RowBox[{"\"\<GAC\>\"", ",", "1449", ",", "1466", ",", "2040"}], "}"}],
        ",", 
       RowBox[{"{", 
        RowBox[{"\"\<GGC\>\"", ",", "1", ",", "1", ",", "2"}], "}"}], ",", 
       RowBox[{"{", 
        RowBox[{"\"\<TAC\>\"", ",", "0", ",", "2", ",", "0"}], "}"}], ",", 
       RowBox[{"{", 
        RowBox[{"\"\<X\>\"", ",", "0", ",", "0", ",", "0"}], "}"}]}], "}"}], 
     ",", 
     RowBox[{"{", 
      RowBox[{
       RowBox[{"{", 
        RowBox[{"\"\<ACA\>\"", ",", "84", ",", "69", ",", "110"}], "}"}], ",", 
       RowBox[{"{", 
        RowBox[{"\"\<X\>\"", ",", "0", ",", "0", ",", "0"}], "}"}]}], "}"}], 
     ",", 
     RowBox[{"{", 
      RowBox[{
       RowBox[{"{", 
        RowBox[{"\"\<GA\>\"", ",", "6581", ",", "5599", ",", "8043"}], "}"}], 
       ",", 
       RowBox[{"{", 
        RowBox[{"\"\<GG\>\"", ",", "0", ",", "0", ",", "15"}], "}"}], ",", 
       RowBox[{"{", 
        RowBox[{"\"\<TA\>\"", ",", "0", ",", "0", ",", "37"}], "}"}], ",", 
       RowBox[{"{", 
        RowBox[{"\"\<X\>\"", ",", "1", ",", "0", ",", "2"}], "}"}]}], "}"}], 
     ",", 
     RowBox[{"{", 
      RowBox[{
       RowBox[{"{", 
        RowBox[{"\"\<AA\>\"", ",", "27", ",", "56", ",", "89"}], "}"}], ",", 
       RowBox[{"{", 
        RowBox[{"\"\<X\>\"", ",", "0", ",", "0", ",", "0"}], "}"}]}], "}"}], 
     ",", 
     RowBox[{"{", 
      RowBox[{
       RowBox[{"{", 
        RowBox[{"\"\<AG\>\"", ",", "2075", ",", "2252", ",", "2913"}], "}"}], 
       ",", 
       RowBox[{"{", 
        RowBox[{"\"\<X\>\"", ",", "0", ",", "2", ",", "2"}], "}"}]}], "}"}], 
     ",", 
     RowBox[{"{", 
      RowBox[{
       RowBox[{"{", 
        RowBox[{"\"\<GA\>\"", ",", "0", ",", "2", ",", "1"}], "}"}], ",", 
       RowBox[{"{", 
        RowBox[{"\"\<X\>\"", ",", "0", ",", "0", ",", "0"}], "}"}]}], "}"}], 
     ",", 
     RowBox[{"{", 
      RowBox[{
       RowBox[{"{", 
        RowBox[{"\"\<AG\>\"", ",", "6", ",", "4", ",", "11"}], "}"}], ",", 
       RowBox[{"{", 
        RowBox[{"\"\<X\>\"", ",", "0", ",", "0", ",", "0"}], "}"}]}], "}"}], 
     ",", 
     RowBox[{"{", 
      RowBox[{
       RowBox[{"{", 
        RowBox[{"\"\<GT\>\"", ",", "0", ",", "2", ",", "3"}], "}"}], ",", 
       RowBox[{"{", 
        RowBox[{"\"\<X\>\"", ",", "0", ",", "0", ",", "0"}], "}"}]}], "}"}], 
     ",", 
     RowBox[{"{", 
      RowBox[{
       RowBox[{"{", 
        RowBox[{"\"\<TG\>\"", ",", "5", ",", "7", ",", "8"}], "}"}], ",", 
       RowBox[{"{", 
        RowBox[{"\"\<X\>\"", ",", "0", ",", "0", ",", "0"}], "}"}]}], "}"}], 
     ",", 
     RowBox[{"{", 
      RowBox[{
       RowBox[{"{", 
        RowBox[{"\"\<GA\>\"", ",", "11", ",", "14", ",", "7"}], "}"}], ",", 
       RowBox[{"{", 
        RowBox[{"\"\<X\>\"", ",", "0", ",", "0", ",", "0"}], "}"}]}], "}"}], 
     ",", 
     RowBox[{"{", 
      RowBox[{
       RowBox[{"{", 
        RowBox[{"\"\<AC\>\"", ",", "1916", ",", "1724", ",", "2377"}], "}"}], 
       ",", 
       RowBox[{"{", 
        RowBox[{"\"\<GC\>\"", ",", "0", ",", "2", ",", "0"}], "}"}], ",", 
       RowBox[{"{", 
        RowBox[{"\"\<X\>\"", ",", "0", ",", "1", ",", "1"}], "}"}]}], "}"}], 
     ",", 
     RowBox[{"{", 
      RowBox[{
       RowBox[{"{", 
        RowBox[{"\"\<CA\>\"", ",", "5", ",", "1", ",", "6"}], "}"}], ",", 
       RowBox[{"{", 
        RowBox[{"\"\<X\>\"", ",", "0", ",", "0", ",", "0"}], "}"}]}], "}"}], 
     ",", 
     RowBox[{"{", 
      RowBox[{
       RowBox[{"{", 
        RowBox[{"\"\<AA\>\"", ",", "1", ",", "0", ",", "0"}], "}"}], ",", 
       RowBox[{"{", 
        RowBox[{"\"\<AG\>\"", ",", "2282", ",", "3282", ",", "4163"}], "}"}], 
       ",", 
       RowBox[{"{", 
        RowBox[{"\"\<GG\>\"", ",", "0", ",", "1", ",", "0"}], "}"}], ",", 
       RowBox[{"{", 
        RowBox[{"\"\<X\>\"", ",", "0", ",", "0", ",", "0"}], "}"}]}], "}"}], 
     ",", 
     RowBox[{"{", 
      RowBox[{
       RowBox[{"{", 
        RowBox[{"\"\<G\>\"", ",", "4540", ",", "3897", ",", "5460"}], "}"}], 
       ",", 
       RowBox[{"{", 
        RowBox[{"\"\<T\>\"", ",", "0", ",", "0", ",", "32"}], "}"}], ",", 
       RowBox[{"{", 
        RowBox[{"\"\<X\>\"", ",", "0", ",", "1", ",", "0"}], "}"}]}], "}"}], 
     ",", 
     RowBox[{"{", 
      RowBox[{
       RowBox[{"{", 
        RowBox[{"\"\<A\>\"", ",", "208", ",", "273", ",", "294"}], "}"}], ",", 
       RowBox[{"{", 
        RowBox[{"\"\<X\>\"", ",", "0", ",", "0", ",", "0"}], "}"}]}], "}"}], 
     ",", 
     RowBox[{"{", 
      RowBox[{
       RowBox[{"{", 
        RowBox[{"\"\<A\>\"", ",", "9", ",", "24", ",", "26"}], "}"}], ",", 
       RowBox[{"{", 
        RowBox[{"\"\<X\>\"", ",", "0", ",", "0", ",", "0"}], "}"}]}], "}"}], 
     ",", 
     RowBox[{"{", 
      RowBox[{
       RowBox[{"{", 
        RowBox[{"\"\<G\>\"", ",", "1", ",", "14", ",", "14"}], "}"}], ",", 
       RowBox[{"{", 
        RowBox[{"\"\<X\>\"", ",", "0", ",", "0", ",", "0"}], "}"}]}], "}"}], 
     ",", 
     RowBox[{"{", 
      RowBox[{
       RowBox[{"{", 
        RowBox[{"\"\<A\>\"", ",", "0", ",", "1", ",", "2"}], "}"}], ",", 
       RowBox[{"{", 
        RowBox[{"\"\<X\>\"", ",", "0", ",", "0", ",", "0"}], "}"}]}], "}"}], 
     ",", 
     RowBox[{"{", 
      RowBox[{
       RowBox[{"{", 
        RowBox[{"\"\<G\>\"", ",", "0", ",", "1", ",", "0"}], "}"}], ",", 
       RowBox[{"{", 
        RowBox[{"\"\<X\>\"", ",", "0", ",", "0", ",", "0"}], "}"}]}], "}"}], 
     ",", 
     RowBox[{"{", 
      RowBox[{"{", 
       RowBox[{"\"\<X\>\"", ",", "0"}], "}"}], "}"}], ",", 
     RowBox[{"{", 
      RowBox[{
       RowBox[{"{", 
        RowBox[{"\"\<G\>\"", ",", "1", ",", "5", ",", "9"}], "}"}], ",", 
       RowBox[{"{", 
        RowBox[{"\"\<X\>\"", ",", "0", ",", "0", ",", "0"}], "}"}]}], "}"}], 
     ",", 
     RowBox[{"{", 
      RowBox[{
       RowBox[{"{", 
        RowBox[{"\"\<A\>\"", ",", "3", ",", "5", ",", "5"}], "}"}], ",", 
       RowBox[{"{", 
        RowBox[{"\"\<X\>\"", ",", "0", ",", "0", ",", "0"}], "}"}]}], "}"}], 
     ",", 
     RowBox[{"{", 
      RowBox[{
       RowBox[{"{", 
        RowBox[{"\"\<C\>\"", ",", "75", ",", "70", ",", "87"}], "}"}], ",", 
       RowBox[{"{", 
        RowBox[{"\"\<X\>\"", ",", "0", ",", "0", ",", "0"}], "}"}]}], "}"}], 
     ",", 
     RowBox[{"{", 
      RowBox[{
       RowBox[{"{", 
        RowBox[{"\"\<A\>\"", ",", "11130", ",", "11540", ",", "14226"}], 
        "}"}], ",", 
       RowBox[{"{", 
        RowBox[{"\"\<G\>\"", ",", "1", ",", "3", ",", "2"}], "}"}], ",", 
       RowBox[{"{", 
        RowBox[{"\"\<X\>\"", ",", "1", ",", "0", ",", "0"}], "}"}]}], "}"}], 
     ",", 
     RowBox[{"{", 
      RowBox[{
       RowBox[{"{", 
        RowBox[{"\"\<G\>\"", ",", "9019", ",", "8008", ",", "10842"}], "}"}], 
       ",", 
       RowBox[{"{", 
        RowBox[{"\"\<A\>\"", ",", "0", ",", "1", ",", "0"}], "}"}], ",", 
       RowBox[{"{", 
        RowBox[{"\"\<X\>\"", ",", "0", ",", "0", ",", "1"}], "}"}]}], "}"}]}],
     "}"}]}], ";"}], "\[IndentingNewLine]", 
 RowBox[{
  RowBox[{"cdat13", "=", 
   RowBox[{"{", 
    RowBox[{
     RowBox[{"{", 
      RowBox[{
       RowBox[{"{", 
        RowBox[{"21", ",", "97", ",", "98"}], "}"}], ",", 
       RowBox[{"{", 
        RowBox[{"22", ",", "99", ",", "100"}], "}"}], ",", 
       RowBox[{"{", 
        RowBox[{"8", ",", "71", ",", "72"}], "}"}], ",", 
       RowBox[{"{", 
        RowBox[{"18", ",", "91", ",", "92"}], "}"}], ",", 
       RowBox[{"{", 
        RowBox[{"17", ",", "89", ",", "90"}], "}"}], ",", 
       RowBox[{"{", 
        RowBox[{"49", ",", "52"}], "}"}], ",", 
       RowBox[{"{", 
        RowBox[{"20", ",", "95", ",", "96"}], "}"}], ",", 
       RowBox[{"{", 
        RowBox[{"19", ",", "93", ",", "94"}], "}"}]}], "}"}], ",", 
     RowBox[{"{", 
      RowBox[{
       RowBox[{"{", 
        RowBox[{"2", ",", "22", ",", "55", ",", "56", ",", "99", ",", "100"}],
         "}"}], ",", 
       RowBox[{"{", 
        RowBox[{"1", ",", "19", ",", "53", ",", "54", ",", "93", ",", "94"}], 
        "}"}]}], "}"}], ",", 
     RowBox[{"{", 
      RowBox[{
       RowBox[{"{", 
        RowBox[{"20", ",", "21", ",", "95", ",", "96", ",", "97", ",", "98"}],
         "}"}], ",", 
       RowBox[{"{", 
        RowBox[{
        "19", ",", "22", ",", "93", ",", "94", ",", "99", ",", "100"}], "}"}],
        ",", 
       RowBox[{"{", 
        RowBox[{"16", ",", "87", ",", "88"}], "}"}], ",", 
       RowBox[{"{", 
        RowBox[{"15", ",", "18", ",", "85", ",", "86", ",", "91", ",", "92"}],
         "}"}], ",", 
       RowBox[{"{", 
        RowBox[{"12", ",", "14", ",", "79", ",", "80", ",", "83", ",", "84"}],
         "}"}], ",", 
       RowBox[{"{", 
        RowBox[{"48", ",", "49", ",", "51", ",", "52"}], "}"}]}], "}"}], ",", 
     
     RowBox[{"{", 
      RowBox[{
       RowBox[{"{", 
        RowBox[{
        "2", ",", "21", ",", "22", ",", "55", ",", "56", ",", "97", ",", "98",
          ",", "99", ",", "100"}], "}"}], ",", 
       RowBox[{"{", 
        RowBox[{
        "16", ",", "18", ",", "35", ",", "36", ",", "87", ",", "88", ",", 
         "91", ",", "92"}], "}"}], ",", 
       RowBox[{"{", 
        RowBox[{"14", ",", "49", ",", "52", ",", "83", ",", "84"}], "}"}], 
       ",", 
       RowBox[{"{", 
        RowBox[{"15", ",", "33", ",", "34", ",", "85", ",", "86"}], "}"}], 
       ",", 
       RowBox[{"{", 
        RowBox[{
        "1", ",", "19", ",", "20", ",", "53", ",", "54", ",", "93", ",", "94",
          ",", "95", ",", "96"}], "}"}]}], "}"}], ",", 
     RowBox[{"{", 
      RowBox[{
       RowBox[{"{", 
        RowBox[{
        "1", ",", "2", ",", "19", ",", "22", ",", "53", ",", "54", ",", "55", 
         ",", "56", ",", "93", ",", "94", ",", "99", ",", "100"}], "}"}], ",", 
       RowBox[{"{", 
        RowBox[{"20", ",", "21", ",", "95", ",", "96", ",", "97", ",", "98"}],
         "}"}]}], "}"}], ",", 
     RowBox[{"{", 
      RowBox[{
       RowBox[{"{", 
        RowBox[{
        "8", ",", "20", ",", "21", ",", "71", ",", "72", ",", "95", ",", "96",
          ",", "97", ",", "98"}], "}"}], ",", 
       RowBox[{"{", 
        RowBox[{
        "7", ",", "19", ",", "22", ",", "69", ",", "70", ",", "93", ",", "94",
          ",", "99", ",", "100"}], "}"}], ",", 
       RowBox[{"{", 
        RowBox[{"12", ",", "14", ",", "79", ",", "80", ",", "83", ",", "84"}],
         "}"}], ",", 
       RowBox[{"{", 
        RowBox[{"47", ",", "48", ",", "49", ",", "50", ",", "51", ",", "52"}],
         "}"}], ",", 
       RowBox[{"{", 
        RowBox[{"1", ",", "2", ",", "53", ",", "54", ",", "55", ",", "56"}], 
        "}"}], ",", 
       RowBox[{"{", 
        RowBox[{"10", ",", "16", ",", "75", ",", "76", ",", "87", ",", "88"}],
         "}"}], ",", 
       RowBox[{"{", 
        RowBox[{
        "9", ",", "15", ",", "18", ",", "73", ",", "74", ",", "85", ",", "86",
          ",", "91", ",", "92"}], "}"}], ",", 
       RowBox[{"{", 
        RowBox[{
        "6", ",", "24", ",", "67", ",", "68", ",", "103", ",", "104"}], "}"}],
        ",", 
       RowBox[{"{", 
        RowBox[{"61", ",", "62", ",", "63", ",", "64"}], "}"}], ",", 
       RowBox[{"{", 
        RowBox[{"11", ",", "13", ",", "77", ",", "78", ",", "81", ",", "82"}],
         "}"}]}], "}"}], ",", 
     RowBox[{"{", 
      RowBox[{
       RowBox[{"{", 
        RowBox[{
        "2", ",", "3", ",", "4", ",", "21", ",", "22", ",", "55", ",", "56", 
         ",", "57", ",", "58", ",", "59", ",", "60", ",", "97", ",", "98", 
         ",", "99", ",", "100"}], "}"}], ",", 
       RowBox[{"{", 
        RowBox[{
        "16", ",", "18", ",", "35", ",", "36", ",", "39", ",", "40", ",", 
         "87", ",", "88", ",", "91", ",", "92"}], "}"}], ",", 
       RowBox[{"{", 
        RowBox[{
        "23", ",", "24", ",", "101", ",", "102", ",", "103", ",", "104"}], 
        "}"}], ",", 
       RowBox[{"{", 
        RowBox[{"17", ",", "62", ",", "64", ",", "89", ",", "90"}], "}"}], 
       ",", 
       RowBox[{"{", 
        RowBox[{
        "1", ",", "19", ",", "20", ",", "53", ",", "54", ",", "93", ",", "94",
          ",", "95", ",", "96"}], "}"}]}], "}"}], ",", 
     RowBox[{"{", 
      RowBox[{
       RowBox[{"{", 
        RowBox[{
        "1", ",", "2", ",", "19", ",", "20", ",", "21", ",", "22", ",", "53", 
         ",", "54", ",", "55", ",", "56", ",", "93", ",", "94", ",", "95", 
         ",", "96", ",", "97", ",", "98", ",", "99", ",", "100"}], "}"}], ",", 
       RowBox[{"{", 
        RowBox[{
        "15", ",", "16", ",", "18", ",", "33", ",", "34", ",", "35", ",", 
         "36", ",", "85", ",", "86", ",", "87", ",", "88", ",", "91", ",", 
         "92"}], "}"}], ",", 
       RowBox[{"{", 
        RowBox[{
        "12", ",", "14", ",", "48", ",", "49", ",", "51", ",", "52", ",", 
         "79", ",", "80", ",", "83", ",", "84"}], "}"}]}], "}"}], ",", 
     RowBox[{"{", 
      RowBox[{
       RowBox[{"{", 
        RowBox[{
        "8", ",", "20", ",", "21", ",", "71", ",", "72", ",", "95", ",", "96",
          ",", "97", ",", "98"}], "}"}], ",", 
       RowBox[{"{", 
        RowBox[{
        "1", ",", "2", ",", "7", ",", "19", ",", "22", ",", "53", ",", "54", 
         ",", "55", ",", "56", ",", "69", ",", "70", ",", "93", ",", "94", 
         ",", "99", ",", "100"}], "}"}], ",", 
       RowBox[{"{", 
        RowBox[{"47", ",", "48", ",", "49", ",", "50", ",", "51", ",", "52"}],
         "}"}]}], "}"}], ",", 
     RowBox[{"{", 
      RowBox[{
       RowBox[{"{", 
        RowBox[{
        "9", ",", "15", ",", "18", ",", "73", ",", "74", ",", "85", ",", "86",
          ",", "91", ",", "92"}], "}"}], ",", 
       RowBox[{"{", 
        RowBox[{
        "8", ",", "11", ",", "13", ",", "20", ",", "21", ",", "71", ",", "72",
          ",", "77", ",", "78", ",", "81", ",", "82", ",", "95", ",", "96", 
         ",", "97", ",", "98"}], "}"}], ",", 
       RowBox[{"{", 
        RowBox[{
        "7", ",", "19", ",", "22", ",", "69", ",", "70", ",", "93", ",", "94",
          ",", "99", ",", "100"}], "}"}], ",", 
       RowBox[{"{", 
        RowBox[{"47", ",", "48", ",", "49", ",", "50", ",", "51", ",", "52"}],
         "}"}]}], "}"}], ",", 
     RowBox[{"{", 
      RowBox[{
       RowBox[{"{", 
        RowBox[{
        "2", ",", "3", ",", "4", ",", "21", ",", "22", ",", "23", ",", "24", 
         ",", "55", ",", "56", ",", "57", ",", "58", ",", "59", ",", "60", 
         ",", "97", ",", "98", ",", "99", ",", "100", ",", "101", ",", "102", 
         ",", "103", ",", "104"}], "}"}], ",", 
       RowBox[{"{", 
        RowBox[{
        "1", ",", "5", ",", "6", ",", "19", ",", "20", ",", "53", ",", "54", 
         ",", "65", ",", "66", ",", "67", ",", "68", ",", "93", ",", "94", 
         ",", "95", ",", "96"}], "}"}]}], "}"}], ",", 
     RowBox[{"{", 
      RowBox[{
       RowBox[{"{", 
        RowBox[{
        "1", ",", "2", ",", "3", ",", "4", ",", "19", ",", "20", ",", "21", 
         ",", "22", ",", "53", ",", "54", ",", "55", ",", "56", ",", "57", 
         ",", "58", ",", "59", ",", "60", ",", "93", ",", "94", ",", "95", 
         ",", "96", ",", "97", ",", "98", ",", "99", ",", "100"}], "}"}], ",", 
       RowBox[{"{", 
        RowBox[{
        "15", ",", "16", ",", "18", ",", "33", ",", "34", ",", "35", ",", 
         "36", ",", "37", ",", "38", ",", "39", ",", "40", ",", "85", ",", 
         "86", ",", "87", ",", "88", ",", "91", ",", "92"}], "}"}], ",", 
       RowBox[{"{", 
        RowBox[{
        "5", ",", "6", ",", "23", ",", "24", ",", "65", ",", "66", ",", "67", 
         ",", "68", ",", "101", ",", "102", ",", "103", ",", "104"}], "}"}]}],
       "}"}], ",", 
     RowBox[{"{", 
      RowBox[{
       RowBox[{"{", 
        RowBox[{
        "5", ",", "6", ",", "23", ",", "24", ",", "65", ",", "66", ",", "67", 
         ",", "68", ",", "101", ",", "102", ",", "103", ",", "104"}], "}"}], 
       ",", 
       RowBox[{"{", 
        RowBox[{
        "1", ",", "2", ",", "7", ",", "8", ",", "19", ",", "20", ",", "21", 
         ",", "22", ",", "53", ",", "54", ",", "55", ",", "56", ",", "69", 
         ",", "70", ",", "71", ",", "72", ",", "93", ",", "94", ",", "95", 
         ",", "96", ",", "97", ",", "98", ",", "99", ",", "100"}], "}"}], ",", 
       RowBox[{"{", 
        RowBox[{"3", ",", "4", ",", "57", ",", "58", ",", "59", ",", "60"}], 
        "}"}], ",", 
       RowBox[{"{", 
        RowBox[{
        "12", ",", "14", ",", "47", ",", "48", ",", "49", ",", "50", ",", 
         "51", ",", "52", ",", "79", ",", "80", ",", "83", ",", "84"}], "}"}],
        ",", 
       RowBox[{"{", 
        RowBox[{
        "17", ",", "61", ",", "62", ",", "63", ",", "64", ",", "89", ",", 
         "90"}], "}"}], ",", 
       RowBox[{"{", 
        RowBox[{
        "9", ",", "10", ",", "15", ",", "16", ",", "18", ",", "33", ",", "34",
          ",", "35", ",", "36", ",", "73", ",", "74", ",", "75", ",", "76", 
         ",", "85", ",", "86", ",", "87", ",", "88", ",", "91", ",", "92"}], 
        "}"}], ",", 
       RowBox[{"{", 
        RowBox[{"11", ",", "13", ",", "77", ",", "78", ",", "81", ",", "82"}],
         "}"}]}], "}"}], ",", 
     RowBox[{"{", 
      RowBox[{
       RowBox[{"{", 
        RowBox[{
        "1", ",", "2", ",", "7", ",", "19", ",", "22", ",", "53", ",", "54", 
         ",", "55", ",", "56", ",", "69", ",", "70", ",", "93", ",", "94", 
         ",", "99", ",", "100"}], "}"}], ",", 
       RowBox[{"{", 
        RowBox[{
        "8", ",", "11", ",", "13", ",", "20", ",", "21", ",", "71", ",", "72",
          ",", "77", ",", "78", ",", "81", ",", "82", ",", "95", ",", "96", 
         ",", "97", ",", "98"}], "}"}]}], "}"}], ",", 
     RowBox[{"{", 
      RowBox[{
       RowBox[{"{", 
        RowBox[{
        "9", ",", "15", ",", "18", ",", "73", ",", "74", ",", "85", ",", "86",
          ",", "91", ",", "92"}], "}"}], ",", 
       RowBox[{"{", 
        RowBox[{
        "8", ",", "11", ",", "12", ",", "13", ",", "14", ",", "20", ",", "21",
          ",", "71", ",", "72", ",", "77", ",", "78", ",", "79", ",", "80", 
         ",", "81", ",", "82", ",", "83", ",", "84", ",", "95", ",", "96", 
         ",", "97", ",", "98"}], "}"}], ",", 
       RowBox[{"{", 
        RowBox[{
        "7", ",", "19", ",", "22", ",", "47", ",", "48", ",", "49", ",", "50",
          ",", "51", ",", "52", ",", "69", ",", "70", ",", "93", ",", "94", 
         ",", "99", ",", "100"}], "}"}], ",", 
       RowBox[{"{", 
        RowBox[{"61", ",", "62", ",", "63", ",", "64"}], "}"}], ",", 
       RowBox[{"{", 
        RowBox[{"4", ",", "59", ",", "60"}], "}"}], ",", 
       RowBox[{"{", 
        RowBox[{"10", ",", "16", ",", "75", ",", "76", ",", "87", ",", "88"}],
         "}"}], ",", 
       RowBox[{"{", 
        RowBox[{
        "6", ",", "24", ",", "27", ",", "28", ",", "67", ",", "68", ",", 
         "103", ",", "104"}], "}"}], ",", 
       RowBox[{"{", 
        RowBox[{"17", ",", "89", ",", "90"}], "}"}]}], "}"}], ",", 
     RowBox[{"{", 
      RowBox[{
       RowBox[{"{", 
        RowBox[{
        "2", ",", "3", ",", "4", ",", "16", ",", "18", ",", "21", ",", "22", 
         ",", "23", ",", "24", ",", "35", ",", "36", ",", "39", ",", "40", 
         ",", "55", ",", "56", ",", "57", ",", "58", ",", "59", ",", "60", 
         ",", "87", ",", "88", ",", "91", ",", "92", ",", "97", ",", "98", 
         ",", "99", ",", "100", ",", "101", ",", "102", ",", "103", ",", 
         "104"}], "}"}], ",", 
       RowBox[{"{", 
        RowBox[{
        "1", ",", "5", ",", "6", ",", "15", ",", "19", ",", "20", ",", "33", 
         ",", "34", ",", "37", ",", "38", ",", "53", ",", "54", ",", "65", 
         ",", "66", ",", "67", ",", "68", ",", "85", ",", "86", ",", "93", 
         ",", "94", ",", "95", ",", "96"}], "}"}]}], "}"}], ",", 
     RowBox[{"{", 
      RowBox[{
       RowBox[{"{", 
        RowBox[{
        "1", ",", "2", ",", "3", ",", "4", ",", "5", ",", "6", ",", "19", ",",
          "20", ",", "21", ",", "22", ",", "23", ",", "24", ",", "53", ",", 
         "54", ",", "55", ",", "56", ",", "57", ",", "58", ",", "59", ",", 
         "60", ",", "65", ",", "66", ",", "67", ",", "68", ",", "93", ",", 
         "94", ",", "95", ",", "96", ",", "97", ",", "98", ",", "99", ",", 
         "100", ",", "101", ",", "102", ",", "103", ",", "104"}], "}"}], ",", 
       
       RowBox[{"{", 
        RowBox[{
        "15", ",", "16", ",", "18", ",", "33", ",", "34", ",", "35", ",", 
         "36", ",", "37", ",", "38", ",", "39", ",", "40", ",", "85", ",", 
         "86", ",", "87", ",", "88", ",", "91", ",", "92"}], "}"}]}], "}"}], 
     ",", 
     RowBox[{"{", 
      RowBox[{
       RowBox[{"{", 
        RowBox[{
        "9", ",", "10", ",", "15", ",", "16", ",", "18", ",", "33", ",", "34",
          ",", "35", ",", "36", ",", "37", ",", "38", ",", "39", ",", "40", 
         ",", "73", ",", "74", ",", "75", ",", "76", ",", "85", ",", "86", 
         ",", "87", ",", "88", ",", "91", ",", "92"}], "}"}], ",", 
       RowBox[{"{", 
        RowBox[{
        "1", ",", "2", ",", "3", ",", "4", ",", "7", ",", "8", ",", "19", ",",
          "20", ",", "21", ",", "22", ",", "53", ",", "54", ",", "55", ",", 
         "56", ",", "57", ",", "58", ",", "59", ",", "60", ",", "69", ",", 
         "70", ",", "71", ",", "72", ",", "93", ",", "94", ",", "95", ",", 
         "96", ",", "97", ",", "98", ",", "99", ",", "100"}], "}"}], ",", 
       RowBox[{"{", 
        RowBox[{
        "12", ",", "14", ",", "47", ",", "48", ",", "49", ",", "50", ",", 
         "51", ",", "52", ",", "79", ",", "80", ",", "83", ",", "84"}], "}"}],
        ",", 
       RowBox[{"{", 
        RowBox[{
        "5", ",", "6", ",", "23", ",", "24", ",", "65", ",", "66", ",", "67", 
         ",", "68", ",", "101", ",", "102", ",", "103", ",", "104"}], "}"}], 
       ",", 
       RowBox[{"{", 
        RowBox[{
        "17", ",", "61", ",", "62", ",", "63", ",", "64", ",", "89", ",", 
         "90"}], "}"}]}], "}"}], ",", 
     RowBox[{"{", 
      RowBox[{"{", 
       RowBox[{
       "1", ",", "2", ",", "7", ",", "8", ",", "11", ",", "13", ",", "19", 
        ",", "20", ",", "21", ",", "22", ",", "53", ",", "54", ",", "55", ",",
         "56", ",", "69", ",", "70", ",", "71", ",", "72", ",", "77", ",", 
        "78", ",", "81", ",", "82", ",", "93", ",", "94", ",", "95", ",", 
        "96", ",", "97", ",", "98", ",", "99", ",", "100"}], "}"}], "}"}], 
     ",", 
     RowBox[{"{", 
      RowBox[{
       RowBox[{"{", 
        RowBox[{
        "8", ",", "11", ",", "12", ",", "13", ",", "14", ",", "20", ",", "21",
          ",", "71", ",", "72", ",", "77", ",", "78", ",", "79", ",", "80", 
         ",", "81", ",", "82", ",", "83", ",", "84", ",", "95", ",", "96", 
         ",", "97", ",", "98"}], "}"}], ",", 
       RowBox[{"{", 
        RowBox[{
        "1", ",", "2", ",", "7", ",", "19", ",", "22", ",", "47", ",", "48", 
         ",", "49", ",", "50", ",", "51", ",", "52", ",", "53", ",", "54", 
         ",", "55", ",", "56", ",", "69", ",", "70", ",", "93", ",", "94", 
         ",", "99", ",", "100"}], "}"}], ",", 
       RowBox[{"{", 
        RowBox[{
        "9", ",", "15", ",", "18", ",", "33", ",", "34", ",", "35", ",", "36",
          ",", "73", ",", "74", ",", "85", ",", "86", ",", "91", ",", "92"}], 
        "}"}]}], "}"}], ",", 
     RowBox[{"{", 
      RowBox[{
       RowBox[{"{", 
        RowBox[{
        "6", ",", "24", ",", "27", ",", "28", ",", "31", ",", "32", ",", "67",
          ",", "68", ",", "103", ",", "104"}], "}"}], ",", 
       RowBox[{"{", 
        RowBox[{
        "8", ",", "11", ",", "12", ",", "13", ",", "14", ",", "17", ",", "20",
          ",", "21", ",", "71", ",", "72", ",", "77", ",", "78", ",", "79", 
         ",", "80", ",", "81", ",", "82", ",", "83", ",", "84", ",", "89", 
         ",", "90", ",", "95", ",", "96", ",", "97", ",", "98"}], "}"}], ",", 
       
       RowBox[{"{", 
        RowBox[{
        "7", ",", "19", ",", "22", ",", "47", ",", "48", ",", "49", ",", "50",
          ",", "51", ",", "52", ",", "61", ",", "62", ",", "63", ",", "64", 
         ",", "69", ",", "70", ",", "93", ",", "94", ",", "99", ",", "100"}], 
        "}"}], ",", 
       RowBox[{"{", 
        RowBox[{"10", ",", "16", ",", "75", ",", "76", ",", "87", ",", "88"}],
         "}"}], ",", 
       RowBox[{"{", 
        RowBox[{
        "9", ",", "15", ",", "18", ",", "73", ",", "74", ",", "85", ",", "86",
          ",", "91", ",", "92"}], "}"}], ",", 
       RowBox[{"{", 
        RowBox[{
        "5", ",", "23", ",", "25", ",", "26", ",", "29", ",", "30", ",", "41",
          ",", "42", ",", "43", ",", "44", ",", "45", ",", "46", ",", "65", 
         ",", "66", ",", "101", ",", "102"}], "}"}]}], "}"}], ",", 
     RowBox[{"{", 
      RowBox[{
       RowBox[{"{", 
        RowBox[{
        "2", ",", "3", ",", "4", ",", "16", ",", "17", ",", "18", ",", "21", 
         ",", "22", ",", "23", ",", "24", ",", "35", ",", "36", ",", "39", 
         ",", "40", ",", "55", ",", "56", ",", "57", ",", "58", ",", "59", 
         ",", "60", ",", "62", ",", "64", ",", "87", ",", "88", ",", "89", 
         ",", "90", ",", "91", ",", "92", ",", "97", ",", "98", ",", "99", 
         ",", "100", ",", "101", ",", "102", ",", "103", ",", "104"}], "}"}], 
       ",", 
       RowBox[{"{", 
        RowBox[{
        "14", ",", "25", ",", "26", ",", "27", ",", "28", ",", "49", ",", 
         "52", ",", "83", ",", "84"}], "}"}], ",", 
       RowBox[{"{", 
        RowBox[{
        "1", ",", "5", ",", "6", ",", "15", ",", "19", ",", "20", ",", "33", 
         ",", "34", ",", "37", ",", "38", ",", "53", ",", "54", ",", "61", 
         ",", "63", ",", "65", ",", "66", ",", "67", ",", "68", ",", "85", 
         ",", "86", ",", "93", ",", "94", ",", "95", ",", "96"}], "}"}]}], 
      "}"}], ",", 
     RowBox[{"{", 
      RowBox[{"{", 
       RowBox[{
       "1", ",", "2", ",", "3", ",", "4", ",", "5", ",", "6", ",", "15", ",", 
        "16", ",", "18", ",", "19", ",", "20", ",", "21", ",", "22", ",", 
        "23", ",", "24", ",", "33", ",", "34", ",", "35", ",", "36", ",", 
        "37", ",", "38", ",", "39", ",", "40", ",", "53", ",", "54", ",", 
        "55", ",", "56", ",", "57", ",", "58", ",", "59", ",", "60", ",", 
        "65", ",", "66", ",", "67", ",", "68", ",", "85", ",", "86", ",", 
        "87", ",", "88", ",", "91", ",", "92", ",", "93", ",", "94", ",", 
        "95", ",", "96", ",", "97", ",", "98", ",", "99", ",", "100", ",", 
        "101", ",", "102", ",", "103", ",", "104"}], "}"}], "}"}], ",", 
     RowBox[{"{", 
      RowBox[{
       RowBox[{"{", 
        RowBox[{
        "1", ",", "2", ",", "3", ",", "4", ",", "5", ",", "6", ",", "7", ",", 
         "8", ",", "19", ",", "20", ",", "21", ",", "22", ",", "23", ",", 
         "24", ",", "53", ",", "54", ",", "55", ",", "56", ",", "57", ",", 
         "58", ",", "59", ",", "60", ",", "65", ",", "66", ",", "67", ",", 
         "68", ",", "69", ",", "70", ",", "71", ",", "72", ",", "93", ",", 
         "94", ",", "95", ",", "96", ",", "97", ",", "98", ",", "99", ",", 
         "100", ",", "101", ",", "102", ",", "103", ",", "104"}], "}"}], ",", 
       
       RowBox[{"{", 
        RowBox[{
        "9", ",", "10", ",", "15", ",", "16", ",", "18", ",", "33", ",", "34",
          ",", "35", ",", "36", ",", "37", ",", "38", ",", "39", ",", "40", 
         ",", "73", ",", "74", ",", "75", ",", "76", ",", "85", ",", "86", 
         ",", "87", ",", "88", ",", "91", ",", "92"}], "}"}], ",", 
       RowBox[{"{", 
        RowBox[{
        "17", ",", "29", ",", "30", ",", "31", ",", "32", ",", "61", ",", 
         "62", ",", "63", ",", "64", ",", "89", ",", "90"}], "}"}], ",", 
       RowBox[{"{", 
        RowBox[{
        "12", ",", "14", ",", "25", ",", "26", ",", "27", ",", "28", ",", 
         "47", ",", "48", ",", "49", ",", "50", ",", "51", ",", "52", ",", 
         "79", ",", "80", ",", "83", ",", "84"}], "}"}]}], "}"}], ",", 
     RowBox[{"{", 
      RowBox[{
       RowBox[{"{", 
        RowBox[{
        "1", ",", "2", ",", "3", ",", "4", ",", "7", ",", "8", ",", "11", ",",
          "13", ",", "19", ",", "20", ",", "21", ",", "22", ",", "53", ",", 
         "54", ",", "55", ",", "56", ",", "57", ",", "58", ",", "59", ",", 
         "60", ",", "69", ",", "70", ",", "71", ",", "72", ",", "77", ",", 
         "78", ",", "81", ",", "82", ",", "93", ",", "94", ",", "95", ",", 
         "96", ",", "97", ",", "98", ",", "99", ",", "100"}], "}"}], ",", 
       RowBox[{"{", 
        RowBox[{
        "9", ",", "10", ",", "15", ",", "16", ",", "18", ",", "33", ",", "34",
          ",", "35", ",", "36", ",", "37", ",", "38", ",", "39", ",", "40", 
         ",", "73", ",", "74", ",", "75", ",", "76", ",", "85", ",", "86", 
         ",", "87", ",", "88", ",", "91", ",", "92"}], "}"}]}], "}"}], ",", 
     RowBox[{"{", 
      RowBox[{
       RowBox[{"{", 
        RowBox[{
        "1", ",", "2", ",", "7", ",", "8", ",", "11", ",", "12", ",", "13", 
         ",", "14", ",", "19", ",", "20", ",", "21", ",", "22", ",", "47", 
         ",", "48", ",", "49", ",", "50", ",", "51", ",", "52", ",", "53", 
         ",", "54", ",", "55", ",", "56", ",", "69", ",", "70", ",", "71", 
         ",", "72", ",", "77", ",", "78", ",", "79", ",", "80", ",", "81", 
         ",", "82", ",", "83", ",", "84", ",", "93", ",", "94", ",", "95", 
         ",", "96", ",", "97", ",", "98", ",", "99", ",", "100"}], "}"}], ",", 
       RowBox[{"{", 
        RowBox[{
        "9", ",", "10", ",", "15", ",", "16", ",", "18", ",", "33", ",", "34",
          ",", "35", ",", "36", ",", "73", ",", "74", ",", "75", ",", "76", 
         ",", "85", ",", "86", ",", "87", ",", "88", ",", "91", ",", "92"}], 
        "}"}], ",", 
       RowBox[{"{", 
        RowBox[{
        "17", ",", "61", ",", "62", ",", "63", ",", "64", ",", "89", ",", 
         "90"}], "}"}]}], "}"}], ",", 
     RowBox[{"{", 
      RowBox[{
       RowBox[{"{", 
        RowBox[{
        "1", ",", "2", ",", "7", ",", "19", ",", "22", ",", "47", ",", "48", 
         ",", "49", ",", "50", ",", "51", ",", "52", ",", "53", ",", "54", 
         ",", "55", ",", "56", ",", "61", ",", "62", ",", "63", ",", "64", 
         ",", "69", ",", "70", ",", "93", ",", "94", ",", "99", ",", "100"}], 
        "}"}], ",", 
       RowBox[{"{", 
        RowBox[{
        "8", ",", "11", ",", "12", ",", "13", ",", "14", ",", "17", ",", "20",
          ",", "21", ",", "71", ",", "72", ",", "77", ",", "78", ",", "79", 
         ",", "80", ",", "81", ",", "82", ",", "83", ",", "84", ",", "89", 
         ",", "90", ",", "95", ",", "96", ",", "97", ",", "98"}], "}"}]}], 
      "}"}], ",", 
     RowBox[{"{", 
      RowBox[{
       RowBox[{"{", 
        RowBox[{
        "6", ",", "24", ",", "27", ",", "28", ",", "31", ",", "32", ",", "67",
          ",", "68", ",", "103", ",", "104"}], "}"}], ",", 
       RowBox[{"{", 
        RowBox[{
        "8", ",", "10", ",", "11", ",", "12", ",", "13", ",", "14", ",", "16",
          ",", "17", ",", "20", ",", "21", ",", "71", ",", "72", ",", "75", 
         ",", "76", ",", "77", ",", "78", ",", "79", ",", "80", ",", "81", 
         ",", "82", ",", "83", ",", "84", ",", "87", ",", "88", ",", "89", 
         ",", "90", ",", "95", ",", "96", ",", "97", ",", "98"}], "}"}], ",", 
       
       RowBox[{"{", 
        RowBox[{
        "7", ",", "9", ",", "15", ",", "18", ",", "19", ",", "22", ",", "47", 
         ",", "48", ",", "49", ",", "50", ",", "51", ",", "52", ",", "61", 
         ",", "62", ",", "63", ",", "64", ",", "69", ",", "70", ",", "73", 
         ",", "74", ",", "85", ",", "86", ",", "91", ",", "92", ",", "93", 
         ",", "94", ",", "99", ",", "100"}], "}"}]}], "}"}], ",", 
     RowBox[{"{", 
      RowBox[{
       RowBox[{"{", 
        RowBox[{
        "25", ",", "26", ",", "29", ",", "30", ",", "41", ",", "42", ",", 
         "43", ",", "44", ",", "45", ",", "46", ",", "65", ",", "66", ",", 
         "71", ",", "72", ",", "75", ",", "76", ",", "77", ",", "78", ",", 
         "79", ",", "80", ",", "81", ",", "82", ",", "83", ",", "84", ",", 
         "87", ",", "88", ",", "89", ",", "90", ",", "95", ",", "96", ",", 
         "97", ",", "98", ",", "101", ",", "102"}], "}"}], ",", 
       RowBox[{"{", 
        RowBox[{
        "27", ",", "28", ",", "31", ",", "32", ",", "47", ",", "48", ",", 
         "49", ",", "50", ",", "51", ",", "52", ",", "61", ",", "62", ",", 
         "63", ",", "64", ",", "67", ",", "68", ",", "69", ",", "70", ",", 
         "73", ",", "74", ",", "85", ",", "86", ",", "91", ",", "92", ",", 
         "93", ",", "94", ",", "99", ",", "100", ",", "103", ",", "104"}], 
        "}"}]}], "}"}], ",", 
     RowBox[{"{", 
      RowBox[{
       RowBox[{"{", 
        RowBox[{
        "2", ",", "3", ",", "4", ",", "14", ",", "16", ",", "17", ",", "18", 
         ",", "21", ",", "22", ",", "23", ",", "24", ",", "25", ",", "26", 
         ",", "27", ",", "28", ",", "35", ",", "36", ",", "39", ",", "40", 
         ",", "49", ",", "52", ",", "55", ",", "56", ",", "57", ",", "58", 
         ",", "59", ",", "60", ",", "62", ",", "64", ",", "83", ",", "84", 
         ",", "87", ",", "88", ",", "89", ",", "90", ",", "91", ",", "92", 
         ",", "97", ",", "98", ",", "99", ",", "100", ",", "101", ",", "102", 
         ",", "103", ",", "104"}], "}"}], ",", 
       RowBox[{"{", 
        RowBox[{
        "1", ",", "5", ",", "6", ",", "12", ",", "15", ",", "19", ",", "20", 
         ",", "33", ",", "34", ",", "37", ",", "38", ",", "48", ",", "51", 
         ",", "53", ",", "54", ",", "61", ",", "63", ",", "65", ",", "66", 
         ",", "67", ",", "68", ",", "79", ",", "80", ",", "85", ",", "86", 
         ",", "93", ",", "94", ",", "95", ",", "96"}], "}"}]}], "}"}], ",", 
     RowBox[{"{", 
      RowBox[{
       RowBox[{"{", 
        RowBox[{
        "1", ",", "2", ",", "3", ",", "4", ",", "5", ",", "6", ",", "15", ",",
          "16", ",", "17", ",", "18", ",", "19", ",", "20", ",", "21", ",", 
         "22", ",", "23", ",", "24", ",", "33", ",", "34", ",", "35", ",", 
         "36", ",", "37", ",", "38", ",", "39", ",", "40", ",", "53", ",", 
         "54", ",", "55", ",", "56", ",", "57", ",", "58", ",", "59", ",", 
         "60", ",", "61", ",", "62", ",", "63", ",", "64", ",", "65", ",", 
         "66", ",", "67", ",", "68", ",", "85", ",", "86", ",", "87", ",", 
         "88", ",", "89", ",", "90", ",", "91", ",", "92", ",", "93", ",", 
         "94", ",", "95", ",", "96", ",", "97", ",", "98", ",", "99", ",", 
         "100", ",", "101", ",", "102", ",", "103", ",", "104"}], "}"}], ",", 
       
       RowBox[{"{", 
        RowBox[{
        "12", ",", "14", ",", "25", ",", "26", ",", "27", ",", "28", ",", 
         "48", ",", "49", ",", "51", ",", "52", ",", "79", ",", "80", ",", 
         "83", ",", "84"}], "}"}], ",", 
       RowBox[{"{", 
        RowBox[{
        "11", ",", "13", ",", "42", ",", "43", ",", "45", ",", "46", ",", 
         "77", ",", "78", ",", "81", ",", "82"}], "}"}], ",", 
       RowBox[{"{", 
        RowBox[{
        "7", ",", "8", ",", "9", ",", "10", ",", "29", ",", "30", ",", "31", 
         ",", "32", ",", "69", ",", "70", ",", "71", ",", "72", ",", "73", 
         ",", "74", ",", "75", ",", "76"}], "}"}]}], "}"}], ",", 
     RowBox[{"{", 
      RowBox[{
       RowBox[{"{", 
        RowBox[{
        "1", ",", "2", ",", "3", ",", "4", ",", "5", ",", "6", ",", "7", ",", 
         "8", ",", "9", ",", "10", ",", "15", ",", "16", ",", "18", ",", "19",
          ",", "20", ",", "21", ",", "22", ",", "23", ",", "24", ",", "33", 
         ",", "34", ",", "35", ",", "36", ",", "37", ",", "38", ",", "39", 
         ",", "40", ",", "53", ",", "54", ",", "55", ",", "56", ",", "57", 
         ",", "58", ",", "59", ",", "60", ",", "65", ",", "66", ",", "67", 
         ",", "68", ",", "69", ",", "70", ",", "71", ",", "72", ",", "73", 
         ",", "74", ",", "75", ",", "76", ",", "85", ",", "86", ",", "87", 
         ",", "88", ",", "91", ",", "92", ",", "93", ",", "94", ",", "95", 
         ",", "96", ",", "97", ",", "98", ",", "99", ",", "100", ",", "101", 
         ",", "102", ",", "103", ",", "104"}], "}"}], ",", 
       RowBox[{"{", 
        RowBox[{
        "17", ",", "29", ",", "30", ",", "31", ",", "32", ",", "61", ",", 
         "62", ",", "63", ",", "64", ",", "89", ",", "90"}], "}"}], ",", 
       RowBox[{"{", 
        RowBox[{
        "12", ",", "14", ",", "25", ",", "26", ",", "27", ",", "28", ",", 
         "47", ",", "48", ",", "49", ",", "50", ",", "51", ",", "52", ",", 
         "79", ",", "80", ",", "83", ",", "84"}], "}"}]}], "}"}], ",", 
     RowBox[{"{", 
      RowBox[{
       RowBox[{"{", 
        RowBox[{
        "1", ",", "2", ",", "3", ",", "4", ",", "5", ",", "6", ",", "7", ",", 
         "8", ",", "11", ",", "13", ",", "19", ",", "20", ",", "21", ",", 
         "22", ",", "23", ",", "24", ",", "41", ",", "42", ",", "43", ",", 
         "44", ",", "45", ",", "46", ",", "53", ",", "54", ",", "55", ",", 
         "56", ",", "57", ",", "58", ",", "59", ",", "60", ",", "65", ",", 
         "66", ",", "67", ",", "68", ",", "69", ",", "70", ",", "71", ",", 
         "72", ",", "77", ",", "78", ",", "81", ",", "82", ",", "93", ",", 
         "94", ",", "95", ",", "96", ",", "97", ",", "98", ",", "99", ",", 
         "100", ",", "101", ",", "102", ",", "103", ",", "104"}], "}"}], ",", 
       
       RowBox[{"{", 
        RowBox[{
        "17", ",", "29", ",", "30", ",", "31", ",", "32", ",", "61", ",", 
         "62", ",", "63", ",", "64", ",", "89", ",", "90"}], "}"}]}], "}"}], 
     ",", 
     RowBox[{"{", 
      RowBox[{"{", 
       RowBox[{
       "1", ",", "2", ",", "3", ",", "4", ",", "7", ",", "8", ",", "11", ",", 
        "12", ",", "13", ",", "14", ",", "19", ",", "20", ",", "21", ",", 
        "22", ",", "47", ",", "48", ",", "49", ",", "50", ",", "51", ",", 
        "52", ",", "53", ",", "54", ",", "55", ",", "56", ",", "57", ",", 
        "58", ",", "59", ",", "60", ",", "69", ",", "70", ",", "71", ",", 
        "72", ",", "77", ",", "78", ",", "79", ",", "80", ",", "81", ",", 
        "82", ",", "83", ",", "84", ",", "93", ",", "94", ",", "95", ",", 
        "96", ",", "97", ",", "98", ",", "99", ",", "100"}], "}"}], "}"}], 
     ",", 
     RowBox[{"{", 
      RowBox[{"{", 
       RowBox[{
       "1", ",", "2", ",", "7", ",", "8", ",", "11", ",", "12", ",", "13", 
        ",", "14", ",", "17", ",", "19", ",", "20", ",", "21", ",", "22", ",",
         "47", ",", "48", ",", "49", ",", "50", ",", "51", ",", "52", ",", 
        "53", ",", "54", ",", "55", ",", "56", ",", "61", ",", "62", ",", 
        "63", ",", "64", ",", "69", ",", "70", ",", "71", ",", "72", ",", 
        "77", ",", "78", ",", "79", ",", "80", ",", "81", ",", "82", ",", 
        "83", ",", "84", ",", "89", ",", "90", ",", "93", ",", "94", ",", 
        "95", ",", "96", ",", "97", ",", "98", ",", "99", ",", "100"}], "}"}],
       "}"}], ",", 
     RowBox[{"{", 
      RowBox[{
       RowBox[{"{", 
        RowBox[{
        "1", ",", "2", ",", "7", ",", "9", ",", "15", ",", "18", ",", "19", 
         ",", "22", ",", "33", ",", "34", ",", "35", ",", "36", ",", "47", 
         ",", "48", ",", "49", ",", "50", ",", "51", ",", "52", ",", "53", 
         ",", "54", ",", "55", ",", "56", ",", "61", ",", "62", ",", "63", 
         ",", "64", ",", "69", ",", "70", ",", "73", ",", "74", ",", "85", 
         ",", "86", ",", "91", ",", "92", ",", "93", ",", "94", ",", "99", 
         ",", "100"}], "}"}], ",", 
       RowBox[{"{", 
        RowBox[{
        "8", ",", "10", ",", "11", ",", "12", ",", "13", ",", "14", ",", "16",
          ",", "17", ",", "20", ",", "21", ",", "71", ",", "72", ",", "75", 
         ",", "76", ",", "77", ",", "78", ",", "79", ",", "80", ",", "81", 
         ",", "82", ",", "83", ",", "84", ",", "87", ",", "88", ",", "89", 
         ",", "90", ",", "95", ",", "96", ",", "97", ",", "98"}], "}"}]}], 
      "}"}], ",", 
     RowBox[{"{", 
      RowBox[{
       RowBox[{"{", 
        RowBox[{
        "5", ",", "8", ",", "10", ",", "11", ",", "12", ",", "13", ",", "14", 
         ",", "16", ",", "17", ",", "20", ",", "21", ",", "23", ",", "25", 
         ",", "26", ",", "29", ",", "30", ",", "41", ",", "42", ",", "43", 
         ",", "44", ",", "45", ",", "46", ",", "65", ",", "66", ",", "71", 
         ",", "72", ",", "75", ",", "76", ",", "77", ",", "78", ",", "79", 
         ",", "80", ",", "81", ",", "82", ",", "83", ",", "84", ",", "87", 
         ",", "88", ",", "89", ",", "90", ",", "95", ",", "96", ",", "97", 
         ",", "98", ",", "101", ",", "102"}], "}"}], ",", 
       RowBox[{"{", 
        RowBox[{
        "6", ",", "7", ",", "9", ",", "15", ",", "18", ",", "19", ",", "22", 
         ",", "24", ",", "27", ",", "28", ",", "31", ",", "32", ",", "47", 
         ",", "48", ",", "49", ",", "50", ",", "51", ",", "52", ",", "61", 
         ",", "62", ",", "63", ",", "64", ",", "67", ",", "68", ",", "69", 
         ",", "70", ",", "73", ",", "74", ",", "85", ",", "86", ",", "91", 
         ",", "92", ",", "93", ",", "94", ",", "99", ",", "100", ",", "103", 
         ",", "104"}], "}"}], ",", 
       RowBox[{"{", 
        RowBox[{
        "4", ",", "37", ",", "38", ",", "39", ",", "40", ",", "59", ",", 
         "60"}], "}"}], ",", 
       RowBox[{"{", 
        RowBox[{
        "1", ",", "2", ",", "33", ",", "34", ",", "35", ",", "36", ",", "53", 
         ",", "54", ",", "55", ",", "56"}], "}"}]}], "}"}], ",", 
     RowBox[{"{", 
      RowBox[{
       RowBox[{"{", 
        RowBox[{
        "25", ",", "26", ",", "29", ",", "30", ",", "41", ",", "42", ",", 
         "43", ",", "44", ",", "45", ",", "46", ",", "57", ",", "58", ",", 
         "65", ",", "66", ",", "71", ",", "72", ",", "75", ",", "76", ",", 
         "77", ",", "78", ",", "79", ",", "80", ",", "81", ",", "82", ",", 
         "83", ",", "84", ",", "87", ",", "88", ",", "89", ",", "90", ",", 
         "95", ",", "96", ",", "97", ",", "98", ",", "101", ",", "102"}], 
        "}"}], ",", 
       RowBox[{"{", 
        RowBox[{
        "27", ",", "28", ",", "31", ",", "32", ",", "37", ",", "38", ",", 
         "39", ",", "40", ",", "47", ",", "48", ",", "49", ",", "50", ",", 
         "51", ",", "52", ",", "59", ",", "60", ",", "61", ",", "62", ",", 
         "63", ",", "64", ",", "67", ",", "68", ",", "69", ",", "70", ",", 
         "73", ",", "74", ",", "85", ",", "86", ",", "91", ",", "92", ",", 
         "93", ",", "94", ",", "99", ",", "100", ",", "103", ",", "104"}], 
        "}"}]}], "}"}], ",", 
     RowBox[{"{", 
      RowBox[{
       RowBox[{"{", 
        RowBox[{
        "2", ",", "3", ",", "4", ",", "13", ",", "14", ",", "16", ",", "17", 
         ",", "18", ",", "21", ",", "22", ",", "23", ",", "24", ",", "25", 
         ",", "26", ",", "27", ",", "28", ",", "35", ",", "36", ",", "39", 
         ",", "40", ",", "43", ",", "46", ",", "49", ",", "52", ",", "55", 
         ",", "56", ",", "57", ",", "58", ",", "59", ",", "60", ",", "62", 
         ",", "64", ",", "81", ",", "82", ",", "83", ",", "84", ",", "87", 
         ",", "88", ",", "89", ",", "90", ",", "91", ",", "92", ",", "97", 
         ",", "98", ",", "99", ",", "100", ",", "101", ",", "102", ",", "103",
          ",", "104"}], "}"}], ",", 
       RowBox[{"{", 
        RowBox[{
        "7", ",", "8", ",", "9", ",", "10", ",", "29", ",", "30", ",", "31", 
         ",", "32", ",", "41", ",", "44", ",", "47", ",", "50", ",", "69", 
         ",", "70", ",", "71", ",", "72", ",", "73", ",", "74", ",", "75", 
         ",", "76"}], "}"}], ",", 
       RowBox[{"{", 
        RowBox[{
        "1", ",", "5", ",", "6", ",", "11", ",", "12", ",", "15", ",", "19", 
         ",", "20", ",", "33", ",", "34", ",", "37", ",", "38", ",", "42", 
         ",", "45", ",", "48", ",", "51", ",", "53", ",", "54", ",", "61", 
         ",", "63", ",", "65", ",", "66", ",", "67", ",", "68", ",", "77", 
         ",", "78", ",", "79", ",", "80", ",", "85", ",", "86", ",", "93", 
         ",", "94", ",", "95", ",", "96"}], "}"}]}], "}"}], ",", 
     RowBox[{"{", 
      RowBox[{"{", 
       RowBox[{
       "1", ",", "2", ",", "3", ",", "4", ",", "5", ",", "6", ",", "12", ",", 
        "14", ",", "15", ",", "16", ",", "17", ",", "18", ",", "19", ",", 
        "20", ",", "21", ",", "22", ",", "23", ",", "24", ",", "25", ",", 
        "26", ",", "27", ",", "28", ",", "33", ",", "34", ",", "35", ",", 
        "36", ",", "37", ",", "38", ",", "39", ",", "40", ",", "48", ",", 
        "49", ",", "51", ",", "52", ",", "53", ",", "54", ",", "55", ",", 
        "56", ",", "57", ",", "58", ",", "59", ",", "60", ",", "61", ",", 
        "62", ",", "63", ",", "64", ",", "65", ",", "66", ",", "67", ",", 
        "68", ",", "79", ",", "80", ",", "83", ",", "84", ",", "85", ",", 
        "86", ",", "87", ",", "88", ",", "89", ",", "90", ",", "91", ",", 
        "92", ",", "93", ",", "94", ",", "95", ",", "96", ",", "97", ",", 
        "98", ",", "99", ",", "100", ",", "101", ",", "102", ",", "103", ",", 
        "104"}], "}"}], "}"}], ",", 
     RowBox[{"{", 
      RowBox[{
       RowBox[{"{", 
        RowBox[{
        "1", ",", "2", ",", "3", ",", "4", ",", "5", ",", "6", ",", "7", ",", 
         "8", ",", "9", ",", "10", ",", "15", ",", "16", ",", "17", ",", "18",
          ",", "19", ",", "20", ",", "21", ",", "22", ",", "23", ",", "24", 
         ",", "29", ",", "30", ",", "31", ",", "32", ",", "33", ",", "34", 
         ",", "35", ",", "36", ",", "37", ",", "38", ",", "39", ",", "40", 
         ",", "53", ",", "54", ",", "55", ",", "56", ",", "57", ",", "58", 
         ",", "59", ",", "60", ",", "61", ",", "62", ",", "63", ",", "64", 
         ",", "65", ",", "66", ",", "67", ",", "68", ",", "69", ",", "70", 
         ",", "71", ",", "72", ",", "73", ",", "74", ",", "75", ",", "76", 
         ",", "85", ",", "86", ",", "87", ",", "88", ",", "89", ",", "90", 
         ",", "91", ",", "92", ",", "93", ",", "94", ",", "95", ",", "96", 
         ",", "97", ",", "98", ",", "99", ",", "100", ",", "101", ",", "102", 
         ",", "103", ",", "104"}], "}"}], ",", 
       RowBox[{"{", 
        RowBox[{
        "12", ",", "14", ",", "25", ",", "26", ",", "27", ",", "28", ",", 
         "47", ",", "48", ",", "49", ",", "50", ",", "51", ",", "52", ",", 
         "79", ",", "80", ",", "83", ",", "84"}], "}"}]}], "}"}], ",", 
     RowBox[{"{", 
      RowBox[{"{", 
       RowBox[{
       "1", ",", "2", ",", "3", ",", "4", ",", "5", ",", "6", ",", "7", ",", 
        "8", ",", "9", ",", "10", ",", "11", ",", "13", ",", "15", ",", "16", 
        ",", "18", ",", "19", ",", "20", ",", "21", ",", "22", ",", "23", ",",
         "24", ",", "33", ",", "34", ",", "35", ",", "36", ",", "37", ",", 
        "38", ",", "39", ",", "40", ",", "41", ",", "42", ",", "43", ",", 
        "44", ",", "45", ",", "46", ",", "53", ",", "54", ",", "55", ",", 
        "56", ",", "57", ",", "58", ",", "59", ",", "60", ",", "65", ",", 
        "66", ",", "67", ",", "68", ",", "69", ",", "70", ",", "71", ",", 
        "72", ",", "73", ",", "74", ",", "75", ",", "76", ",", "77", ",", 
        "78", ",", "81", ",", "82", ",", "85", ",", "86", ",", "87", ",", 
        "88", ",", "91", ",", "92", ",", "93", ",", "94", ",", "95", ",", 
        "96", ",", "97", ",", "98", ",", "99", ",", "100", ",", "101", ",", 
        "102", ",", "103", ",", "104"}], "}"}], "}"}], ",", 
     RowBox[{"{", 
      RowBox[{"{", 
       RowBox[{
       "1", ",", "2", ",", "3", ",", "4", ",", "5", ",", "6", ",", "7", ",", 
        "8", ",", "11", ",", "12", ",", "13", ",", "14", ",", "19", ",", "20",
         ",", "21", ",", "22", ",", "23", ",", "24", ",", "25", ",", "26", 
        ",", "27", ",", "28", ",", "41", ",", "42", ",", "43", ",", "44", ",",
         "45", ",", "46", ",", "47", ",", "48", ",", "49", ",", "50", ",", 
        "51", ",", "52", ",", "53", ",", "54", ",", "55", ",", "56", ",", 
        "57", ",", "58", ",", "59", ",", "60", ",", "65", ",", "66", ",", 
        "67", ",", "68", ",", "69", ",", "70", ",", "71", ",", "72", ",", 
        "77", ",", "78", ",", "79", ",", "80", ",", "81", ",", "82", ",", 
        "83", ",", "84", ",", "93", ",", "94", ",", "95", ",", "96", ",", 
        "97", ",", "98", ",", "99", ",", "100", ",", "101", ",", "102", ",", 
        "103", ",", "104"}], "}"}], "}"}], ",", 
     RowBox[{"{", 
      RowBox[{"{", 
       RowBox[{
       "1", ",", "2", ",", "3", ",", "4", ",", "7", ",", "8", ",", "11", ",", 
        "12", ",", "13", ",", "14", ",", "17", ",", "19", ",", "20", ",", 
        "21", ",", "22", ",", "47", ",", "48", ",", "49", ",", "50", ",", 
        "51", ",", "52", ",", "53", ",", "54", ",", "55", ",", "56", ",", 
        "57", ",", "58", ",", "59", ",", "60", ",", "61", ",", "62", ",", 
        "63", ",", "64", ",", "69", ",", "70", ",", "71", ",", "72", ",", 
        "77", ",", "78", ",", "79", ",", "80", ",", "81", ",", "82", ",", 
        "83", ",", "84", ",", "89", ",", "90", ",", "93", ",", "94", ",", 
        "95", ",", "96", ",", "97", ",", "98", ",", "99", ",", "100"}], "}"}],
       "}"}], ",", 
     RowBox[{"{", 
      RowBox[{"{", 
       RowBox[{
       "1", ",", "2", ",", "7", ",", "8", ",", "9", ",", "10", ",", "11", ",",
         "12", ",", "13", ",", "14", ",", "15", ",", "16", ",", "17", ",", 
        "18", ",", "19", ",", "20", ",", "21", ",", "22", ",", "33", ",", 
        "34", ",", "35", ",", "36", ",", "47", ",", "48", ",", "49", ",", 
        "50", ",", "51", ",", "52", ",", "53", ",", "54", ",", "55", ",", 
        "56", ",", "61", ",", "62", ",", "63", ",", "64", ",", "69", ",", 
        "70", ",", "71", ",", "72", ",", "73", ",", "74", ",", "75", ",", 
        "76", ",", "77", ",", "78", ",", "79", ",", "80", ",", "81", ",", 
        "82", ",", "83", ",", "84", ",", "85", ",", "86", ",", "87", ",", 
        "88", ",", "89", ",", "90", ",", "91", ",", "92", ",", "93", ",", 
        "94", ",", "95", ",", "96", ",", "97", ",", "98", ",", "99", ",", 
        "100"}], "}"}], "}"}], ",", 
     RowBox[{"{", 
      RowBox[{
       RowBox[{"{", 
        RowBox[{
        "5", ",", "8", ",", "10", ",", "11", ",", "12", ",", "13", ",", "14", 
         ",", "16", ",", "17", ",", "20", ",", "21", ",", "23", ",", "25", 
         ",", "26", ",", "29", ",", "30", ",", "41", ",", "42", ",", "43", 
         ",", "44", ",", "45", ",", "46", ",", "65", ",", "66", ",", "71", 
         ",", "72", ",", "75", ",", "76", ",", "77", ",", "78", ",", "79", 
         ",", "80", ",", "81", ",", "82", ",", "83", ",", "84", ",", "87", 
         ",", "88", ",", "89", ",", "90", ",", "95", ",", "96", ",", "97", 
         ",", "98", ",", "101", ",", "102"}], "}"}], ",", 
       RowBox[{"{", 
        RowBox[{
        "1", ",", "2", ",", "6", ",", "7", ",", "9", ",", "15", ",", "18", 
         ",", "19", ",", "22", ",", "24", ",", "27", ",", "28", ",", "31", 
         ",", "32", ",", "33", ",", "34", ",", "35", ",", "36", ",", "47", 
         ",", "48", ",", "49", ",", "50", ",", "51", ",", "52", ",", "53", 
         ",", "54", ",", "55", ",", "56", ",", "61", ",", "62", ",", "63", 
         ",", "64", ",", "67", ",", "68", ",", "69", ",", "70", ",", "73", 
         ",", "74", ",", "85", ",", "86", ",", "91", ",", "92", ",", "93", 
         ",", "94", ",", "99", ",", "100", ",", "103", ",", "104"}], "}"}]}], 
      "}"}], ",", 
     RowBox[{"{", 
      RowBox[{
       RowBox[{"{", 
        RowBox[{
        "3", ",", "5", ",", "8", ",", "10", ",", "11", ",", "12", ",", "13", 
         ",", "14", ",", "16", ",", "17", ",", "20", ",", "21", ",", "23", 
         ",", "25", ",", "26", ",", "29", ",", "30", ",", "41", ",", "42", 
         ",", "43", ",", "44", ",", "45", ",", "46", ",", "57", ",", "58", 
         ",", "65", ",", "66", ",", "71", ",", "72", ",", "75", ",", "76", 
         ",", "77", ",", "78", ",", "79", ",", "80", ",", "81", ",", "82", 
         ",", "83", ",", "84", ",", "87", ",", "88", ",", "89", ",", "90", 
         ",", "95", ",", "96", ",", "97", ",", "98", ",", "101", ",", "102"}],
         "}"}], ",", 
       RowBox[{"{", 
        RowBox[{
        "1", ",", "2", ",", "33", ",", "34", ",", "35", ",", "36", ",", "53", 
         ",", "54", ",", "55", ",", "56"}], "}"}], ",", 
       RowBox[{"{", 
        RowBox[{
        "4", ",", "6", ",", "7", ",", "9", ",", "15", ",", "18", ",", "19", 
         ",", "22", ",", "24", ",", "27", ",", "28", ",", "31", ",", "32", 
         ",", "37", ",", "38", ",", "39", ",", "40", ",", "47", ",", "48", 
         ",", "49", ",", "50", ",", "51", ",", "52", ",", "59", ",", "60", 
         ",", "61", ",", "62", ",", "63", ",", "64", ",", "67", ",", "68", 
         ",", "69", ",", "70", ",", "73", ",", "74", ",", "85", ",", "86", 
         ",", "91", ",", "92", ",", "93", ",", "94", ",", "99", ",", "100", 
         ",", "103", ",", "104"}], "}"}]}], "}"}], ",", 
     RowBox[{"{", 
      RowBox[{"{", 
       RowBox[{
       "25", ",", "26", ",", "27", ",", "28", ",", "29", ",", "30", ",", "31",
         ",", "32", ",", "37", ",", "38", ",", "39", ",", "40", ",", "41", 
        ",", "42", ",", "43", ",", "44", ",", "45", ",", "46", ",", "47", ",",
         "48", ",", "49", ",", "50", ",", "51", ",", "52", ",", "57", ",", 
        "58", ",", "59", ",", "60", ",", "61", ",", "62", ",", "63", ",", 
        "64", ",", "65", ",", "66", ",", "67", ",", "68", ",", "69", ",", 
        "70", ",", "71", ",", "72", ",", "73", ",", "74", ",", "75", ",", 
        "76", ",", "77", ",", "78", ",", "79", ",", "80", ",", "81", ",", 
        "82", ",", "83", ",", "84", ",", "85", ",", "86", ",", "87", ",", 
        "88", ",", "89", ",", "90", ",", "91", ",", "92", ",", "93", ",", 
        "94", ",", "95", ",", "96", ",", "97", ",", "98", ",", "99", ",", 
        "100", ",", "101", ",", "102", ",", "103", ",", "104"}], "}"}], "}"}],
      ",", 
     RowBox[{"{", 
      RowBox[{
       RowBox[{"{", 
        RowBox[{
        "26", ",", "28", ",", "30", ",", "32", ",", "34", ",", "36", ",", 
         "38", ",", "40", ",", "44", ",", "45", ",", "46", ",", "50", ",", 
         "51", ",", "52", ",", "54", ",", "56", ",", "58", ",", "60", ",", 
         "63", ",", "64", ",", "66", ",", "68", ",", "70", ",", "72", ",", 
         "74", ",", "76", ",", "78", ",", "80", ",", "82", ",", "84", ",", 
         "86", ",", "88", ",", "90", ",", "92", ",", "94", ",", "96", ",", 
         "98", ",", "100", ",", "102", ",", "104"}], "}"}], ",", 
       RowBox[{"{", 
        RowBox[{
        "25", ",", "27", ",", "29", ",", "31", ",", "33", ",", "35", ",", 
         "37", ",", "39", ",", "41", ",", "42", ",", "43", ",", "47", ",", 
         "48", ",", "49", ",", "53", ",", "55", ",", "57", ",", "59", ",", 
         "61", ",", "62", ",", "65", ",", "67", ",", "69", ",", "71", ",", 
         "73", ",", "75", ",", "77", ",", "79", ",", "81", ",", "83", ",", 
         "85", ",", "87", ",", "89", ",", "91", ",", "93", ",", "95", ",", 
         "97", ",", "99", ",", "101", ",", "103"}], "}"}], ",", 
       RowBox[{"{", 
        RowBox[{
        "1", ",", "2", ",", "3", ",", "4", ",", "5", ",", "6", ",", "7", ",", 
         "8", ",", "9", ",", "10", ",", "11", ",", "12", ",", "13", ",", "14",
          ",", "15", ",", "16", ",", "17", ",", "18", ",", "19", ",", "20", 
         ",", "21", ",", "22", ",", "23", ",", "24"}], "}"}]}], "}"}], ",", 
     RowBox[{"{", 
      RowBox[{
       RowBox[{"{", 
        RowBox[{
        "2", ",", "3", ",", "4", ",", "7", ",", "8", ",", "9", ",", "10", ",",
          "13", ",", "14", ",", "16", ",", "17", ",", "18", ",", "21", ",", 
         "22", ",", "23", ",", "24", ",", "25", ",", "26", ",", "27", ",", 
         "28", ",", "29", ",", "30", ",", "31", ",", "32", ",", "35", ",", 
         "36", ",", "39", ",", "40", ",", "41", ",", "43", ",", "44", ",", 
         "46", ",", "47", ",", "49", ",", "50", ",", "52", ",", "55", ",", 
         "56", ",", "57", ",", "58", ",", "59", ",", "60", ",", "62", ",", 
         "64", ",", "69", ",", "70", ",", "71", ",", "72", ",", "73", ",", 
         "74", ",", "75", ",", "76", ",", "81", ",", "82", ",", "83", ",", 
         "84", ",", "87", ",", "88", ",", "89", ",", "90", ",", "91", ",", 
         "92", ",", "97", ",", "98", ",", "99", ",", "100", ",", "101", ",", 
         "102", ",", "103", ",", "104"}], "}"}], ",", 
       RowBox[{"{", 
        RowBox[{
        "1", ",", "5", ",", "6", ",", "11", ",", "12", ",", "15", ",", "19", 
         ",", "20", ",", "33", ",", "34", ",", "37", ",", "38", ",", "42", 
         ",", "45", ",", "48", ",", "51", ",", "53", ",", "54", ",", "61", 
         ",", "63", ",", "65", ",", "66", ",", "67", ",", "68", ",", "77", 
         ",", "78", ",", "79", ",", "80", ",", "85", ",", "86", ",", "93", 
         ",", "94", ",", "95", ",", "96"}], "}"}]}], "}"}], ",", 
     RowBox[{"{", 
      RowBox[{"{", 
       RowBox[{
       "1", ",", "2", ",", "3", ",", "4", ",", "5", ",", "6", ",", "11", ",", 
        "12", ",", "13", ",", "14", ",", "15", ",", "16", ",", "17", ",", 
        "18", ",", "19", ",", "20", ",", "21", ",", "22", ",", "23", ",", 
        "24", ",", "25", ",", "26", ",", "27", ",", "28", ",", "33", ",", 
        "34", ",", "35", ",", "36", ",", "37", ",", "38", ",", "39", ",", 
        "40", ",", "42", ",", "43", ",", "45", ",", "46", ",", "48", ",", 
        "49", ",", "51", ",", "52", ",", "53", ",", "54", ",", "55", ",", 
        "56", ",", "57", ",", "58", ",", "59", ",", "60", ",", "61", ",", 
        "62", ",", "63", ",", "64", ",", "65", ",", "66", ",", "67", ",", 
        "68", ",", "77", ",", "78", ",", "79", ",", "80", ",", "81", ",", 
        "82", ",", "83", ",", "84", ",", "85", ",", "86", ",", "87", ",", 
        "88", ",", "89", ",", "90", ",", "91", ",", "92", ",", "93", ",", 
        "94", ",", "95", ",", "96", ",", "97", ",", "98", ",", "99", ",", 
        "100", ",", "101", ",", "102", ",", "103", ",", "104"}], "}"}], "}"}],
      ",", 
     RowBox[{"{", 
      RowBox[{"{", 
       RowBox[{
       "1", ",", "2", ",", "3", ",", "4", ",", "5", ",", "6", ",", "7", ",", 
        "8", ",", "9", ",", "10", ",", "12", ",", "14", ",", "15", ",", "16", 
        ",", "17", ",", "18", ",", "19", ",", "20", ",", "21", ",", "22", ",",
         "23", ",", "24", ",", "25", ",", "26", ",", "27", ",", "28", ",", 
        "29", ",", "30", ",", "31", ",", "32", ",", "33", ",", "34", ",", 
        "35", ",", "36", ",", "37", ",", "38", ",", "39", ",", "40", ",", 
        "47", ",", "48", ",", "49", ",", "50", ",", "51", ",", "52", ",", 
        "53", ",", "54", ",", "55", ",", "56", ",", "57", ",", "58", ",", 
        "59", ",", "60", ",", "61", ",", "62", ",", "63", ",", "64", ",", 
        "65", ",", "66", ",", "67", ",", "68", ",", "69", ",", "70", ",", 
        "71", ",", "72", ",", "73", ",", "74", ",", "75", ",", "76", ",", 
        "79", ",", "80", ",", "83", ",", "84", ",", "85", ",", "86", ",", 
        "87", ",", "88", ",", "89", ",", "90", ",", "91", ",", "92", ",", 
        "93", ",", "94", ",", "95", ",", "96", ",", "97", ",", "98", ",", 
        "99", ",", "100", ",", "101", ",", "102", ",", "103", ",", "104"}], 
       "}"}], "}"}], ",", 
     RowBox[{"{", 
      RowBox[{"{", 
       RowBox[{
       "1", ",", "2", ",", "3", ",", "4", ",", "5", ",", "6", ",", "7", ",", 
        "8", ",", "9", ",", "10", ",", "11", ",", "13", ",", "15", ",", "16", 
        ",", "17", ",", "18", ",", "19", ",", "20", ",", "21", ",", "22", ",",
         "23", ",", "24", ",", "29", ",", "30", ",", "31", ",", "32", ",", 
        "33", ",", "34", ",", "35", ",", "36", ",", "37", ",", "38", ",", 
        "39", ",", "40", ",", "41", ",", "42", ",", "43", ",", "44", ",",
[truncated: 763,473 more chars]
